# Supplementary material for: Challenges in mimicking hypoxia: insights into HIF-regulated MiRNA expression induced by DMOG and CoCl2
Source: Cell Commun Signal. 2025 Oct 22;23:454. doi: 10.1186/s12964-025-02459-7 (PMC12542114; doi:10.1186/s12964-025-02459-7)
Supplement: Supplementary file 2 — Supplementary Material 2. [file 12964_2025_2459_MOESM2_ESM.xlsx]

## Sheet: FC and P value Figure 1D
miRNA	Hypoxia (Fold change)	P value	CoCl2 (Fold change)	P value	DMOG (Fold change)	P value
hsa-let-7a-2-3p	0.76	0.109653	0.89	0.132605	0.83	0.143235
hsa-let-7a-3p	0.84	0.161108	0.92	0.159121	0.76	0.0914199
hsa-let-7a-5p	1.08	0.326221	0.97	0.237039	1.06	0.156053
hsa-let-7b-3p	0.74	0.101504	0.82	0.0952932	0.51	0.039712
hsa-let-7b-5p	1.05	0.477866	1.02	0.441321	0.88	0.237882
hsa-let-7c-3p	0.61	0.0683666	1.13	0.325684	0.34	0.0286646
hsa-let-7c-5p	0.99	0.791908	0.84	0.103645	0.66	0.0601436
hsa-let-7d-3p	1.13	0.207832	0.74	0.0720223	1.02	0.238571
hsa-let-7d-5p	1.31	0.088016	1.19	0.18164	1.49	0.0323869
hsa-let-7e-3p	1.43	0.063394	2.05	0.0237921	1.08	0.132775
hsa-let-7e-5p	1.05	0.477866	1.07	0.90332	0.92	0.471044
hsa-let-7f-1-3p	0.35	0.0413056	0.79	0.0850042	0.46	0.0356697
hsa-let-7f-5p	0.91	0.269382	1.02	0.441321	0.91	0.38249
hsa-let-7g-5p	1.19	0.143384	1.32	0.0911469	1.46	0.0342888
hsa-let-7i-3p	0.54	0.0581241	1.26	0.118532	1.62	0.0261097
hsa-let-7i-5p	0.95	0.422264	0.79	0.0850042	0.7	0.0696908
hsa-miR-100-3p	1.04	0.556383	0.7	0.0641723	0.56	0.044786
hsa-miR-100-5p	0.61	0.0683666	0.62	0.0526775	0.63	0.054536
hsa-miR-101-3p	0.79	0.124629	1.38	0.0739944	0.99	0.384144
hsa-miR-101-5p	0.8	0.13056	1.34	0.084614	0.9	0.319421
hsa-miR-103a-3p	0.82	0.144262	1.16	0.234146	0.89	0.273057
hsa-miR-103b	0.57	0.0621135	1.37	0.0763925	0.51	0.039712
hsa-miR-106a-5p	1.24	0.113678	1.12	0.372426	0.9	0.319421
hsa-miR-106b-3p	1	0.934125	1.08	0.74449	1.06	0.156053
hsa-miR-106b-5p	1.86	0.031612	1.52	0.0513791	1.31	0.0485331
hsa-miR-107	0.76	0.109653	0.97	0.237039	0.9	0.319421
hsa-miR-10a-3p	1.05	0.477866	1.33	0.0877598	0.97	0.60127
hsa-miR-10a-5p	0.85	0.17106	1.56	0.0472485	1.12	0.102126
hsa-miR-10b-3p	0.88	0.209647	1.16	0.234146	0.68	0.0645674
hsa-miR-10b-5p	0.78	0.119207	1.18	0.196404	0.92	0.471044
hsa-miR-1180-3p	0.9	0.246189	1.08	0.74449	1.02	0.238571
hsa-miR-1185-1-3p	0.57	0.0621135	1.31	0.0948039	0.88	0.237882
hsa-miR-1199-5p	0.91	0.269382	0.58	0.0483447	0.87	0.210436
hsa-miR-1224-5p	0.06	0.0286428	0.05	0.023119	0.08	0.0201062
hsa-miR-122-5p	0.59	0.0650907	0.69	0.0624692	1.14	0.0915256
hsa-miR-1226-3p	1.08	0.326221	1.17	0.213684	0.93	0.597899
hsa-miR-1237-3p	5.96	0.00546219	0.49	0.0407919	0.83	0.143235
hsa-miR-1237-5p	2.16	0.023414	1.77	0.0332181	1.48	0.032997
hsa-miR-1246	0.92	0.297047	1.22	0.148015	2.33	0.0126808
hsa-miR-1257	0.81	0.137074	0.81	0.0915994	0.67	0.0622772
hsa-miR-125a-3p	1.34	0.0802348	1.14	0.288623	1.21	0.0670887
hsa-miR-125a-5p	1.06	0.415717	0.75	0.074293	0.9	0.319421
hsa-miR-125b-1-3p	0.61	0.0683666	0.48	0.0400957	0.28	0.0261011
hsa-miR-125b-2-3p	0.83	0.152229	1.1	0.51065	0.64	0.0562856
hsa-miR-125b-5p	0.84	0.161108	0.81	0.0915994	0.83	0.143235
hsa-miR-1260a	0.65	0.0760132	1.12	0.372426	0.78	0.101995
hsa-miR-1260b	0.9	0.246189	1.27	0.112891	0.9	0.319421
hsa-miR-1262	0.97	0.566815	0.63	0.0538845	0.68	0.0645674
hsa-miR-126-3p	0.87	0.195042	1.5	0.0537269	1.29	0.0513769
hsa-miR-126-5p	0.68	0.0829664	1.52	0.0513791	1.32	0.0472258
hsa-miR-1266-5p	0.06	0.0286428	1.27	0.112891	0.75	0.0869095
hsa-miR-1268a	0.75	0.105422	0.9	0.140421	0.84	0.15575
hsa-miR-1268b	0.77	0.114232	0.76	0.0767107	0.72	0.0756933
hsa-miR-1270	0.69	0.0855739	0.41	0.035816	0.71	0.0725687
hsa-miR-1271-5p	0.9	0.246189	0.97	0.237039	0.87	0.210436
hsa-miR-1272	0.93	0.330477	0.73	0.0698858	0.9	0.319421
hsa-miR-1273c	0.73	0.0978642	0.6	0.0504183	0.91	0.38249
hsa-miR-1273g-3p	5.96	0.00546219	6.35	0.00443862	0.83	0.143235
hsa-miR-127-3p	0.82	0.144262	0.8	0.0881794	0.66	0.0601436
hsa-miR-1275	0.72	0.0944745	0.66	0.0578611	1.64	0.0253536
hsa-miR-127-5p	0.7	0.0883496	1	0.331064	0.45	0.0349579
hsa-miR-1276	0.72	0.0944745	0.91	0.149198	0.71	0.0725687
hsa-miR-1277-5p	0.52	0.0557369	0.91	0.149198	0.43	0.0336162
hsa-miR-128-1-5p	7.75	0.0040128	15.63	0.00161073	4.17	0.00543497
hsa-miR-128-3p	0.92	0.297047	0.89	0.132605	0.85	0.170605
hsa-miR-1287-5p	0.99	0.791908	0.84	0.103645	0.68	0.0645674
hsa-miR-1292-5p	1.83	0.0327588	0.24	0.0284411	0.91	0.38249
hsa-miR-1293	0.6	0.0666886	0.8	0.0881794	0.57	0.0459602
hsa-miR-1296-5p	0.53	0.0569055	1.64	0.0407014	2.03	0.0162023
hsa-miR-1298-3p	0.52	0.0557369	0.39	0.0347559	0.31	0.0273229
hsa-miR-1301-3p	1.1	0.266461	1.44	0.0622577	0.94	0.775614
hsa-miR-1303	0.62	0.0701309	0.83	0.099295	1.08	0.132775
hsa-miR-1304-3p	0.95	0.422264	0.72	0.0678719	0.9	0.319421
hsa-miR-1304-5p	0.67	0.0805122	0.63	0.0538845	0.57	0.0459602
hsa-miR-1306-5p	0.61	0.0683666	0.48	0.0400957	0.41	0.0323736
hsa-miR-1307-3p	0.68	0.0829664	0.84	0.103645	0.68	0.0645674
hsa-miR-1307-5p	0.62	0.0701309	1.14	0.288623	0.8	0.115305
hsa-miR-130a-3p	1.19	0.143384	1.03	0.522278	1.3	0.0499146
hsa-miR-130b-3p	1.05	0.477866	0.96	0.216109	0.96	0.780168
hsa-miR-130b-5p	0.92	0.297047	0.75	0.074293	0.85	0.170605
hsa-miR-132-3p	0.9	0.246189	0.78	0.0820484	1.09	0.123528
hsa-miR-132-5p	0.73	0.0978642	0.55	0.0455349	0.76	0.0914199
hsa-miR-133a-3p	1.39	0.0699201	0.03	0.0226724	0.56	0.044786
hsa-miR-1343-5p	5.96	0.00546219	0.49	0.0407919	0.83	0.143235
hsa-miR-134-3p	0.06	0.0286428	0.54	0.0446693	0.08	0.0201062
hsa-miR-134-5p	0.91	0.269382	0.86	0.113583	0.74	0.0828208
hsa-miR-136-3p	0.66	0.0781984	0.71	0.0659705	0.68	0.0645674
hsa-miR-136-5p	0.76	0.109653	0.66	0.0578611	0.72	0.0756933
hsa-miR-137	0.77	0.114232	0.72	0.0678719	0.67	0.0622772
hsa-miR-139-3p	1.15	0.180902	2.39	0.0176936	3.21	0.00774355
hsa-miR-139-5p	1.45	0.0605661	2.02	0.0245382	2.27	0.0132571
hsa-miR-1-3p	4.09	0.00877218	0.01	0.0222427	1.48	0.032997
hsa-miR-140-3p	0.84	0.161108	1.23	0.13937	1.04	0.18894
hsa-miR-140-5p	1.09	0.293545	0.81	0.0915994	0.72	0.0756933
hsa-miR-143-3p	0.86	0.182287	0.49	0.0407919	0.5	0.038832
hsa-miR-1469	1.16	0.169836	1.31	0.0948039	2.5	0.0112902
hsa-miR-146a-5p	0.89	0.226516	1.24	0.131666	0.85	0.170605
hsa-miR-146b-5p	0.44	0.0478689	0.9	0.140421	0.46	0.0356697
hsa-miR-148a-3p	0.59	0.0650907	0.45	0.0381425	0.26	0.0253454
hsa-miR-148b-3p	0.79	0.124629	1.1	0.51065	0.88	0.237882
hsa-miR-148b-5p	1.12	0.224411	1.01	0.379278	0.94	0.775614
hsa-miR-149-5p	0.86	0.182287	0.88	0.125603	2.17	0.0143435
hsa-miR-150-5p	1.14	0.193463	2	0.0250622	1.52	0.0306847
hsa-miR-151a-3p	0.9	0.246189	1.23	0.13937	0.97	0.60127
hsa-miR-151b/151a-5p	1.05	0.477866	0.95	0.198464	1.11	0.108394
hsa-miR-152-3p	0.95	0.422264	0.62	0.0526775	0.75	0.0869095
hsa-miR-1539	0.6	0.0666886	0.66	0.0578611	0.35	0.0291416
hsa-miR-154-5p	1.08	0.326221	1.3	0.0987642	0.99	0.384144
hsa-miR-155-5p	0.9	0.246189	0.89	0.132605	0.84	0.15575
hsa-miR-15a-5p	0.89	0.226516	1.34	0.084614	1.12	0.102126
hsa-miR-15b-3p	0.92	0.297047	1.01	0.379278	0.93	0.597899
hsa-miR-15b-5p	1.33	0.0826719	1.15	0.258704	1.87	0.0190188
hsa-miR-16-2-3p	0.8	0.13056	1.3	0.0987642	0.82	0.132554
hsa-miR-16-5p	0.98	0.668165	0.87	0.119295	0.75	0.0869095
hsa-miR-17-3p	0.47	0.0505451	1.08	0.74449	1.28	0.0529272
hsa-miR-17-5p	1	0.934125	0.63	0.0538845	0.77	0.0964204
hsa-miR-181a-2-3p	0.89	0.226516	1.07	0.90332	0.86	0.1885
hsa-miR-181a-3p	0.53	0.0569055	1.76	0.0336948	2.34	0.0125896
hsa-miR-181a-5p	0.74	0.101504	1	0.331064	1	0.320618
hsa-miR-181b-3p	0.55	0.0593959	2.14	0.021803	0.9	0.319421
hsa-miR-181b-5p	0.75	0.105422	0.74	0.0720223	0.4	0.0317861
hsa-miR-181c-3p	1.02	0.776345	1.18	0.196404	0.94	0.775614
hsa-miR-181c-5p	1.01	0.916864	1.22	0.148015	0.5	0.038832
hsa-miR-181d-5p	0.67	0.0805122	1.16	0.234146	0.69	0.0670317
hsa-miR-185-3p	0.6	0.0666886	1.55	0.0482177	1.11	0.108394
hsa-miR-185-5p	0.9	0.246189	1.1	0.51065	0.8	0.115305
hsa-miR-186-5p	0.92	0.297047	1.07	0.90332	0.91	0.38249
hsa-miR-18a-3p	1	0.934125	2.2	0.0206519	1.46	0.0342888
hsa-miR-18a-5p	1.54	0.0504353	1.01	0.379278	1.35	0.0436945
hsa-miR-1908-3p	0.88	0.209647	0.63	0.0538845	0.69	0.0670317
hsa-miR-1908-5p	0.6	0.0666886	0.35	0.0328134	0.43	0.0336162
hsa-miR-1909-3p	1.36	0.0757657	0.77	0.0792903	1.2	0.0697524
hsa-miR-190b	1.13	0.207832	1.51	0.0525268	1	0.320618
hsa-miR-1911-5p	0.72	0.0944745	0.05	0.023119	0.08	0.0201062
hsa-miR-191-3p	0.76	0.109653	1.01	0.379278	0.58	0.0471975
hsa-miR-191-5p	0.99	0.791908	0.96	0.216109	1.03	0.210981
hsa-miR-192-5p	1.11	0.243724	1.32	0.0911469	3.54	0.00675696
hsa-miR-193a-5p	0.97	0.566815	0.77	0.0792903	0.78	0.101995
hsa-miR-193b-5p	0.54	0.0581241	0.45	0.0381425	0.33	0.028203
hsa-miR-195-3p	1.04	0.556383	0.44	0.0375331	0.23	0.0242906
hsa-miR-195-5p	1.03	0.655161	1.04	0.628169	0.75	0.0869095
hsa-miR-196a-3p	0.06	0.0286428	0.05	0.023119	0.08	0.0201062
hsa-miR-196a-5p	0.95	0.422264	0.88	0.125603	0.78	0.101995
hsa-miR-196b-5p	0.85	0.17106	0.66	0.0578611	0.49	0.03799
hsa-miR-197-3p	1.1	0.266461	0.81	0.0915994	1.36	0.0426317
hsa-miR-199a-3p	0.94	0.371425	0.82	0.0952932	0.63	0.054536
hsa-miR-199a-5p	1.16	0.169836	1.83	0.0306191	0.82	0.132554
hsa-miR-199b-3p	0.75	0.105422	0.83	0.099295	0.51	0.039712
hsa-miR-19a-3p	0.83	0.152229	1.35	0.0816848	0.83	0.143235
hsa-miR-19b-3p	0.69	0.0855739	1.26	0.118532	1.08	0.132775
hsa-miR-203a-3p	0.06	0.0286428	0.05	0.023119	0.75	0.0869095
hsa-miR-204-5p	0.86	0.182287	0.98	0.262203	0.83	0.143235
hsa-miR-206	1.11	0.243724	0.52	0.0430333	0.6	0.049883
hsa-miR-208b-3p	0.3	0.038381	0.46	0.0387721	0.17	0.022424
hsa-miR-20a-3p	0.78	0.119207	1.17	0.213684	1.13	0.0965379
hsa-miR-20a-5p	1.08	0.326221	1.37	0.0763925	1.28	0.0529272
hsa-miR-210-3p	1.52	0.0523831	10.91	0.0023829	16.12	0.00115363
hsa-miR-2110	1.33	0.0826719	1.44	0.0622577	1.33	0.0459871
hsa-miR-2117	0.6	0.0666886	0.47	0.0394228	0.83	0.143235
hsa-miR-21-3p	0.55	0.0593959	1.21	0.157779	0.65	0.0581508
hsa-miR-214-3p	0.88	0.209647	1.4	0.0696214	1.18	0.0757659
hsa-miR-214-5p	1.36	0.0757657	1.78	0.0327548	1.25	0.0581938
hsa-miR-21-5p	0.64	0.0739462	0.81	0.0915994	0.66	0.0601436
hsa-miR-216a-3p	0.69	0.0855739	0.67	0.0593199	0.63	0.054536
hsa-miR-216a-5p	0.73	0.0978642	0.86	0.113583	0.87	0.210436
hsa-miR-217	0.66	0.0781984	0.72	0.0678719	0.65	0.0581508
hsa-miR-218-5p	1.06	0.415717	1.75	0.0341853	1.53	0.0301564
hsa-miR-219b-5p	0.47	0.0505451	0.98	0.262203	0.83	0.143235
hsa-miR-221-3p	0.94	0.371425	0.9	0.140421	1.06	0.156053
hsa-miR-221-5p	0.68	0.0829664	0.61	0.0515232	0.62	0.0528917
hsa-miR-222-3p	0.93	0.330477	1.6	0.0437316	1.87	0.0190188
hsa-miR-222-5p	0.47	0.0505451	1.37	0.0763925	1.28	0.0529272
hsa-miR-22-3p	0.8	0.13056	1.16	0.234146	1.1	0.115473
hsa-miR-224-5p	1.05	0.477866	1.49	0.054983	1.31	0.0485331
hsa-miR-22-5p	0.77	0.114232	1.01	0.379278	1.08	0.132775
hsa-miR-2277-3p	0.79	0.124629	1	0.331064	1.15	0.0870051
hsa-miR-2277-5p	0.06	0.0286428	0.05	0.023119	0.83	0.143235
hsa-miR-2355-3p	1.08	0.326221	0.84	0.103645	1.39	0.0397321
hsa-miR-2392	1.36	0.0757657	1.09	0.613024	2.22	0.0137789
hsa-miR-23a-3p	0.88	0.209647	0.78	0.0820484	0.92	0.471044
hsa-miR-23a-5p	1.35	0.0779365	0.84	0.103645	1.14	0.0915256
hsa-miR-23b-3p	0.88	0.209647	0.84	0.103645	0.83	0.143235
hsa-miR-23c	1.45	0.0605661	1.05	0.76346	0.83	0.143235
hsa-miR-24-2-5p	0.56	0.0607244	0.85	0.108389	0.78	0.101995
hsa-miR-24-3p	1.17	0.160018	0.96	0.216109	1.12	0.102126
hsa-miR-2467-5p	0.47	0.0505451	0.7	0.0641723	0.1	0.0205789
hsa-miR-25-3p	0.89	0.226516	0.91	0.149198	1.04	0.18894
hsa-miR-25-5p	0.96	0.48612	2.3	0.0189816	2.64	0.010355
hsa-miR-2682-3p	0.78	0.119207	1.13	0.325684	1.02	0.238571
hsa-miR-26a-1-3p	0.61	0.0683666	1.03	0.522278	0.56	0.044786
hsa-miR-26a-2-3p	1.08	0.326221	1.86	0.0294663	0.95	0.997422
hsa-miR-26a-5p	0.96	0.48612	1.5	0.0537269	1.26	0.0563258
hsa-miR-26b-5p	0.97	0.566815	1.26	0.118532	1.08	0.132775
hsa-miR-27a-3p	0.92	0.297047	1.32	0.0911469	1.26	0.0563258
hsa-miR-27a-5p	0.63	0.0719883	0.38	0.0342491	0.35	0.0291416
hsa-miR-27b-3p	0.93	0.330477	0.99	0.292924	0.68	0.0645674
hsa-miR-28-3p	0.96	0.48612	1.09	0.613024	1.17	0.0791769
hsa-miR-28-5p	1.1	0.266461	1.04	0.628169	1.4	0.0388511
hsa-miR-296-3p	0.88	0.209647	0.93	0.170424	0.89	0.273057
hsa-miR-299-3p	1.05	0.477866	1.21	0.157779	1.28	0.0529272
hsa-miR-299-5p	0.74	0.101504	0.67	0.0593199	0.89	0.273057
hsa-miR-29a-3p	0.65	0.0760132	0.62	0.0526775	0.64	0.0562856
hsa-miR-29a-5p	0.91	0.269382	1.13	0.325684	1.01	0.273952
hsa-miR-29b-1-5p	0.98	0.668165	1.44	0.0622577	1.72	0.0227215
hsa-miR-29b-3p	1.45	0.0605661	1.05	0.76346	1.16	0.0829076
hsa-miR-29c-3p	0.62	0.0701309	1.08	0.74449	0.69	0.0670317
hsa-miR-29c-5p	0.65	0.0760132	1.82	0.0310237	1.29	0.0513769
hsa-miR-301a-3p	1.7	0.0388671	1.2	0.168891	1.01	0.273952
hsa-miR-301a-5p	0.8	0.13056	1.55	0.0482177	0.97	0.60127
hsa-miR-302b-5p	0.43	0.0470386	0.81	0.0915994	0.66	0.0601436
hsa-miR-30a-3p	0.73	0.0978642	0.72	0.0678719	0.63	0.054536
hsa-miR-30a-5p	0.67	0.0805122	1.03	0.522278	0.77	0.0964204
hsa-miR-30b-3p	0.06	0.0286428	0.88	0.125603	0.92	0.471044
hsa-miR-30b-5p	0.96	0.48612	1.63	0.041419	1.67	0.0242981
hsa-miR-30c-2-3p	0.7	0.0883496	0.69	0.0624692	0.48	0.0371838
hsa-miR-30c-5p	1.03	0.655161	1.68	0.0380634	1.64	0.0253536
hsa-miR-30d-5p	0.8	0.13056	1.21	0.157779	0.96	0.780168
hsa-miR-30e-3p	0.68	0.0829664	0.74	0.0720223	0.55	0.0436703
hsa-miR-30e-5p	0.72	0.0944745	1.33	0.0877598	0.86	0.1885
hsa-miR-3115	0.06	0.0286428	0.05	0.023119	0.42	0.0329832
hsa-miR-3117-3p	1.22	0.12397	1.23	0.13937	0.7	0.0696908
hsa-miR-3130-5p	0.7	0.0883496	0.76	0.0767107	0.83	0.143235
hsa-miR-3135b	0.71	0.0913102	0.67	0.0593199	0.95	0.997422
hsa-miR-3138	0.74	0.101504	0.95	0.198464	0.71	0.0725687
hsa-miR-31-3p	0.69	0.0855739	0.59	0.0493598	0.7	0.0696908
hsa-miR-3140-3p	0.6	0.0666886	0.83	0.099295	0.42	0.0329832
hsa-miR-3141	1.15	0.180902	1.1	0.51065	1.43	0.0364279
hsa-miR-3150a-3p	0.78	0.119207	0.68	0.060854	0.5	0.038832
hsa-miR-3152-5p	0.4	0.0447118	0.39	0.0347559	1	0.320618
hsa-miR-3153	0.44	0.0478689	0.93	0.170424	0.34	0.0286646
hsa-miR-3158-3p	1.07	0.366181	0.68	0.060854	1	0.320618
hsa-miR-31-5p	0.94	0.371425	0.75	0.074293	0.93	0.597899
hsa-miR-3168	0.14	0.0312896	6.32	0.00446396	1.72	0.0227215
hsa-miR-3173-5p	0.63	0.0719883	1.03	0.522278	0.75	0.0869095
hsa-miR-3178	0.6	0.0666886	1.5	0.0537269	0.89	0.273057
hsa-miR-3180-5p	5.96	0.00546219	4.89	0.00613247	0.83	0.143235
hsa-miR-3187-3p	1.1	0.266461	1	0.331064	1.29	0.0513769
hsa-miR-3200-3p	1.38	0.0717662	1.33	0.0877598	0.83	0.143235
hsa-miR-320a	1.17	0.160018	1.25	0.124759	1.45	0.0349734
hsa-miR-320b	1.1	0.266461	1.06	0.925033	0.95	0.997422
hsa-miR-320c	0.93	0.330477	0.55	0.0455349	0.65	0.0581508
hsa-miR-320d	1.17	0.160018	0.47	0.0394228	0.77	0.0964204
hsa-miR-320e	5.96	0.00546219	0.49	0.0407919	3.34	0.00732237
hsa-miR-323a-3p	0.79	0.124629	0.68	0.060854	0.63	0.054536
hsa-miR-323b-3p	1	0.934125	0.81	0.0915994	0.77	0.0964204
hsa-miR-324-3p	1.2	0.13628	1.44	0.0622577	1.08	0.132775
hsa-miR-324-5p	1.3	0.090954	1.27	0.112891	1.38	0.0406538
hsa-miR-325	1.37	0.0737119	1.17	0.213684	2.75	0.0097223
hsa-miR-32-5p	1.18	0.151253	0.81	0.0915994	1.05	0.170967
hsa-miR-326	1.41	0.0664979	2.46	0.0168065	1.45	0.0349734
hsa-miR-328-3p	0.87	0.195042	0.78	0.0820484	0.95	0.997422
hsa-miR-329-3p	0.87	0.195042	0.65	0.0564721	0.9	0.319421
hsa-miR-330-3p	1.29	0.0940934	1.51	0.0525268	2.64	0.010355
hsa-miR-330-5p	1.01	0.916864	1.11	0.432442	1.19	0.0726354
hsa-miR-331-3p	1.12	0.224411	1.76	0.0336948	0.92	0.471044
hsa-miR-335-3p	0.81	0.137074	1.2	0.168891	1.59	0.0273324
hsa-miR-335-5p	0.82	0.144262	0.66	0.0578611	0.87	0.210436
hsa-miR-337-3p	0.71	0.0913102	0.52	0.0430333	0.5	0.038832
hsa-miR-337-5p	1.35	0.0779365	1.07	0.90332	1.21	0.0670887
hsa-miR-338-3p	0.67	0.0805122	0.66	0.0578611	0.35	0.0291416
hsa-miR-339-3p	0.67	0.0805122	1.01	0.379278	0.93	0.597899
hsa-miR-339-5p	0.98	0.668165	2.52	0.0161141	2.12	0.0149563
hsa-miR-33a-3p	5.96	0.00546219	0.49	0.0407919	0.83	0.143235
hsa-miR-33b-3p	5.96	0.00546219	4.89	0.00613247	0.83	0.143235
hsa-miR-340-3p	0.6	0.0666886	0.64	0.055148	1.22	0.0646203
hsa-miR-340-5p	0.58	0.0635674	0.79	0.0850042	0.51	0.039712
hsa-miR-342-3p	0.93	0.330477	0.75	0.074293	0.7	0.0696908
hsa-miR-342-5p	0.84	0.161108	0.45	0.0381425	0.26	0.0253454
hsa-miR-345-5p	1.06	0.415717	1.74	0.0346902	1.22	0.0646203
hsa-miR-34a-5p	0.89	0.226516	2.21	0.0204717	1.69	0.0236419
hsa-miR-34b-5p	0.56	0.0607244	0.57	0.0473704	0.26	0.0253454
hsa-miR-3605-3p	0.83	0.152229	0.53	0.0438361	1.09	0.123528
hsa-miR-3613-3p	0.71	0.0913102	1.08	0.74449	0.56	0.044786
hsa-miR-3613-5p	0.86	0.182287	1.6	0.0437316	0.89	0.273057
hsa-miR-361-3p	0.79	0.124629	1.33	0.0877598	0.9	0.319421
hsa-miR-3615	0.88	0.209647	0.75	0.074293	0.94	0.775614
hsa-miR-361-5p	0.78	0.119207	0.95	0.198464	0.9	0.319421
hsa-miR-3620-3p	0.81	0.137074	0.35	0.0328134	0.82	0.132554
hsa-miR-362-5p	1.13	0.207832	1.67	0.0386904	1.45	0.0349734
hsa-miR-365a-3p	0.89	0.226516	0.96	0.216109	0.94	0.775614
hsa-miR-365a-5p	0.78	0.119207	0.56	0.0464345	0.83	0.143235
hsa-miR-365b-3p	0.8	0.13056	0.91	0.149198	1.03	0.210981
hsa-miR-365b-5p	1.16	0.169836	1.74	0.0346902	1.11	0.108394
hsa-miR-3662	0.74	0.101504	1.03	0.522278	0.78	0.101995
hsa-miR-3663-3p	0.77	0.114232	1.11	0.432442	1.18	0.0757659
hsa-miR-3666	0.67	0.0805122	0.57	0.0473704	0.91	0.38249
hsa-miR-3679-5p	0.78	0.119207	0.69	0.0624692	0.46	0.0356697
hsa-miR-3692-5p	0.76	0.109653	0.69	0.0624692	1.28	0.0529272
hsa-miR-369-3p	0.64	0.0739462	1.08	0.74449	0.76	0.0914199
hsa-miR-369-5p	0.72	0.0944745	0.69	0.0624692	0.63	0.054536
hsa-miR-370-3p	1.1	0.266461	1.13	0.325684	0.88	0.237882
hsa-miR-370-5p	5.96	0.00546219	9.77	0.00269494	0.83	0.143235
hsa-miR-374a-3p	1.13	0.207832	1.59	0.0445609	1.3	0.0499146
hsa-miR-374a-5p	0.56	0.0607244	0.96	0.216109	0.62	0.0528917
hsa-miR-374b-3p	0.42	0.0462366	1	0.331064	0.57	0.0459602
hsa-miR-374b-5p	0.62	0.0701309	1.07	0.90332	1.07	0.143492
hsa-miR-376a-3p	0.65	0.0760132	1.74	0.0346902	0.94	0.775614
hsa-miR-376b-3p	1.09	0.293545	1.95	0.0264755	0.76	0.0914199
hsa-miR-376c-3p	0.66	0.0781984	0.84	0.103645	0.7	0.0696908
hsa-miR-377-3p	0.41	0.0454614	1.19	0.18164	0.73	0.0790976
hsa-miR-378a-3p	0.76	0.109653	0.87	0.119295	0.73	0.0790976
hsa-miR-378a-5p	0.7	0.0883496	1.21	0.157779	0.56	0.044786
hsa-miR-378c	0.29	0.0378451	0.64	0.055148	0.6	0.049883
hsa-miR-378i	0.55	0.0593959	1.55	0.0482177	0.69	0.0670317
hsa-miR-379-3p	0.52	0.0557369	0.69	0.0624692	0.99	0.384144
hsa-miR-379-5p	0.9	0.246189	0.76	0.0767107	0.72	0.0756933
hsa-miR-380-3p	0.06	0.0286428	0.05	0.023119	0.08	0.0201062
hsa-miR-381-3p	0.81	0.137074	0.91	0.149198	0.82	0.132554
hsa-miR-382-3p	0.58	0.0635674	0.69	0.0624692	0.57	0.0459602
hsa-miR-382-5p	1.03	0.655161	0.82	0.0952932	0.83	0.143235
hsa-miR-3915	0.84	0.161108	1.12	0.372426	1.46	0.0342888
hsa-miR-3943	0.54	0.0581241	1.27	0.112891	1	0.320618
hsa-miR-3972	0.06	0.0286428	0.05	0.023119	0.08	0.0201062
hsa-miR-409-3p	1.01	0.916864	0.82	0.0952932	0.69	0.0670317
hsa-miR-409-5p	0.57	0.0621135	0.72	0.0678719	0.68	0.0645674
hsa-miR-411-3p	0.6	0.0666886	0.92	0.159121	0.65	0.0581508
hsa-miR-411-5p	0.68	0.0829664	0.87	0.119295	0.73	0.0790976
hsa-miR-421	0.85	0.17106	0.89	0.132605	0.85	0.170605
hsa-miR-423-3p	0.84	0.161108	1.12	0.372426	0.97	0.60127
hsa-miR-423-5p	1.46	0.0592444	0.69	0.0624692	0.97	0.60127
hsa-miR-424-3p	1.14	0.193463	1.29	0.103067	3.72	0.00631789
hsa-miR-424-5p	1.12	0.224411	1.8	0.0318658	1.93	0.0178549
hsa-miR-425-3p	0.75	0.105422	1.41	0.0676224	1	0.320618
hsa-miR-425-5p	0.65	0.0760132	1.59	0.0445609	1.01	0.273952
hsa-miR-4271	0.49	0.0525016	0.76	0.0767107	1.06	0.156053
hsa-miR-4286	0.77	0.114232	0.81	0.0915994	1.12	0.102126
hsa-miR-4301	0.6	0.0666886	1.26	0.118532	1.86	0.0192277
hsa-miR-4304	0.84	0.161108	0.69	0.0624692	0.82	0.132554
hsa-miR-431-5p	0.96	0.48612	1.01	0.379278	0.71	0.0725687
hsa-miR-4322	0.83	0.152229	1.11	0.432442	1.22	0.0646203
hsa-miR-4324	0.61	0.0683666	1.29	0.103067	0.71	0.0725687
hsa-miR-432-5p	1.01	0.916864	0.77	0.0792903	0.68	0.0645674
hsa-miR-4326	0.52	0.0557369	0.73	0.0698858	1.01	0.273952
hsa-miR-4423-5p	0.78	0.119207	0.88	0.125603	0.83	0.143235
hsa-miR-4433b-3p	0.06	0.0286428	0.05	0.023119	0.08	0.0201062
hsa-miR-4440	0.5	0.0535375	1.11	0.432442	0.74	0.0828208
hsa-miR-4448	0.06	0.0286428	0.05	0.023119	0.75	0.0869095
hsa-miR-4454	0.84	0.161108	0.55	0.0455349	0.75	0.0869095
hsa-miR-4455	1.04	0.556383	0.91	0.149198	0.26	0.0253454
hsa-miR-4456	0.56	0.0607244	0.51	0.0422593	0.09	0.0203398
hsa-miR-4461	0.83	0.152229	0.9	0.140421	0.51	0.039712
hsa-miR-4469	0.24	0.0353749	0.49	0.0407919	0.08	0.0201062
hsa-miR-4472	0.47	0.0505451	0.29	0.0302749	0.16	0.0221404
hsa-miR-4482-3p	0.06	0.0286428	0.05	0.023119	0.08	0.0201062
hsa-miR-4483	0.38	0.0432841	0.56	0.0464345	0.14	0.0215942
hsa-miR-4484	0.31	0.0389324	0.64	0.055148	0.27	0.0257177
hsa-miR-4492	0.89	0.226516	1.06	0.925033	1.74	0.0221466
hsa-miR-4493	0.6	0.0666886	1.52	0.0513791	0.88	0.237882
hsa-miR-4497	1.25	0.109141	1.61	0.0429326	0.92	0.471044
hsa-miR-449c-5p	0.06	0.0286428	0.05	0.023119	0.25	0.0249838
hsa-miR-4500	5.96	0.00546219	0.49	0.0407919	0.83	0.143235
hsa-miR-4501	0.62	0.0701309	0.93	0.170424	1.06	0.156053
hsa-miR-450b-5p	0.69	0.0855739	2.22	0.0202947	1.89	0.0186144
hsa-miR-4510	0.79	0.124629	1.8	0.0318658	0.75	0.0869095
hsa-miR-4515	0.72	0.0944745	0.63	0.0538845	0.75	0.0869095
hsa-miR-4516	0.36	0.0419447	0.33	0.0319212	0.83	0.143235
hsa-miR-4521	0.52	0.0557369	0.87	0.119295	0.4	0.0317861
hsa-miR-452-5p	0.78	0.119207	1.15	0.258704	0.9	0.319421
hsa-miR-4532	1.38	0.0717662	2.48	0.0165692	2.57	0.0108024
hsa-miR-454-3p	1.07	0.366181	0.89	0.132605	0.99	0.384144
hsa-miR-454-5p	0.94	0.371425	0.99	0.292924	0.68	0.0645674
hsa-miR-455-3p	1.23	0.118604	1.04	0.628169	1.85	0.0194413
hsa-miR-455-5p	0.93	0.330477	1.24	0.131666	1.24	0.0601895
hsa-miR-4634	0.99	0.791908	0.84	0.103645	0.44	0.0342739
hsa-miR-4638-3p	0.94	0.371425	0.61	0.0515232	0.69	0.0670317
hsa-miR-4660	0.85	0.17106	0.73	0.0698858	0.66	0.0601436
hsa-miR-4668-5p	0.51	0.0546151	0.85	0.108389	0.79	0.108246
hsa-miR-4674	0.06	0.0286428	0.05	0.023119	0.08	0.0201062
hsa-miR-4677-3p	0.52	0.0557369	0.79	0.0850042	0.38	0.0306727
hsa-miR-4707-5p	0.35	0.0413056	0.57	0.0473704	0.59	0.0485032
hsa-miR-4713-5p	0.06	0.0286428	0.05	0.023119	0.75	0.0869095
hsa-miR-4721	0.67	0.0805122	0.62	0.0526775	0.45	0.0349579
hsa-miR-4729	0.78	0.119207	0.76	0.0767107	0.29	0.026496
hsa-miR-4732-5p	0.91	0.269382	1.24	0.131666	0.98	0.473397
hsa-miR-4743-3p	5.96	0.00546219	0.49	0.0407919	0.83	0.143235
hsa-miR-4745-5p	1.36	0.0757657	1.92	0.0274027	1.61	0.0265049
hsa-miR-4750-5p	0.72	0.0944745	0.29	0.0302749	0.5	0.038832
hsa-miR-4775	0.6	0.0666886	0.83	0.099295	0.78	0.101995
hsa-miR-4784	0.88	0.209647	0.65	0.0564721	0.85	0.170605
hsa-miR-4786-5p	0.29	0.0378451	0.36	0.0332784	0.4	0.0317861
hsa-miR-4804-3p	1.07	0.366181	1.81	0.0314391	1.61	0.0265049
hsa-miR-483-3p	0.87	0.195042	1.05	0.76346	0.55	0.0436703
hsa-miR-484	0.97	0.566815	1.27	0.112891	1.26	0.0563258
hsa-miR-485-3p	1.13	0.207832	0.86	0.113583	0.92	0.471044
hsa-miR-485-5p	0.76	0.109653	0.73	0.0698858	0.57	0.0459602
hsa-miR-486-5p	0.74	0.101504	0.6	0.0504183	0.4	0.0317861
hsa-miR-487b-3p	0.97	0.566815	0.97	0.237039	0.97	0.60127
hsa-miR-491-5p	0.68	0.0829664	0.82	0.0952932	0.96	0.780168
hsa-miR-493-3p	1.02	0.776345	1.17	0.213684	1.2	0.0697524
hsa-miR-493-5p	0.9	0.246189	0.78	0.0820484	0.79	0.108246
hsa-miR-494-3p	0.69	0.0855739	0.79	0.0850042	0.91	0.38249
hsa-miR-495-3p	2.01	0.0269027	1.95	0.0264755	1.36	0.0426317
hsa-miR-497-3p	0.81	0.137074	1.11	0.432442	1.21	0.0670887
hsa-miR-497-5p	0.78	0.119207	1.86	0.0294663	1.2	0.0697524
hsa-miR-499b-5p	1.09	0.293545	0.49	0.0407919	1.03	0.210981
hsa-miR-500a-3p	1	0.934125	0.81	0.0915994	0.78	0.101995
hsa-miR-500a-5p	1.01	0.916864	0.68	0.060854	0.83	0.143235
hsa-miR-500b-5p	0.75	0.105422	0.71	0.0659705	0.83	0.143235
hsa-miR-501-3p	0.8	0.13056	0.78	0.0820484	1.05	0.170967
hsa-miR-501-5p	0.57	0.0621135	0.72	0.0678719	0.65	0.0581508
hsa-miR-502-3p	0.72	0.0944745	0.54	0.0446693	0.64	0.0562856
hsa-miR-502-5p	5.96	0.00546219	5.37	0.00544884	4.17	0.00543497
hsa-miR-503-3p	2.68	0.0161515	3.81	0.00854443	7.25	0.00277788
hsa-miR-503-5p	1.05	0.477866	1.02	0.441321	1.18	0.0757659
hsa-miR-505-3p	1.25	0.109141	1.78	0.0327548	2.1	0.0152163
hsa-miR-505-5p	0.99	0.791908	1.12	0.372426	1.01	0.273952
hsa-miR-5095	1.52	0.0523831	2.31	0.0188293	1.83	0.0198829
hsa-miR-5100	0.94	0.371425	1.17	0.213684	1.17	0.0791769
hsa-miR-510-3p	1.38	0.0717662	1.62	0.0421622	2.15	0.0145825
hsa-miR-513a-3p	5.96	0.00546219	0.49	0.0407919	0.83	0.143235
hsa-miR-5187-3p	0.06	0.0286428	0.05	0.023119	0.08	0.0201062
hsa-miR-5195-3p	0.43	0.0470386	0.58	0.0483447	0.57	0.0459602
hsa-miR-5196-5p	0.85	0.17106	0.84	0.103645	0.9	0.319421
hsa-miR-520d-3p	1.55	0.0495146	4.17	0.00755407	0.57	0.0459602
hsa-miR-532-3p	1.31	0.088016	1.28	0.107758	1.45	0.0349734
hsa-miR-532-5p	0.83	0.152229	0.89	0.132605	0.75	0.0869095
hsa-miR-539-3p	0.51	0.0546151	0.56	0.0464345	0.77	0.0964204
hsa-miR-542-3p	0.62	0.0701309	1.82	0.0310237	0.81	0.123337
hsa-miR-542-5p	0.6	0.0666886	1	0.331064	0.57	0.0459602
hsa-miR-543	2.51	0.0179743	3.52	0.00955334	3.17	0.00788306
hsa-miR-548ao-3p	0.6	0.0666886	0.66	0.0578611	0.29	0.026496
hsa-miR-548ap-3p/548t-3p/548aa	0.98	0.668165	0.76	0.0767107	0.77	0.0964204
hsa-miR-548ap-5p/548j-5p	0.7	0.0883496	1.15	0.258704	0.76	0.0914199
hsa-miR-548as-3p	0.99	0.791908	0.68	0.060854	0.46	0.0356697
hsa-miR-548h-3p	0.78	0.119207	0.78	0.0820484	0.41	0.0323736
hsa-miR-548l	0.76	0.109653	0.62	0.0526775	0.43	0.0336162
hsa-miR-5694	0.94	0.371425	5.09	0.00582781	2.15	0.0145825
hsa-miR-574-3p	1.23	0.118604	0.88	0.125603	1.53	0.0301564
hsa-miR-574-5p	1.05	0.477866	2.38	0.017828	2.37	0.0123237
hsa-miR-576-3p	0.95	0.422264	0.83	0.099295	1.13	0.0965379
hsa-miR-576-5p	0.74	0.101504	0.9	0.140421	1.05	0.170967
hsa-miR-5787	0.86	0.182287	0.84	0.103645	0.88	0.237882
hsa-miR-582-3p	0.57	0.0621135	1.29	0.103067	0.62	0.0528917
hsa-miR-582-5p	1.01	0.916864	1.59	0.0445609	0.94	0.775614
hsa-miR-584-5p	1.16	0.169836	1.86	0.0294663	1.07	0.143492
hsa-miR-589-5p	0.82	0.144262	0.77	0.0792903	0.79	0.108246
hsa-miR-590-3p	0.8	0.13056	1.3	0.0987642	1.3	0.0499146
hsa-miR-598-3p	0.91	0.269382	0.87	0.119295	0.63	0.054536
hsa-miR-599	0.3	0.038381	0.59	0.0493598	0.15	0.0218639
hsa-miR-6068	0.06	0.0286428	0.05	0.023119	0.08	0.0201062
hsa-miR-6071	1.32	0.0852608	1.3	0.0987642	1.49	0.0323869
hsa-miR-6081	1.24	0.113678	1.03	0.522278	1.18	0.0757659
hsa-miR-6083	0.52	0.0557369	0.49	0.0407919	0.11	0.0208236
hsa-miR-6125	0.96	0.48612	0.9	0.140421	0.64	0.0562856
hsa-miR-6126	1.03	0.655161	1.06	0.925033	0.84	0.15575
hsa-miR-6133	5.96	0.00546219	0.49	0.0407919	0.83	0.143235
hsa-miR-625-3p	0.79	0.124629	0.66	0.0578611	0.7	0.0696908
hsa-miR-625-5p	0.88	0.209647	0.86	0.113583	1.04	0.18894
hsa-miR-628-3p	0.58	0.0635674	1.46	0.0591291	0.71	0.0725687
hsa-miR-628-5p	0.97	0.566815	1.57	0.0463174	0.86	0.1885
hsa-miR-629-3p	1.57	0.0477704	1.43	0.0639491	1.2	0.0697524
hsa-miR-629-5p	1.01	0.916864	0.88	0.125603	1	0.320618
hsa-miR-636	0.89	0.226516	1.19	0.18164	0.74	0.0828208
hsa-miR-6501-5p	0.47	0.0505451	0.72	0.0678719	0.88	0.237882
hsa-miR-652-3p	0.89	0.226516	0.92	0.159121	0.96	0.780168
hsa-miR-654-3p	0.78	0.119207	0.8	0.0881794	0.49	0.03799
hsa-miR-658	0.73	0.0978642	0.9	0.140421	0.64	0.0562856
hsa-miR-660-5p	0.57	0.0621135	0.83	0.099295	0.53	0.0415973
hsa-miR-663a	0.89	0.226516	0.98	0.262203	0.97	0.60127
hsa-miR-665	1.37	0.0737119	1.56	0.0472485	1.58	0.0277657
hsa-miR-670-5p	1.67	0.0406143	1.86	0.0294663	2.33	0.0126808
hsa-miR-671-3p	0.89	0.226516	0.67	0.0593199	0.67	0.0622772
hsa-miR-6715b-3p	0.06	0.0286428	0.05	0.023119	0.17	0.022424
hsa-miR-671-5p	0.77	0.114232	4.26	0.00734134	2.83	0.00930862
hsa-miR-6716-3p	0.71	0.0913102	0.74	0.0720223	0.91	0.38249
hsa-miR-6717-5p	0.56	0.0607244	0.31	0.0310763	0.78	0.101995
hsa-miR-6722-3p	0.66	0.0781984	0.64	0.055148	0.08	0.0201062
hsa-miR-6724-5p	0.78	0.119207	0.74	0.0720223	0.95	0.997422
hsa-miR-6746-5p	5.96	0.00546219	0.49	0.0407919	0.83	0.143235
hsa-miR-6747-3p	1.24	0.113678	0.41	0.035816	0.76	0.0914199
hsa-miR-6755-5p	0.75	0.105422	0.51	0.0422593	0.66	0.0601436
hsa-miR-6756-3p	0.65	0.0760132	0.81	0.0915994	0.97	0.60127
hsa-miR-6760-3p	0.33	0.0400839	0.35	0.0328134	0.56	0.044786
hsa-miR-6763-3p	1.02	0.776345	1.15	0.258704	0.51	0.039712
hsa-miR-6769a-3p	5.96	0.00546219	0.49	0.0407919	1.67	0.0242981
hsa-miR-6771-3p	0.75	0.105422	0.58	0.0483447	1.15	0.0870051
hsa-miR-6775-5p	0.06	0.0286428	0.59	0.0493598	0.08	0.0201062
hsa-miR-6789-5p	1.37	0.0737119	3.89	0.00830254	5.74	0.00365358
hsa-miR-6790-5p	0.66	0.0781984	0.8	0.0881794	0.46	0.0356697
hsa-miR-6792-3p	0.78	0.119207	0.05	0.023119	0.75	0.0869095
hsa-miR-6793-5p	5.96	0.00546219	4.89	0.00613247	0.83	0.143235
hsa-miR-6797-5p	5.96	0.00546219	0.49	0.0407919	0.83	0.143235
hsa-miR-6800-3p	0.06	0.0286428	0.49	0.0407919	0.08	0.0201062
hsa-miR-6808-3p	1.41	0.0664979	1.69	0.0374564	1.06	0.156053
hsa-miR-6813-3p	0.71	0.0913102	0.41	0.035816	0.32	0.0277559
hsa-miR-6817-3p	0.64	0.0739462	0.66	0.0578611	3.54	0.00675696
hsa-miR-6831-5p	5.96	0.00546219	5.86	0.00489212	0.83	0.143235
hsa-miR-6832-3p	0.06	0.0286428	0.05	0.023119	0.58	0.0471975
hsa-miR-6835-5p	0.5	0.0535375	0.38	0.0342491	1.57	0.0282131
hsa-miR-6850-3p	1.23	0.118604	2.15	0.0216023	2.78	0.00956293
hsa-miR-6865-3p	0.44	0.0478689	0.59	0.0493598	0.44	0.0342739
hsa-miR-6865-5p	0.96	0.48612	1.07	0.90332	1.14	0.0915256
hsa-miR-6869-5p	0.48	0.0515048	1.01	0.379278	1.35	0.0436945
hsa-miR-6872-3p	0.65	0.0760132	0.72	0.0678719	0.63	0.054536
hsa-miR-6885-5p	0.43	0.0470386	0.69	0.0624692	0.23	0.0242906
hsa-miR-7108-5p	0.45	0.048729	0.61	0.0515232	0.83	0.143235
hsa-miR-7109-5p	1.36	0.0757657	1.47	0.0576795	0.83	0.143235
hsa-miR-7-1-3p	0.63	0.0719883	0.7	0.0641723	1.01	0.273952
hsa-miR-718	0.48	0.0515048	0.52	0.0430333	0.67	0.0622772
hsa-miR-744-5p	1.07	0.366181	0.8	0.0881794	0.74	0.0828208
hsa-miR-758-5p	0.66	0.0781984	0.78	0.0820484	0.4	0.0317861
hsa-miR-7-5p	0.71	0.0913102	4.32	0.00720606	2.6	0.010606
hsa-miR-760	0.95	0.422264	1.19	0.18164	0.87	0.210436
hsa-miR-7641	0.89	0.226516	0.65	0.0564721	0.66	0.0601436
hsa-miR-765	0.87	0.195042	0.95	0.198464	0.56	0.044786
hsa-miR-766-3p	0.75	0.105422	0.45	0.0381425	0.37	0.0301448
hsa-miR-769-3p	0.92	0.297047	0.58	0.0483447	0.75	0.0869095
hsa-miR-769-5p	0.53	0.0569055	1.14	0.288623	0.67	0.0622772
hsa-miR-7705	0.95	0.422264	1.1	0.51065	0.66	0.0601436
hsa-miR-7706	0.95	0.422264	0.65	0.0564721	0.53	0.0415973
hsa-miR-7850-5p	1.34	0.0802348	0.43	0.0369427	0.94	0.775614
hsa-miR-7974	1.47	0.057979	1.29	0.103067	0.83	0.143235
hsa-miR-7976	0.51	0.0546151	0.72	0.0678719	0.68	0.0645674
hsa-miR-7977	1.34	0.0802348	1.15	0.258704	1.16	0.0829076
hsa-miR-802	0.75	0.105422	0.68	0.060854	1.37	0.0416193
hsa-miR-8072	0.06	0.0286428	0.05	0.023119	0.08	0.0201062
hsa-miR-8077	0.27	0.0368168	0.02	0.0224555	0.38	0.0306727
hsa-miR-8485	0.78	0.119207	1.68	0.0380634	1.3	0.0499146
hsa-miR-874-3p	1.02	0.776345	1.8	0.0318658	1.95	0.017498
hsa-miR-874-5p	0.66	0.0781984	0.93	0.170424	1.11	0.108394
hsa-miR-877-3p	0.57	0.0621135	0.42	0.0363707	0.68	0.0645674
hsa-miR-877-5p	1.82	0.0331597	1.03	0.522278	0.97	0.60127
hsa-miR-887-3p	1.04	0.556383	0.98	0.262203	1.45	0.0349734
hsa-miR-888-5p	0.89	0.226516	1.42	0.0657347	0.33	0.028203
hsa-miR-889-3p	0.75	0.105422	0.56	0.0464345	0.65	0.0581508
hsa-miR-922	0.36	0.0419447	0.48	0.0400957	0.14	0.0215942
hsa-miR-92a-1-5p	0.61	0.0683666	0.32	0.0314931	0.48	0.0371838
hsa-miR-92a-3p	0.8	0.13056	0.8	0.0881794	0.81	0.123337
hsa-miR-92b-3p	0.78	0.119207	0.75	0.074293	0.59	0.0485032
hsa-miR-92b-5p	1.17	0.160018	0.49	0.0407919	0.44	0.0342739
hsa-miR-93-3p	1.3	0.090954	1.58	0.0454222	1.48	0.032997
hsa-miR-935	1.61	0.0446258	0.85	0.108389	1.22	0.0646203
hsa-miR-93-5p	0.86	0.182287	1.03	0.522278	0.87	0.210436
hsa-miR-937-3p	0.64	0.0739462	0.56	0.0464345	0.64	0.0562856
hsa-miR-941	0.91	0.269382	0.92	0.159121	0.69	0.0670317
hsa-miR-942-3p	0.72	0.0944745	0.94	0.183408	0.78	0.101995
hsa-miR-942-5p	0.84	0.161108	1.15	0.258704	0.99	0.384144
hsa-miR-95-3p	0.06	0.0286428	0.05	0.023119	0.92	0.471044
hsa-miR-98-3p	0.64	0.0739462	0.69	0.0624692	0.35	0.0291416
hsa-miR-98-5p	1.08	0.326221	1.13	0.325684	1	0.320618
hsa-miR-99a-3p	0.78	0.119207	1.92	0.0274027	0.98	0.473397
hsa-miR-99a-5p	0.59	0.0650907	0.93	0.170424	0.55	0.0436703
hsa-miR-99b-3p	0.87	0.195042	1.37	0.0763925	0.8	0.115305
hsa-miR-99b-5p	0.94	0.371425	0.96	0.216109	0.75	0.0869095

## Sheet: Samples and Genorm norm
Group Definition
Sample Name	Selected Group
miR49_S9-UMIs	Group 4	8-HIF1
miR51_S7-UMIs	Group 6	CoCl2
huvec_45_S7-UMIs	Group 1	2h
miR54_S10-UMIs	Group 9	DMOG
miR47_S7-UMIs	Group 2	2-HIF2
miR53_S9-UMIs	Group 8	COCL2-HIF2
miR55_S11-UMIs	Group 10	DMOG-HIF1
huvec_44_S6-UMIs	Control Group
miR48_S8-UMIs	Group 3	8h
miR56_S12-UMIs	Group 11	DMOG-HIF2
miR52_S8-UMIs	Group 7	COCL2-HI1
miR50_S10-UMIs	Group 5	8-HIF2
huvec_46_S8-UMIs	Sample Excluded	2-HIF1
Normalization Method:
geNorm
miRNA Symbol	Group 4	Group 6	Group 1	Group 9	Group 2	Group 8	Group 10	Control Group	Group 3	Group 11	Group 7	Group 5
	miR49_S9-UMIs	miR51_S7-UMIs	huvec_45_S7-UMIs	miR54_S10-UMIs	miR47_S7-UMIs	miR53_S9-UMIs	miR55_S11-UMIs	huvec_44_S6-UMIs	miR48_S8-UMIs	miR56_S12-UMIs	miR52_S8-UMIs	miR50_S10-UMIs
hsa-let-7a-5p	73769	121421	103735	77780	78093	58505	94610	60959	110472	63610	82386	80438
hsa-let-7f-5p	45565	91530	72592	47799	51714	36106	57614	43650	66543	35221	53682	51742
hsa-miR-107	817	1764	1593	961	983	818	1066	890	1138	864	838	1041
hsa-miR-128-3p	1196	2266	2120	1259	1385	882	1523	1237	1906	959	1206	1471
hsa-miR-134-5p	429	828	761	418	499	341	554	470	718	304	495	449
hsa-miR-23b-3p	1038	1933	1660	1119	1219	895	1307	1123	1664	868	1014	1173
hsa-miR-25-3p	3847	7139	6913	4787	4538	3213	4820	3840	5703	3731	3593	4639
hsa-miR-26b-5p	4652	11238	7902	5651	5345	3946	6656	4354	7047	3657	5775	5103
hsa-miR-421	259	432	381	243	242	200	277	238	338	214	235	279
hsa-miR-98-5p	1958	3728	2655	1929	2288	1408	2296	1607	2912	1424	2234	1887
Arithmetic Mean	13353	24228	20031	14195	14631	10631	17072	11837	19844	11085	15146	14822
Avg. of Arithmetic Mean	13353	24228	20031	14195	14631	10631	17072	11837	19844	11085	15146	14822

## Sheet: Normalized Data by Sample
Position	miRNA ID	miR49_S9-UMIs	miR51_S7-UMIs	huvec_45_S7-UMIs	miR54_S10-UMIs	miR47_S7-UMIs	miR53_S9-UMIs	miR55_S11-UMIs	huvec_44_S6-UMIs	miR48_S8-UMIs	miR56_S12-UMIs	miR52_S8-UMIs	miR50_S10-UMIs
		Group 4	Group 6	Group 1	Group 9	Group 2	Group 8	Group 10	Control Group	Group 3	Group 11	Group 7	Group 5
m1	hsa-let-7a-2-3p	0.000823785	0.000825495	0.00114821	0.000774943	0.000888549	0.000752488	0.000410021	0.000929305	0.000705499	0.000992314	0.000528199	0.000809596
m2	hsa-let-7a-3p	0.00486782	0.00689288	0.00614042	0.0057064	0.00621984	0.00583178	0.00568172	0.00751892	0.0062991	0.00315736	0.00699864	0.00445278
m3	hsa-let-7a-5p	5.52453	5.01162	5.17867	5.47955	5.33765	5.50304	5.54173	5.14996	5.56699	5.73828	5.43953	5.42686
m4	hsa-let-7b-3p	0.0206695	0.0285208	0.0264587	0.0176828	0.0250844	0.0176835	0.0185095	0.0349757	0.0257507	0.0169595	0.0190812	0.0188231
m5	hsa-let-7b-5p	1.60848	1.74266	1.36437	1.49867	1.63869	1.55342	1.75823	1.70604	1.7954	1.48171	1.97197	1.59956
m6	hsa-let-7c-3p	0.00449337	0.00639758	0.00364431	0.00190213	0.00375924	0.00714864	0.00585744	0.00566031	0.0034771	0.00252589	0.00831914	0.00344078
m7	hsa-let-7c-5p	0.688759	0.763624	0.770298	0.604878	0.807896	0.65664	0.692701	0.912324	0.902888	0.600711	0.84294	0.687617
m8	hsa-let-7d-3p	0.0086123	0.00738818	0.00554136	0.0101447	0.00997908	0.00733676	0.011012	0.00996891	0.0112376	0.011998	0.0108941	0.00897303
m9	hsa-let-7d-5p	0.209766	0.189121	0.183164	0.235864	0.194319	0.205711	0.219127	0.158489	0.207417	0.197651	0.182757	0.204693
m10	hsa-let-7e-3p	0.000748895	0.00173354	0.00109829	0.000915841	0.000478449	0.00159904	0.00292872	0.000844823	0.00120943	0.000811893	0.00178267	0.000877063
m11	hsa-let-7e-5p	0.945555	0.922325	0.677194	0.786074	0.753899	0.779295	1.07572	0.858002	0.904198	0.704904	1.15233	0.874769
m12	hsa-let-7f-1-3p	0.00187224	0.00206374	0.00259595	0.00119764	0.00225555	0.00197528	0.00210868	0.00261895	0.000907071	0.000992314	0.00171665	0.00141679
m13	hsa-let-7f-2-3p	7.48895e-05	0.000536571	4.99221e-05	7.04493e-05	6.83499e-05	9.4061e-05	5.85744e-05	8.44823e-05	5.03928e-05	9.02104e-05	6.60249e-05	6.74664e-05
m14	hsa-let-7f-5p	3.41234	3.77788	3.62395	3.36741	3.53465	3.39617	3.37471	3.68765	3.35329	3.1773	3.54435	3.49084
m15	hsa-let-7g-3p	7.48895e-05	0.000825495	0.00109829	0.000634044	0.000546799	0.00094061	0.000820042	0.000337929	0.000705499	0.000811893	0.000990374	0.00074213
m16	hsa-let-7g-5p	0.340148	0.395948	0.353399	0.438406	0.363075	0.403804	0.404515	0.299321	0.355068	0.35597	0.385255	0.360203
m17	hsa-let-7i-3p	0.00322025	0.00350835	0.00329486	0.00450876	0.0024606	0.00442087	0.00445166	0.00278792	0.00151178	0.00505178	0.00415957	0.00323839
m18	hsa-let-7i-5p	4.91238	4.72757	5.44865	4.18716	5.796	4.14847	3.84213	5.95634	5.63523	3.84486	4.20664	4.27595
m19	hsa-miR-1-3p	0.00524227	4.12747e-05	0.0108331	0.00450876	0.027545	0.000658427	0.00521312	0.00304136	0.012447	0.0151553	0.000198075	0.0066117
m20	hsa-miR-1-5p	7.48895e-05	4.12747e-05	0.000349455	7.04493e-05	0.000683499	9.4061e-05	5.85744e-05	8.44823e-05	5.03928e-05	9.02104e-05	6.60249e-05	6.74664e-05
m21	hsa-miR-100-3p	0.00561672	0.00544826	0.00968489	0.00436786	0.0122346	0.00696051	0.00374876	0.00777237	0.00806285	0.00478115	0.00501789	0.0066117
m22	hsa-miR-100-5p	0.424699	0.314142	0.656825	0.319065	0.526158	0.412363	0.314017	0.507739	0.310722	0.388807	0.236303	0.474356
m23	hsa-miR-101-3p	0.0189471	0.0451546	0.0334478	0.0322658	0.262054	0.12971	0.0325088	0.0326946	0.0257507	0.13703	0.0310977	0.135472
m24	hsa-miR-101-5p	7.48895e-05	0.00136207	0.00094852	0.000915841	0.00772354	0.00733676	0.000234298	0.00101379	0.000806285	0.00640494	0.000726274	0.00425038
m25	hsa-miR-103a-3p	0.487606	0.622464	0.594822	0.477083	0.512419	0.463438	0.54152	0.535026	0.437158	0.481363	0.563126	0.549918
m26	hsa-miR-103b	0.0374448	0.102072	0.0613543	0.0379722	0.0556368	0.0358372	0.0424665	0.0744289	0.04233	0.035182	0.0472738	0.0444603
m27	hsa-miR-105-3p	7.48895e-05	0.000742945	0.000199688	0.000704493	0.000751849	0.000752488	0.000761467	0.000591376	0.000151178	0.000992314	0.000990374	0.000337332
m28	hsa-miR-106a-3p	0.000973564	0.00103187	0.00114821	0.000493145	0.0012303	0.00103467	0.000234298	0.00168965	5.03928e-05	9.02104e-05	0.000528199	0.000809596
m29	hsa-miR-106a-5p	0.0035947	0.00474659	0.00614042	0.00380426	0.00560469	0.00404462	0.00292872	0.00422411	0.00524085	0.00279652	0.00297112	0.00317092
m30	hsa-miR-106b-3p	0.0219426	0.0224122	0.0260094	0.0219097	0.0200265	0.0225746	0.0212039	0.0206982	0.0206107	0.0250785	0.0173645	0.0232759
m31	hsa-miR-106b-5p	0.00337003	0.00334325	0.00369424	0.00288842	0.0101158	0.00837143	0.00322159	0.00219654	0.00408182	0.00577346	0.00257497	0.00775863
m32	hsa-miR-107	0.0611848	0.0728086	0.0795259	0.0677018	0.0671879	0.0769419	0.0624403	0.0751892	0.057347	0.0779418	0.0553289	0.0702325
m33	hsa-miR-10a-3p	0.0176739	0.0214216	0.0142278	0.0156398	0.0120979	0.0146735	0.014175	0.0160516	0.0168312	0.0103742	0.0172985	0.0141679
m34	hsa-miR-10a-5p	0.259342	0.409198	0.264038	0.292999	0.237994	0.259891	0.320402	0.262149	0.221527	0.212175	0.367429	0.264873
m35	hsa-miR-10b-3p	0.0134801	0.0168814	0.0137785	0.00993335	0.0118245	0.0189063	0.010602	0.014531	0.0127998	0.0069462	0.0137992	0.0125487
m36	hsa-miR-10b-5p	0.305774	0.356737	0.317005	0.279895	0.2829	0.291965	0.270555	0.303038	0.235687	0.266391	0.306752	0.310413
m37	hsa-miR-1178-3p	0.000823785	0.000619121	0.000748832	0.000493145	0.000546799	0.000658427	0.000585744	0.00101379	5.03928e-05	9.02104e-05	6.60249e-05	6.74664e-05
m38	hsa-miR-1179	0.000748895	0.00078422	0.000599065	0.000281797	0.000615149	0.00131685	0.000761467	0.000760341	5.03928e-05	9.02104e-05	6.60249e-05	6.74664e-05
m39	hsa-miR-1180-3p	0.00636561	0.00747073	0.00544151	0.00704493	0.00526294	0.00507929	0.00562314	0.00692755	0.00624871	0.00622452	0.00752684	0.0068141
m40	hsa-miR-1181	7.48895e-05	4.12747e-05	4.99221e-05	7.04493e-05	6.83499e-05	0.000564366	0.000585744	0.0014362	5.03928e-05	9.02104e-05	0.000396149	0.000674664
m41	hsa-miR-1185-1-3p	0.00119823	0.00210501	0.00194696	0.00140899	0.00129865	0.000658427	0.00187438	0.00160516	0.000907071	0.000721683	0.00118845	0.00121439
m42	hsa-miR-1185-2-3p	7.48895e-05	0.000660396	0.000599065	0.000211348	0.000546799	9.4061e-05	5.85744e-05	8.44823e-05	0.000403142	0.000902104	6.60249e-05	6.74664e-05
m43	hsa-miR-1185-5p	7.48895e-05	0.00078422	0.000798754	0.000211348	0.000956899	9.4061e-05	5.85744e-05	8.44823e-05	5.03928e-05	9.02104e-05	6.60249e-05	6.74664e-05
m44	hsa-miR-1199-5p	0.00157268	0.00103187	0.00069891	0.00154989	0.00184545	0.00225746	0.00134721	0.00177413	0.00161257	0.001714	0.00125447	0.00114693
m45	hsa-miR-1200	7.48895e-05	4.12747e-05	0.000648988	0.000211348	0.0002734	9.4061e-05	5.85744e-05	8.44823e-05	5.03928e-05	9.02104e-05	6.60249e-05	6.74664e-05
m46	hsa-miR-1202	7.48895e-05	0.000536571	4.99221e-05	7.04493e-05	6.83499e-05	9.4061e-05	5.85744e-05	8.44823e-05	5.03928e-05	9.02104e-05	6.60249e-05	6.74664e-05
m47	hsa-miR-1203	7.48895e-05	4.12747e-05	0.000499221	0.000281797	0.000546799	9.4061e-05	5.85744e-05	8.44823e-05	0.000554321	0.000180421	6.60249e-05	6.74664e-05
m48	hsa-miR-122-5p	0.00307047	0.0040862	0.00434322	0.00676314	0.00451109	0.00592584	0.00468595	0.00591376	0.0034771	0.0078483	0.00310317	0.00438531
m49	hsa-miR-1224-5p	7.48895e-05	4.12747e-05	4.99221e-05	7.04493e-05	6.83499e-05	0.000846549	0.000175723	0.000844823	5.03928e-05	9.02104e-05	6.60249e-05	6.74664e-05
m50	hsa-miR-1226-3p	0.0021718	0.00255903	0.00154759	0.00204303	0.00129865	0.00131685	0.00216725	0.00219654	0.00236846	0.00270631	0.0023769	0.00283359
m51	hsa-miR-1228-3p	0.000823785	0.000495297	0.000499221	0.000352247	0.000546799	0.000658427	0.000175723	0.00126723	0.000705499	0.000360841	0.00013205	0.000674664
m52	hsa-miR-1229-3p	7.48895e-05	0.000495297	4.99221e-05	7.04493e-05	6.83499e-05	9.4061e-05	5.85744e-05	8.44823e-05	5.03928e-05	9.02104e-05	6.60249e-05	6.74664e-05
m53	hsa-miR-1229-5p	7.48895e-05	0.000412747	4.99221e-05	7.04493e-05	6.83499e-05	9.4061e-05	5.85744e-05	8.44823e-05	0.000151178	0.000992314	6.60249e-05	6.74664e-05
m54	hsa-miR-1233-5p	7.48895e-05	4.12747e-05	4.99221e-05	7.04493e-05	6.83499e-05	0.000282183	5.85744e-05	0.00118275	5.03928e-05	9.02104e-05	6.60249e-05	6.74664e-05
m55	hsa-miR-1237-3p	7.48895e-05	4.12747e-05	4.99221e-05	7.04493e-05	6.83499e-05	9.4061e-05	5.85744e-05	8.44823e-05	0.000503928	0.000270631	0.0002641	0.000674664
m56	hsa-miR-1237-5p	0.00254624	0.00193991	0.00124805	0.00162033	0.0016404	0.00206934	0.00111291	0.00109827	0.00236846	0.00297694	0.000858324	0.00229386
m57	hsa-miR-1244	7.48895e-05	4.12747e-05	0.000299533	0.000774943	0.000410099	9.4061e-05	5.85744e-05	8.44823e-05	5.03928e-05	9.02104e-05	6.60249e-05	6.74664e-05
m58	hsa-miR-1246	0.00576649	0.00709925	0.00504213	0.0135967	0.00444274	0.0122279	0.00866901	0.00582928	0.00539203	0.0213799	0.00402752	0.00532984
m59	hsa-miR-1248	7.48895e-05	0.000536571	0.000499221	0.000986291	0.000683499	0.00122279	0.00134721	0.000506894	0.000604714	0.00117273	6.60249e-05	6.74664e-05
m60	hsa-miR-1249-3p	0.00112334	4.12747e-05	0.000349455	0.000352247	0.000751849	0.00122279	0.000351446	0.00135172	0.000554321	0.000360841	0.000726274	0.000607197
m61	hsa-miR-1251-3p	7.48895e-05	0.000412747	4.99221e-05	7.04493e-05	6.83499e-05	9.4061e-05	5.85744e-05	8.44823e-05	5.03928e-05	9.02104e-05	6.60249e-05	6.74664e-05
m62	hsa-miR-1252-5p	7.48895e-05	0.000990593	0.000748832	0.000211348	0.000546799	9.4061e-05	5.85744e-05	8.44823e-05	5.03928e-05	9.02104e-05	0.000726274	0.000607197
m63	hsa-miR-1254	7.48895e-05	4.12747e-05	0.000249611	0.000211348	0.000683499	0.000658427	0.000702893	0.000675858	5.03928e-05	9.02104e-05	6.60249e-05	6.74664e-05
m64	hsa-miR-1255a	7.48895e-05	0.000619121	0.000798754	0.000845392	0.000546799	0.000752488	0.000644319	0.000591376	0.000957463	0.000631473	0.000726274	0.000269865
m65	hsa-miR-1255b-5p	0.00112334	0.00070167	0.000848676	0.000634044	0.000683499	0.00178716	0.000292872	0.00101379	0.000554321	0.000631473	0.000462174	0.00074213
m66	hsa-miR-1257	0.0112334	0.01036	0.0144275	0.00859482	0.0132599	0.0214459	0.00509597	0.0127568	0.0103809	0.0101938	0.00739479	0.0134258
m67	hsa-miR-125a-3p	0.00711451	0.00771837	0.00738847	0.00817212	0.00649324	0.00997046	0.00726323	0.00675858	0.00907071	0.00631473	0.00858324	0.00688157
m68	hsa-miR-125a-5p	0.856362	0.646816	0.759166	0.778183	0.796481	0.688056	0.947441	0.861212	0.915688	0.788168	0.903485	0.939267
m69	hsa-miR-125b-1-3p	0.0132554	0.0126301	0.0206178	0.00739718	0.0220087	0.0134507	0.00790755	0.0261895	0.0159745	0.00929167	0.0109601	0.0119415
m70	hsa-miR-125b-2-3p	0.00801318	0.0114331	0.00813731	0.00662224	0.00656159	0.0100645	0.00825899	0.0103913	0.00866756	0.0052322	0.00970566	0.0078261
m71	hsa-miR-125b-5p	0.960533	0.977055	1.36822	0.999746	1.22845	1.18423	0.990318	1.20446	1.0129	1.23904	0.932404	1.18788
m72	hsa-miR-126-3p	18.3184	31.8472	22.2704	27.3479	20.9362	23.8878	28.5833	21.1692	18.336	19.6627	28.5975	18.7442
m73	hsa-miR-126-5p	1.75975	3.81936	3.13686	3.31654	2.51487	2.41812	3.62218	2.50608	1.70257	2.23415	2.58131	2.01738
m74	hsa-miR-1260a	0.00239647	0.00586101	0.00314509	0.00408606	0.00382759	0.00696051	0.00392449	0.0052379	0.00342671	0.00577346	0.00363137	0.00263119
m75	hsa-miR-1260b	0.0146035	0.0172116	0.0113323	0.0121173	0.0132599	0.0258668	0.0108948	0.0135172	0.0121951	0.0112763	0.0128749	0.0108621
m76	hsa-miR-1262	0.00471804	0.0032607	0.00379408	0.00352247	0.00423769	0.00432681	0.00333874	0.00515342	0.00498889	0.00568325	0.00481982	0.00458771
m77	hsa-miR-1266-5p	0.0028458	0.00107314	0.000549143	0.000634044	0.000410099	0.000470305	0.000702893	0.000844823	5.03928e-05	9.02104e-05	6.60249e-05	6.74664e-05
m78	hsa-miR-1268a	0.0035947	0.00635631	0.00454291	0.00598819	0.00451109	0.0115695	0.005506	0.00709651	0.00534164	0.00992314	0.00435764	0.00512744
m79	hsa-miR-1268b	0.012881	0.0151891	0.0142278	0.0144421	0.0181811	0.0272777	0.013355	0.0201068	0.0155714	0.0164183	0.0153838	0.0134258
m80	hsa-miR-127-3p	0.0580394	0.0715704	0.0933544	0.0596001	0.0749115	0.0609515	0.0738038	0.0897202	0.0733719	0.0653123	0.0684018	0.0644978
m81	hsa-miR-127-5p	0.00187224	0.00185736	0.0022465	0.000845392	0.00239225	0.00159904	0.00164008	0.00185861	0.00131021	0.00180421	0.00118845	0.00155173
m82	hsa-miR-1270	0.000973564	0.000454022	0.000599065	0.000774943	0.000751849	0.00103467	0.000585744	0.00109827	0.000755892	0.00108252	0.0002641	0.000877063
m83	hsa-miR-1271-5p	0.00209691	0.00367345	0.00379408	0.00331112	0.00341749	0.00310401	0.00328017	0.0038017	0.00342671	0.00414968	0.002641	0.00398052
m84	hsa-miR-1272	0.00262113	0.00239393	0.00284556	0.00295887	0.0028707	0.00460899	0.00269442	0.00329481	0.00307396	0.00369863	0.002641	0.00364318
m85	hsa-miR-1273c	7.48895e-05	0.00111442	0.00114821	0.00169078	0.00116195	0.000752488	0.000761467	0.00185861	0.00136061	0.000992314	0.00171665	0.00141679
m86	hsa-miR-1273g-3p	7.48895e-05	0.000536571	4.99221e-05	7.04493e-05	6.83499e-05	9.4061e-05	5.85744e-05	8.44823e-05	0.000503928	0.00126295	6.60249e-05	6.74664e-05
m87	hsa-miR-1275	0.0190968	0.0206786	0.0122309	0.0512167	0.0196848	0.043174	0.0523655	0.0312584	0.0225256	0.0668459	0.03189	0.0249626
m88	hsa-miR-1276	0.000748895	0.00107314	0.000898598	0.000845392	0.0010936	0.00122279	0.000644319	0.00118275	0.000856678	0.00126295	0.000594224	0.000809596
m89	hsa-miR-1277-5p	0.00104845	0.00239393	0.00189704	0.00112719	0.0016404	0.00225746	0.00140579	0.00261895	0.00136061	0.000992314	0.0015846	0.00107946
m90	hsa-miR-128-1-5p	7.48895e-05	0.00132079	0.000549143	0.000352247	0.000341749	9.4061e-05	5.85744e-05	8.44823e-05	0.000655107	0.000721683	0.0013205	0.000269865
m91	hsa-miR-128-3p	0.0895679	0.0935285	0.105835	0.0886957	0.0946646	0.0829618	0.0892088	0.104505	0.0960487	0.0865117	0.079626	0.099243
m92	hsa-miR-1284	7.48895e-05	4.12747e-05	0.000299533	0.000493145	0.000956899	9.4061e-05	5.85744e-05	8.44823e-05	0.00035275	0.00108252	6.60249e-05	6.74664e-05
m93	hsa-miR-1285-3p	0.000748895	0.000825495	0.00094852	0.000563595	0.000341749	9.4061e-05	5.85744e-05	8.44823e-05	0.000655107	0.000360841	0.000462174	0.000674664
m94	hsa-miR-1287-3p	7.48895e-05	0.000577846	4.99221e-05	7.04493e-05	6.83499e-05	0.00094061	0.000410021	0.000506894	5.03928e-05	9.02104e-05	6.60249e-05	6.74664e-05
m95	hsa-miR-1287-5p	0.00149779	0.00148589	0.00219657	0.00119764	0.00143535	0.00112873	0.00105434	0.00177413	0.00176375	0.00117273	0.0013205	0.00128186
m96	hsa-miR-1292-5p	0.0644799	0.00912172	0.0356943	0.0344497	0.0325346	0.0100645	0.019681	0.0378481	0.0693405	0.040324	0.00719671	0.0988382
m97	hsa-miR-1293	7.48895e-05	0.00148589	0.00129798	0.00105674	0.0012303	0.00141091	0.00134721	0.00185861	0.00110864	0.000902104	0.00118845	0.000877063
m98	hsa-miR-1294	0.000823785	0.000619121	0.000549143	0.000352247	0.000615149	0.00103467	0.000585744	0.00109827	0.000604714	0.000992314	6.60249e-05	6.74664e-05
m99	hsa-miR-1296-5p	0.0021718	0.00387982	0.00234634	0.00479055	0.00252895	0.00366838	0.00415878	0.0023655	0.00125982	0.00324757	0.00448969	0.00364318
m100	hsa-miR-1298-3p	0.00172246	0.000990593	0.0013479	0.000774943	0.00143535	0.00178716	0.000585744	0.00253447	0.00131021	0.000811893	0.000924349	0.00195652
m101	hsa-miR-1298-5p	7.48895e-05	0.000454022	4.99221e-05	7.04493e-05	6.83499e-05	9.4061e-05	5.85744e-05	8.44823e-05	5.03928e-05	9.02104e-05	6.60249e-05	6.74664e-05
m102	hsa-miR-1299	7.48895e-05	0.000454022	4.99221e-05	7.04493e-05	6.83499e-05	9.4061e-05	5.85744e-05	8.44823e-05	5.03928e-05	9.02104e-05	6.60249e-05	6.74664e-05
m103	hsa-miR-1301-3p	0.00456826	0.00656268	0.00319502	0.00429741	0.00498954	0.00178716	0.00790755	0.00456204	0.00503928	0.00369863	0.00858324	0.00452025
m104	hsa-miR-1303	0.00329514	0.0035909	0.00334478	0.00464966	0.00451109	0.00395056	0.00357304	0.0043086	0.00267082	0.00532241	0.00257497	0.00350825
m105	hsa-miR-1304-3p	0.00157268	0.00165099	0.00259595	0.00204303	0.00239225	0.00159904	0.00234298	0.00228102	0.00216689	0.00243568	0.00138652	0.00290105
m106	hsa-miR-1304-5p	0.00771362	0.0080073	0.0107832	0.00732673	0.00922724	0.00931204	0.0075561	0.0127568	0.00856678	0.0106448	0.00719671	0.00694904
m107	hsa-miR-1306-3p	0.00187224	0.000949319	0.00114821	0.000634044	0.001367	0.0016931	0.00052717	0.00211206	0.001411	0.000902104	0.000594224	0.00114693
m108	hsa-miR-1306-5p	0.0064405	0.00404492	0.00678941	0.00345202	0.00635654	0.00667833	0.00234298	0.00836375	0.00508967	0.00315736	0.00455572	0.00688157
m109	hsa-miR-1307-3p	0.0286827	0.0331849	0.0270079	0.0269821	0.0323979	0.0235152	0.0328017	0.0397067	0.0269602	0.0253491	0.0376342	0.0297527
m110	hsa-miR-1307-5p	0.00262113	0.00540699	0.00484245	0.00380426	0.00444274	0.00329213	0.00439308	0.00473101	0.00292278	0.00243568	0.00448969	0.00269865
m111	hsa-miR-130a-3p	0.021718	0.0193166	0.0253604	0.0243755	0.0228972	0.0258668	0.0189781	0.0187551	0.0223744	0.0198463	0.0174306	0.021117
m112	hsa-miR-130b-3p	0.0222422	0.0210088	0.0276069	0.020853	0.0240592	0.0252083	0.016108	0.0217964	0.0229791	0.0224624	0.0153178	0.0235458
m113	hsa-miR-130b-5p	0.0161013	0.0132905	0.0156755	0.0149353	0.0155154	0.0151438	0.0146436	0.0176568	0.0162265	0.0144337	0.00996976	0.0182834
m114	hsa-miR-132-3p	0.015577	0.01457	0.0139283	0.0202894	0.0173609	0.01853	0.0265928	0.0185861	0.01668	0.0169595	0.0178267	0.0144378
m115	hsa-miR-132-5p	0.00202202	0.00107314	0.0013479	0.00147944	0.000888549	0.000846549	0.00234298	0.00194309	0.001411	0.000721683	0.000924349	0.00128186
m116	hsa-miR-133a-3p	0.000748895	4.12747e-05	0.00144774	0.000704493	0.0024606	0.000282183	0.000995765	0.00126723	0.00176375	0.00225526	0.000330125	0.000674664
m117	hsa-miR-133b	7.48895e-05	0.000495297	0.00094852	0.000634044	0.000751849	0.00094061	0.00052717	0.000253447	0.000755892	0.00108252	0.000990374	0.000404798
m118	hsa-miR-134-3p	7.48895e-05	0.000454022	4.99221e-05	7.04493e-05	6.83499e-05	0.000188122	0.000175723	0.000844823	5.03928e-05	9.02104e-05	6.60249e-05	6.74664e-05
m119	hsa-miR-134-5p	0.0321276	0.0341755	0.0379907	0.0294478	0.0341066	0.0320748	0.0324502	0.0397067	0.036182	0.027424	0.0326823	0.0302924
m120	hsa-miR-1343-5p	0.000748895	4.12747e-05	4.99221e-05	7.04493e-05	6.83499e-05	9.4061e-05	5.85744e-05	8.44823e-05	0.000503928	0.000811893	6.60249e-05	6.74664e-05
m121	hsa-miR-135a-5p	7.48895e-05	0.000454022	4.99221e-05	7.04493e-05	6.83499e-05	9.4061e-05	5.85744e-05	8.44823e-05	5.03928e-05	9.02104e-05	0.00013205	0.000674664
m122	hsa-miR-136-3p	0.00337003	0.00227011	0.00269579	0.00218393	0.00225555	0.00225746	0.00117149	0.00321033	0.0021165	0.00252589	0.0018487	0.00222639
m123	hsa-miR-136-5p	0.00127312	0.00160971	0.00139782	0.00176123	0.0019138	0.0021634	0.00146436	0.00244999	0.00186453	0.00153358	0.00145255	0.00161919
m124	hsa-miR-137	0.0201453	0.0193991	0.0334478	0.0178237	0.0310309	0.0250202	0.0189195	0.0267809	0.0207114	0.0202071	0.0182889	0.019093
m125	hsa-miR-138-2-3p	0.000748895	0.000619121	0.00094852	0.000774943	0.00102525	0.000846549	0.000702893	0.000760341	0.000655107	0.000541262	0.000990374	0.001012
m126	hsa-miR-138-5p	7.48895e-05	4.12747e-05	0.000549143	0.000422696	0.000615149	9.4061e-05	5.85744e-05	8.44823e-05	0.000554321	0.000451052	6.60249e-05	6.74664e-05
m127	hsa-miR-139-3p	0.00202202	0.00524189	0.000599065	0.00704493	0.00116195	0.00395056	0.00644319	0.00219654	0.00251964	0.00360841	0.00871529	0.00188906
m128	hsa-miR-139-5p	0.00389426	0.00544826	0.00309517	0.00612909	0.0031441	0.00470305	0.00585744	0.00270343	0.00393064	0.00234547	0.00620634	0.00337332
m129	hsa-miR-140-3p	0.035273	0.0475898	0.0396881	0.0402266	0.0387544	0.0345204	0.0343246	0.0386084	0.0323522	0.035182	0.0430482	0.0364993
m130	hsa-miR-140-5p	0.0153524	0.0130428	0.0127801	0.0115537	0.0137383	0.0126982	0.0128864	0.0160516	0.0174863	0.0103742	0.0139973	0.0103898
m131	hsa-miR-141-3p	7.48895e-05	4.12747e-05	4.99221e-05	7.04493e-05	6.83499e-05	0.000282183	0.000292872	0.00211206	5.03928e-05	9.02104e-05	6.60249e-05	6.74664e-05
m132	hsa-miR-141-5p	7.48895e-05	4.12747e-05	0.000599065	0.000563595	0.000341749	9.4061e-05	5.85744e-05	8.44823e-05	5.03928e-05	9.02104e-05	6.60249e-05	6.74664e-05
m133	hsa-miR-143-3p	0.00232158	0.00132079	0.00319502	0.00133854	0.00423769	0.00112873	0.00216725	0.00270343	0.00231807	0.00243568	0.000594224	0.00195652
m134	hsa-miR-145-5p	7.48895e-05	0.000536571	0.000549143	0.000915841	0.000341749	0.000846549	0.000761467	0.000591376	0.000655107	0.000631473	6.60249e-05	6.74664e-05
m135	hsa-miR-1469	0.00322025	0.00466404	0.0013479	0.00887662	0.0021872	0.0145795	0.0045688	0.00354826	0.00413221	0.0148847	0.00330125	0.00303599
m136	hsa-miR-146a-3p	7.48895e-05	4.12747e-05	0.000848676	0.000422696	0.0001367	9.4061e-05	5.85744e-05	8.44823e-05	5.03928e-05	9.02104e-05	6.60249e-05	6.74664e-05
m137	hsa-miR-146a-5p	0.244964	0.299902	0.251458	0.207332	0.216669	0.180973	0.269618	0.242633	0.216991	0.160935	0.331379	0.21117
m138	hsa-miR-146b-5p	0.000898674	0.00317815	0.00289548	0.00162033	0.00198215	0.00235152	0.00164008	0.00354826	0.00156218	0.001714	0.00198075	0.00222639
m139	hsa-miR-148a-3p	0.0247884	0.0191927	0.0273074	0.0110605	0.0249477	0.0178716	0.0152879	0.043086	0.0255995	0.014163	0.0203357	0.0165293
m140	hsa-miR-148a-5p	0.000823785	0.000660396	0.000748832	0.000493145	0.000615149	0.00122279	0.000585744	0.00118275	0.000907071	0.000902104	0.000660249	0.00114693
m141	hsa-miR-148b-3p	0.122594	0.137651	0.127801	0.110253	0.0950747	0.115883	0.12119	0.12478	0.0981652	0.119529	0.12307	0.116717
m142	hsa-miR-148b-5p	0.00157268	0.00136207	0.00159751	0.00126809	0.00129865	0.00178716	0.00128864	0.00135172	0.00151178	0.000992314	0.00145255	0.00128186
m143	hsa-miR-149-3p	0.000823785	0.000990593	0.00159751	0.000352247	0.0016404	0.00159904	0.000702893	0.0023655	0.00136061	0.000992314	0.00118845	0.00188906
m144	hsa-miR-149-5p	0.00127312	0.00148589	0.00184712	0.00366336	0.00239225	0.00150498	0.00427593	0.00168965	0.00146139	0.00144337	0.00191472	0.00148426
m145	hsa-miR-150-5p	0.00134801	0.00185736	0.000449299	0.00140899	0.000683499	0.00094061	0.000878616	0.000929305	0.00105825	0.00198463	0.00198075	0.00107946
m146	hsa-miR-151a-3p	0.317756	0.46562	0.354497	0.368943	0.337443	0.356209	0.372416	0.378481	0.34121	0.289485	0.43035	0.322894
m147	hsa-miR-151b/151a-5p	0.0522729	0.0512219	0.0472263	0.0598819	0.0539964	0.0532385	0.051194	0.0537307	0.0566415	0.0378884	0.0495847	0.0400076
m148	hsa-miR-152-3p	0.0383434	0.0275715	0.0427833	0.033393	0.0355419	0.033862	0.0320402	0.0447756	0.04233	0.0322051	0.0248914	0.0323164
m149	hsa-miR-152-5p	0.00179735	0.00070167	4.99221e-05	7.04493e-05	6.83499e-05	9.4061e-05	5.85744e-05	8.44823e-05	5.03928e-05	9.02104e-05	6.60249e-05	6.74664e-05
m150	hsa-miR-1539	0.00247135	0.00202246	0.00289548	0.00105674	0.00280235	0.00348026	0.00117149	0.00304136	0.00181414	0.0026161	0.0015846	0.00182159
m151	hsa-miR-154-3p	7.48895e-05	0.00103187	0.000549143	0.000915841	0.000888549	0.000658427	0.000585744	8.44823e-05	5.03928e-05	9.02104e-05	0.000660249	0.000202399
m152	hsa-miR-154-5p	0.00179735	0.00231138	0.00284556	0.00176123	0.00239225	0.0038565	0.00322159	0.00177413	0.00191493	0.00306715	0.00303715	0.00215892
m153	hsa-miR-155-5p	0.825208	0.788636	0.926455	0.749088	0.878365	0.756627	0.61509	0.889514	0.804017	0.766066	0.547016	0.785646
m154	hsa-miR-15a-5p	0.0235902	0.0321117	0.0306023	0.0269821	0.0282969	0.0340501	0.025187	0.023993	0.0214169	0.0299498	0.0237029	0.0237482
m155	hsa-miR-15b-3p	0.0183479	0.0215867	0.0288051	0.0197963	0.0239908	0.0213518	0.0171037	0.0212895	0.0196532	0.0230036	0.0154498	0.01997
m156	hsa-miR-15b-5p	0.100352	0.0820542	0.0960002	0.132727	0.0980821	0.108735	0.100514	0.0710496	0.0946377	0.129903	0.0781075	0.102144
m157	hsa-miR-16-2-3p	0.0116828	0.0230726	0.0188206	0.014583	0.0177026	0.0143913	0.00937191	0.0177413	0.0142108	0.0117273	0.0116864	0.0119415
m158	hsa-miR-16-5p	4.26376	4.63998	5.17293	4.01441	5.05557	4.45699	3.67109	5.32069	5.19686	3.76231	3.65461	4.08172
m159	hsa-miR-17-3p	0.00396915	0.0030956	0.00319502	0.00366336	0.0021872	0.0033862	0.00328017	0.0028724	0.00136061	0.00306715	0.002641	0.00242879
m160	hsa-miR-17-5p	0.0631319	0.0442465	0.0760314	0.0537528	0.0862576	0.0544613	0.0335631	0.0701203	0.0703988	0.0395121	0.0328144	0.0473614
m161	hsa-miR-181a-2-3p	0.0297311	0.0275715	0.0155757	0.0221915	0.0177026	0.0268074	0.0263585	0.0257671	0.0229791	0.0197561	0.0297772	0.0217916
m162	hsa-miR-181a-3p	0.0140792	0.0368996	0.0154759	0.0490327	0.0157205	0.0376244	0.0364333	0.0209516	0.0111872	0.0276044	0.0323522	0.0151799
m163	hsa-miR-181a-5p	0.124466	0.115652	0.0989956	0.115748	0.0866677	0.131309	0.123123	0.115825	0.0856174	0.111229	0.0974528	0.121574
m164	hsa-miR-181b-2-3p	0.000748895	0.000660396	0.000499221	0.000634044	0.0002734	0.00103467	0.000761467	0.000422411	0.000302357	0.000992314	6.60249e-05	6.74664e-05
m165	hsa-miR-181b-3p	7.48895e-05	0.00235266	0.00069891	0.000986291	0.000956899	0.00112873	0.00111291	0.00109827	0.000604714	0.000270631	0.00204677	0.00121439
m166	hsa-miR-181b-5p	0.29851	0.256811	0.304775	0.137799	0.269162	0.306639	0.154519	0.347391	0.259019	0.153628	0.192198	0.293951
m167	hsa-miR-181c-3p	0.00224669	0.00239393	0.00264587	0.00190213	0.00184545	0.00348026	0.00111291	0.00202758	0.00206611	0.00225526	0.00217882	0.00168666
m168	hsa-miR-181c-5p	0.00112334	0.00103187	0.000798754	0.000422696	0.000546799	0.000752488	0.000937191	0.000844823	0.000856678	0.000902104	0.000660249	0.000607197
m169	hsa-miR-181d-5p	0.00262113	0.00412747	0.00309517	0.00246573	0.00239225	0.00357432	0.00281157	0.00354826	0.00236846	0.000902104	0.00231087	0.00310345
m170	hsa-miR-182-5p	7.48895e-05	0.000660396	0.000748832	0.000986291	0.000751849	9.4061e-05	5.85744e-05	8.44823e-05	0.000604714	0.000811893	0.000528199	0.000674664
m171	hsa-miR-183-5p	0.000748895	4.12747e-05	0.00069891	0.000634044	0.000683499	0.000470305	0.000292872	0.000929305	5.03928e-05	9.02104e-05	0.000528199	0.000809596
m172	hsa-miR-185-3p	0.000973564	0.00156844	0.000798754	0.00112719	0.0010936	0.00122279	0.000995765	0.00101379	0.000604714	0.000902104	0.00231087	0.001012
m173	hsa-miR-185-5p	0.0389426	0.0527904	0.054465	0.0383244	0.0479816	0.0463721	0.0371948	0.047817	0.0430355	0.0391513	0.047604	0.0411545
m174	hsa-miR-186-3p	0.000823785	0.000660396	0.000599065	0.000211348	0.000956899	0.00122279	0.000351446	0.000506894	5.03928e-05	9.02104e-05	0.00151857	0.000539731
m175	hsa-miR-186-5p	0.0493522	0.058445	0.0808239	0.0496668	0.0654109	0.0594465	0.0568758	0.054829	0.0506952	0.0656731	0.0454251	0.0606523
m176	hsa-miR-187-3p	7.48895e-05	0.000495297	0.000798754	0.000352247	0.000751849	0.000282183	0.000351446	0.00118275	0.000554321	0.000451052	6.60249e-05	6.74664e-05
m177	hsa-miR-187-5p	7.48895e-05	4.12747e-05	4.99221e-05	7.04493e-05	6.83499e-05	9.4061e-05	5.85744e-05	8.44823e-05	5.03928e-05	9.02104e-05	0.000660249	0.000202399
m178	hsa-miR-188-5p	7.48895e-05	0.000454022	0.00109829	0.000986291	0.000683499	0.000376244	0.000585744	0.000591376	0.000705499	0.000360841	0.000396149	0.000944529
m179	hsa-miR-18a-3p	0.00277091	0.00520062	0.00329486	0.00345202	0.00396429	0.00404462	0.00328017	0.0023655	0.00236846	0.00414968	0.00191472	0.00310345
m180	hsa-miR-18a-5p	0.0206695	0.01878	0.0259595	0.0251504	0.0294588	0.0254905	0.0217311	0.0186706	0.0286735	0.0184931	0.0167043	0.0184858
m181	hsa-miR-1908-3p	0.00209691	0.000908044	0.00104836	0.000986291	0.0012303	0.00282183	0.000644319	0.0014362	0.00125982	0.001714	0.0015846	0.00155173
m182	hsa-miR-1908-5p	0.00119823	0.000742945	0.000848676	0.000915841	0.00170875	0.000188122	0.000585744	0.00211206	0.00125982	0.000902104	0.000396149	0.00074213
m183	hsa-miR-1909-3p	0.0102599	0.00854387	0.00753824	0.0132445	0.0103208	0.0174013	0.0112463	0.0110672	0.0150171	0.0168693	0.0114883	0.0120765
m184	hsa-miR-190a-3p	7.48895e-05	0.000412747	0.00069891	7.04493e-05	0.000615149	9.4061e-05	5.85744e-05	8.44823e-05	5.03928e-05	9.02104e-05	6.60249e-05	6.74664e-05
m185	hsa-miR-190a-5p	7.48895e-05	0.00070167	0.000499221	0.000281797	0.000683499	9.4061e-05	5.85744e-05	8.44823e-05	0.000604714	0.000360841	6.60249e-05	6.74664e-05
m186	hsa-miR-190b	7.48895e-05	0.00127952	0.00094852	0.000845392	0.000683499	0.00131685	0.00105434	0.000844823	0.000957463	0.00126295	0.0021128	0.00128186
m187	hsa-miR-191-3p	0.0056916	0.00668651	0.00394385	0.00380426	0.00526294	0.00865361	0.00615031	0.00658962	0.00503928	0.00532241	0.00607429	0.00492504
m188	hsa-miR-191-5p	0.303003	0.303947	0.330584	0.325969	0.320356	0.288673	0.348225	0.315203	0.31178	0.33017	0.317844	0.347924
m189	hsa-miR-1910-3p	7.48895e-05	0.000577846	4.99221e-05	7.04493e-05	6.83499e-05	9.4061e-05	5.85744e-05	8.44823e-05	5.03928e-05	9.02104e-05	6.60249e-05	6.74664e-05
m190	hsa-miR-1910-5p	7.48895e-05	4.12747e-05	0.000798754	0.000986291	0.000820199	9.4061e-05	5.85744e-05	8.44823e-05	5.03928e-05	9.02104e-05	0.000528199	0.000674664
m191	hsa-miR-1911-5p	0.000748895	4.12747e-05	4.99221e-05	7.04493e-05	6.83499e-05	0.000752488	0.000117149	0.000844823	0.000604714	0.000270631	0.00013205	0.000674664
m192	hsa-miR-1914-3p	7.48895e-05	0.000412747	4.99221e-05	7.04493e-05	6.83499e-05	9.4061e-05	5.85744e-05	8.44823e-05	5.03928e-05	9.02104e-05	6.60249e-05	6.74664e-05
m193	hsa-miR-1914-5p	7.48895e-05	4.12747e-05	0.000349455	0.000986291	0.000751849	9.4061e-05	5.85744e-05	8.44823e-05	5.03928e-05	9.02104e-05	0.000594224	0.000674664
m194	hsa-miR-1915-3p	0.00172246	0.00107314	0.000599065	0.000422696	0.000820199	0.00263371	0.000292872	0.000591376	0.000705499	0.00153358	0.000858324	0.00074213
m195	hsa-miR-192-5p	0.00838763	0.00924554	0.00683933	0.0247982	0.00615149	0.0100645	0.02794	0.00701203	0.00776049	0.0139826	0.0127428	0.00667917
m196	hsa-miR-193a-3p	7.48895e-05	0.000660396	4.99221e-05	7.04493e-05	6.83499e-05	9.4061e-05	5.85744e-05	8.44823e-05	5.03928e-05	9.02104e-05	0.000726274	0.000404798
m197	hsa-miR-193a-5p	0.0190968	0.0164686	0.0156755	0.0167669	0.0206417	0.0201291	0.0149951	0.021374	0.0208122	0.0181323	0.0205337	0.0213868
m198	hsa-miR-193b-3p	7.48895e-05	0.00078422	0.000648988	0.000774943	0.000478449	0.000846549	0.00111291	0.000422411	5.03928e-05	9.02104e-05	6.60249e-05	6.74664e-05
m199	hsa-miR-193b-5p	0.0014229	0.00152716	0.00139782	0.00112719	0.00116195	0.00235152	0.00123006	0.00337929	0.00181414	0.000992314	0.00231087	0.00182159
m200	hsa-miR-194-3p	0.000823785	4.12747e-05	4.99221e-05	7.04493e-05	6.83499e-05	9.4061e-05	5.85744e-05	8.44823e-05	0.000201571	0.000902104	6.60249e-05	6.74664e-05
m201	hsa-miR-194-5p	0.00112334	0.00144462	0.000998442	0.00267707	0.000546799	0.00150498	0.00363161	0.000760341	0.000655107	0.00108252	0.00231087	0.000674664
m202	hsa-miR-195-3p	0.00479293	0.00445767	0.00733855	0.00239528	0.00656159	0.0140151	0.0020501	0.0102224	0.0106329	0.00622452	0.00349932	0.0119415
m203	hsa-miR-195-5p	0.0402157	0.0529142	0.0489736	0.0380426	0.0575506	0.0456196	0.0320402	0.0508583	0.0524085	0.0348212	0.0336067	0.0427737
m204	hsa-miR-196a-3p	7.48895e-05	4.12747e-05	4.99221e-05	7.04493e-05	6.83499e-05	0.000752488	0.000117149	0.000844823	5.03928e-05	9.02104e-05	6.60249e-05	6.74664e-05
m205	hsa-miR-196a-5p	0.0107841	0.0106902	0.0104836	0.00936976	0.0117562	0.00874767	0.00972335	0.012081	0.0114896	0.00685599	0.00858324	0.00775863
m206	hsa-miR-196b-3p	0.000973564	0.000619121	4.99221e-05	7.04493e-05	6.83499e-05	9.4061e-05	5.85744e-05	8.44823e-05	5.03928e-05	9.02104e-05	6.60249e-05	6.74664e-05
m207	hsa-miR-196b-5p	0.169849	0.161302	0.192699	0.121596	0.189944	0.147111	0.124588	0.246097	0.209987	0.12449	0.13271	0.130615
m208	hsa-miR-197-3p	0.0192466	0.0145287	0.0176724	0.0244459	0.0212568	0.0179656	0.0227854	0.0179947	0.019754	0.0224624	0.0172325	0.0185533
m209	hsa-miR-197-5p	7.48895e-05	4.12747e-05	0.000349455	0.000352247	0.000820199	9.4061e-05	5.85744e-05	8.44823e-05	0.000453535	0.00144337	0.000792299	0.000472265
m210	hsa-miR-199a-3p	0.272673	0.285827	0.300032	0.220084	0.261985	0.284346	0.209228	0.350179	0.329821	0.239057	0.229635	0.257924
m211	hsa-miR-199a-5p	0.0121321	0.0224122	0.0136287	0.0100038	0.0137383	0.0116636	0.0113634	0.0122499	0.0142612	0.00911125	0.0150537	0.0126162
m212	hsa-miR-199b-3p	0.0334007	0.0456911	0.0410859	0.0278979	0.0358153	0.0342382	0.0257727	0.0549135	0.0409694	0.0307617	0.0286548	0.0313719
m213	hsa-miR-19a-3p	0.0035947	0.00858514	0.00868645	0.0052837	0.010936	0.00705457	0.00474453	0.00633617	0.00524085	0.00586367	0.00389547	0.00479011
m214	hsa-miR-19a-5p	7.48895e-05	4.12747e-05	0.000549143	7.04493e-05	0.000615149	9.4061e-05	5.85744e-05	8.44823e-05	5.03928e-05	9.02104e-05	6.60249e-05	6.74664e-05
m215	hsa-miR-19b-1-5p	7.48895e-05	4.12747e-05	0.000499221	0.000493145	0.000615149	9.4061e-05	5.85744e-05	8.44823e-05	5.03928e-05	9.02104e-05	6.60249e-05	6.74664e-05
m216	hsa-miR-19b-3p	0.0260616	0.0400778	0.0481748	0.0344497	0.0431971	0.0424215	0.0294044	0.0317653	0.0218201	0.0387002	0.0281926	0.0317092
m217	hsa-miR-200a-3p	7.48895e-05	4.12747e-05	4.99221e-05	7.04493e-05	6.83499e-05	0.000376244	0.000468595	0.00397067	5.03928e-05	9.02104e-05	6.60249e-05	6.74664e-05
m218	hsa-miR-200b-3p	7.48895e-05	4.12747e-05	4.99221e-05	7.04493e-05	6.83499e-05	0.000376244	0.000410021	0.00228102	5.03928e-05	9.02104e-05	6.60249e-05	6.74664e-05
m219	hsa-miR-200c-3p	0.00127312	0.000742945	0.000798754	0.000563595	0.000546799	0.00141091	0.000585744	0.00734996	0.00156218	0.000541262	0.000726274	0.000877063
m220	hsa-miR-203a-3p	7.48895e-05	4.12747e-05	0.000798754	0.000634044	0.000888549	0.000564366	0.000410021	0.000844823	5.03928e-05	9.02104e-05	6.60249e-05	6.74664e-05
m221	hsa-miR-204-5p	0.00127312	0.00165099	0.000748832	0.00140899	0.0012303	0.0016931	0.00181581	0.00168965	0.00146139	0.000992314	0.000660249	0.00128186
m222	hsa-miR-205-5p	7.48895e-05	4.12747e-05	4.99221e-05	7.04493e-05	6.83499e-05	0.000282183	0.000234298	0.011912	5.03928e-05	9.02104e-05	6.60249e-05	6.74664e-05
m223	hsa-miR-2052	7.48895e-05	4.12747e-05	9.98442e-05	0.000211348	0.00157205	0.00197528	5.85744e-05	8.44823e-05	0.000100786	0.00189442	6.60249e-05	6.74664e-05
m224	hsa-miR-206	0.00119823	0.000619121	0.000748832	0.000704493	0.000683499	0.00094061	0.000410021	0.00118275	0.00131021	0.000992314	0.00125447	0.000944529
m225	hsa-miR-208a-5p	7.48895e-05	4.12747e-05	4.99221e-05	7.04493e-05	6.83499e-05	0.000658427	0.000468595	0.000929305	5.03928e-05	9.02104e-05	6.60249e-05	6.74664e-05
m226	hsa-miR-208b-3p	0.00164757	0.00297178	0.00708894	0.00112719	0.00601479	0.00178716	0.000351446	0.00650514	0.00196532	0.00117273	0.00165062	0.00222639
m227	hsa-miR-20a-3p	0.00164757	0.00198119	0.00194696	0.00190213	0.0019138	0.00395056	0.00210868	0.00168965	0.00131021	0.001714	0.0010564	0.00236132
m228	hsa-miR-20a-5p	0.112409	0.173106	0.191451	0.161188	0.171558	0.211919	0.1175	0.125963	0.136212	0.14596	0.101942	0.144176
m229	hsa-miR-20b-5p	7.48895e-05	0.00160971	0.00129798	0.000986291	0.0016404	0.000376244	0.000761467	0.00152068	5.03928e-05	9.02104e-05	0.000792299	0.000607197
m230	hsa-miR-21-3p	0.0209691	0.0268286	0.0172231	0.0144421	0.015242	0.0267133	0.0126521	0.0221344	0.0121951	0.0130805	0.0207978	0.0193628
m231	hsa-miR-21-5p	3.09256	3.57666	4.6802	2.90209	4.05862	3.50594	2.78914	4.41775	2.83918	3.00671	2.6985	3.22941
m232	hsa-miR-210-3p	0.000748895	0.00829622	0.00094852	0.0122582	0.0002734	0.00489117	0.0029873	0.000760341	0.00115903	0.00405947	0.0013205	0.00175413
m233	hsa-miR-210-5p	7.48895e-05	0.000495297	4.99221e-05	7.04493e-05	6.83499e-05	9.4061e-05	5.85744e-05	8.44823e-05	5.03928e-05	9.02104e-05	6.60249e-05	6.74664e-05
m234	hsa-miR-2110	0.00179735	0.00268286	0.00149766	0.00246573	0.0021872	0.00188122	0.00386591	0.00185861	0.00246925	0.00162379	0.00330125	0.00195652
m235	hsa-miR-2115-3p	7.48895e-05	4.12747e-05	0.000399377	0.000352247	0.000751849	9.4061e-05	5.85744e-05	8.44823e-05	5.03928e-05	9.02104e-05	6.60249e-05	6.74664e-05
m236	hsa-miR-2116-3p	0.00119823	0.000949319	0.00154759	0.00112719	0.000956899	0.000752488	0.000761467	0.000760341	0.00136061	0.00117273	0.000594224	0.001012
m237	hsa-miR-2116-5p	7.48895e-05	0.000536571	0.000599065	0.000915841	0.000478449	9.4061e-05	5.85744e-05	8.44823e-05	0.000453535	0.000902104	0.000330125	0.000944529
m238	hsa-miR-2117	0.00134801	0.00132079	0.00279564	0.00232483	0.00157205	0.00141091	0.00105434	0.00278792	0.00166296	0.00288673	0.000792299	0.00161919
m239	hsa-miR-212-3p	7.48895e-05	4.12747e-05	0.000399377	0.00119764	0.000615149	0.000658427	0.000585744	0.000506894	0.000554321	0.000541262	6.60249e-05	0.000674664
m240	hsa-miR-212-5p	7.48895e-05	0.00070167	0.000449299	0.000493145	0.000820199	0.000188122	0.00128864	0.000929305	5.03928e-05	9.02104e-05	6.60249e-05	6.74664e-05
m241	hsa-miR-214-3p	0.00943608	0.0122586	0.00768801	0.0103561	0.00963734	0.00902985	0.0102505	0.00878616	0.00776049	0.00793851	0.00739479	0.00978262
m242	hsa-miR-214-5p	0.000898674	0.00210501	0.00154759	0.00147944	0.000888549	0.0016931	0.00128864	0.00118275	0.00161257	0.001714	0.0013205	0.000877063
m243	hsa-miR-215-5p	7.48895e-05	4.12747e-05	0.000249611	0.000704493	6.83499e-05	0.000282183	0.000644319	0.000506894	5.03928e-05	9.02104e-05	6.60249e-05	6.74664e-05
m244	hsa-miR-216a-3p	0.0161761	0.0144049	0.0158752	0.0135263	0.0169508	0.0144854	0.0167523	0.021543	0.0149667	0.0128099	0.0162421	0.0128186
m245	hsa-miR-216a-5p	0.0499513	0.0528317	0.0716882	0.0534006	0.0561836	0.0823974	0.0575787	0.0610807	0.0446984	0.0700935	0.0535462	0.0567392
m246	hsa-miR-216b-3p	7.48895e-05	4.12747e-05	0.000499221	0.000140899	0.000341749	9.4061e-05	5.85744e-05	8.44823e-05	5.03928e-05	9.02104e-05	6.60249e-05	6.74664e-05
m247	hsa-miR-216b-5p	7.48895e-05	4.12747e-05	0.000199688	0.000352247	0.00451109	0.00489117	0.000234298	0.000168965	0.000251964	0.00279652	6.60249e-05	0.00269865
m248	hsa-miR-217	0.0802067	0.0775965	0.127551	0.0697448	0.0993124	0.0844668	0.0725737	0.107968	0.0715074	0.071176	0.071637	0.0823764
m249	hsa-miR-218-5p	0.0126563	0.0224122	0.0176225	0.0196554	0.0145585	0.0142032	0.0235469	0.0128413	0.0135557	0.0142532	0.0203357	0.013021
m250	hsa-miR-219a-1-3p	7.48895e-05	0.000536571	0.000299533	0.000845392	0.000341749	0.00103467	0.000702893	0.000675858	5.03928e-05	9.02104e-05	6.60249e-05	6.74664e-05
m251	hsa-miR-219a-5p	7.48895e-05	0.000412747	0.000549143	0.000493145	0.000478449	0.00094061	0.000292872	0.000422411	5.03928e-05	9.02104e-05	6.60249e-05	6.74664e-05
m252	hsa-miR-219b-5p	0.0014229	0.00156844	0.0013479	0.00133854	0.00184545	0.00263371	0.000702893	0.00160516	0.000755892	0.000721683	0.000792299	0.000607197
m253	hsa-miR-22-3p	0.0781098	0.0924554	0.0882124	0.0878503	0.0984239	0.113532	0.094832	0.0800047	0.0637973	0.0777613	0.0975848	0.0744829
m254	hsa-miR-22-5p	0.00591627	0.00573719	0.00658972	0.00612909	0.00553634	0.0115695	0.00650176	0.00566031	0.00438417	0.00478115	0.00963964	0.00647677
m255	hsa-miR-221-3p	1.36097	1.11702	1.65317	1.31332	1.42728	1.39671	1.11649	1.24104	1.17022	1.36019	0.8916	1.41248
m256	hsa-miR-221-5p	0.0235902	0.0160146	0.0267083	0.0162738	0.0225555	0.0158022	0.0138236	0.026105	0.0176375	0.0173204	0.0124787	0.0203748
m257	hsa-miR-222-3p	0.295364	0.377499	0.282809	0.441717	0.306344	0.357808	0.425485	0.236381	0.218654	0.292733	0.352441	0.301777
m258	hsa-miR-222-5p	0.00307047	0.00449895	0.00114821	0.00422696	0.0020505	0.00677239	0.00292872	0.00329481	0.00156218	0.00333778	0.0029051	0.00215892
m259	hsa-miR-223-5p	7.48895e-05	0.000454022	0.000449299	0.000281797	0.00143535	9.4061e-05	5.85744e-05	8.44823e-05	0.00100786	9.02104e-05	6.60249e-05	6.74664e-05
m260	hsa-miR-224-5p	0.0852243	0.142233	0.0920065	0.1254	0.0844805	0.078635	0.125525	0.0953805	0.100382	0.0788439	0.146245	0.08015
m261	hsa-miR-2276-3p	7.48895e-05	4.12747e-05	0.00094852	0.000563595	0.000410099	0.00112873	0.000351446	0.000422411	0.000856678	0.00108252	0.000660249	0.00074213
m262	hsa-miR-2277-3p	0.00614094	0.00899789	0.00828707	0.0104265	0.00820199	0.0144854	0.00673606	0.00903961	0.00715578	0.0123588	0.00647044	0.0080285
m263	hsa-miR-2277-5p	7.48895e-05	4.12747e-05	0.000549143	0.000704493	0.000478449	0.00094061	0.000995765	0.000844823	5.03928e-05	9.02104e-05	6.60249e-05	6.74664e-05
m264	hsa-miR-2355-3p	0.00224669	0.00148589	0.00214665	0.00246573	0.00198215	0.00244559	0.00169866	0.00177413	0.00191493	0.00162379	0.00138652	0.00182159
m265	hsa-miR-2355-5p	7.48895e-05	0.000454022	0.000499221	0.000634044	0.000478449	9.4061e-05	5.85744e-05	8.44823e-05	5.03928e-05	9.02104e-05	6.60249e-05	6.74664e-05
m266	hsa-miR-2392	0.00209691	0.00165099	0.00109829	0.00338157	0.00170875	0.00319807	0.00146436	0.00152068	0.00206611	0.00279652	0.000594224	0.00107946
m267	hsa-miR-23a-3p	0.735415	0.634929	0.854767	0.752258	0.812954	0.804974	0.707227	0.816521	0.720416	0.775178	0.584254	0.797385
m268	hsa-miR-23a-5p	0.00292069	0.00268286	0.00329486	0.00366336	0.00423769	0.00874767	0.00199153	0.00321033	0.00433378	0.00423989	0.00534802	0.00465518
m269	hsa-miR-23b-3p	0.0777353	0.0797841	0.0828707	0.0788328	0.0833185	0.0841846	0.0765568	0.0948736	0.0838536	0.0783026	0.0669493	0.079138
m270	hsa-miR-23b-5p	0.000748895	0.00111442	0.000748832	0.00133854	0.000546799	0.00197528	0.00123006	0.000760341	0.000856678	0.000902104	0.000924349	0.000877063
m271	hsa-miR-23c	0.00202202	0.00247648	0.00219657	0.00197258	0.00355419	0.00150498	0.00140579	0.0023655	0.00342671	0.00207484	0.000858324	0.00229386
m272	hsa-miR-24-1-5p	7.48895e-05	4.12747e-05	0.000249611	0.000211348	0.0031441	0.00357432	0.000234298	8.44823e-05	0.000251964	0.0035182	6.60249e-05	0.00188906
m273	hsa-miR-24-2-5p	0.000973564	0.00115569	0.000748832	0.00105674	0.00355419	0.00282183	0.000644319	0.00135172	0.000755892	0.00225526	0.0010564	0.00256372
m274	hsa-miR-24-3p	0.867371	0.808902	0.856264	0.947825	0.89347	1.03072	0.832284	0.845245	0.988757	0.945044	0.782263	0.829297
m275	hsa-miR-2467-3p	0.000748895	4.12747e-05	0.000798754	0.000422696	0.000683499	0.00188122	0.000292872	0.000675858	0.000201571	0.000902104	0.000858324	0.000944529
m276	hsa-miR-2467-5p	0.00449337	0.00614993	0.00424338	0.000915841	0.00539964	0.0102526	0.000937191	0.00878616	0.00413221	0.000902104	0.00415957	0.00465518
m277	hsa-miR-25-3p	0.2881	0.29466	0.345112	0.337241	0.310172	0.302218	0.282329	0.324412	0.28739	0.336575	0.237227	0.312976
m278	hsa-miR-25-5p	0.00471804	0.0116807	0.00294541	0.0133854	0.00307575	0.0112873	0.00784897	0.00506894	0.0048881	0.00721683	0.00739479	0.00438531
m279	hsa-miR-2682-3p	0.00187224	0.00218756	0.00324494	0.00197258	0.0019138	0.00150498	0.00105434	0.00194309	0.00151178	0.00225526	0.00112242	0.00242879
m280	hsa-miR-2682-5p	7.48895e-05	0.00078422	0.00069891	0.000211348	0.000615149	0.00122279	0.00052717	0.000591376	0.000453535	0.000902104	6.60249e-05	6.74664e-05
m281	hsa-miR-26a-1-3p	0.00187224	0.003756	0.00149766	0.00204303	0.001367	0.00536148	0.00310444	0.00363274	0.00221728	0.00225526	0.00376342	0.00242879
m282	hsa-miR-26a-2-3p	0.0159515	0.0334325	0.0129298	0.0171192	0.0199582	0.0151438	0.017748	0.0179947	0.0194516	0.0105546	0.0175626	0.0147751
m283	hsa-miR-26a-5p	0.372201	0.598071	0.408463	0.502233	0.364305	0.435785	0.593652	0.397827	0.38097	0.359669	0.527011	0.355143
m284	hsa-miR-26b-3p	7.48895e-05	0.000990593	4.99221e-05	7.04493e-05	6.83499e-05	0.00188122	0.000644319	0.000591376	5.03928e-05	9.02104e-05	0.000924349	0.000809596
m285	hsa-miR-26b-5p	0.348386	0.463845	0.394485	0.398109	0.36533	0.371165	0.389871	0.367836	0.355118	0.329899	0.381294	0.344281
m286	hsa-miR-27a-3p	0.317607	0.408455	0.355446	0.390501	0.314751	0.488741	0.345355	0.31005	0.285223	0.370765	0.359109	0.344888
m287	hsa-miR-27a-5p	0.121021	0.074212	0.235533	0.068054	0.218378	0.183043	0.0442237	0.194816	0.122102	0.0834446	0.0757966	0.120562
m288	hsa-miR-27b-3p	0.191493	0.236958	0.2246	0.163442	0.191448	0.192919	0.177773	0.239592	0.221829	0.158139	0.185134	0.177504
m289	hsa-miR-27b-5p	7.48895e-05	0.00297178	0.000199688	0.00176123	0.000751849	0.00357432	0.00105434	0.000506894	0.000755892	0.000902104	0.00112242	0.000607197
m290	hsa-miR-28-3p	0.0514491	0.0658745	0.0652482	0.0708016	0.0570038	0.0579416	0.0693521	0.0603204	0.0578006	0.0593584	0.0550648	0.0596403
m291	hsa-miR-28-5p	0.00576649	0.00458149	0.00319502	0.00612909	0.00444274	0.00507929	0.00626746	0.00439308	0.00483771	0.00387905	0.00442367	0.00479011
m292	hsa-miR-296-3p	0.00179735	0.00227011	0.00264587	0.00218393	0.002734	0.00470305	0.00187438	0.00244999	0.00216689	0.00243568	0.0023769	0.00323839
m293	hsa-miR-296-5p	7.48895e-05	4.12747e-05	4.99221e-05	7.04493e-05	6.83499e-05	9.4061e-05	5.85744e-05	8.44823e-05	5.03928e-05	9.02104e-05	0.000330125	0.00074213
m294	hsa-miR-298	7.48895e-05	0.000412747	4.99221e-05	7.04493e-05	6.83499e-05	9.4061e-05	5.85744e-05	8.44823e-05	5.03928e-05	9.02104e-05	6.60249e-05	6.74664e-05
m295	hsa-miR-299-3p	0.0050176	0.00478787	0.00444307	0.00507235	0.00512624	0.00884173	0.00521312	0.00397067	0.0041826	0.00550283	0.00429162	0.00465518
m296	hsa-miR-299-5p	0.00988542	0.00932809	0.0113323	0.0124695	0.0107993	0.0156141	0.0137064	0.0139396	0.0103809	0.0131707	0.00924349	0.0114693
m297	hsa-miR-29a-3p	0.595671	0.477796	0.931197	0.491525	0.766681	0.589951	0.458403	0.769465	0.497579	0.626872	0.474719	0.631013
m298	hsa-miR-29a-5p	0.00247135	0.00181609	0.00289548	0.00162033	0.0025973	0.0021634	0.00158151	0.00160516	0.00146139	0.000631473	0.00178267	0.00209146
m299	hsa-miR-29b-1-5p	0.00314536	0.00412747	0.0017972	0.00493145	0.002734	0.00705457	0.00468595	0.0028724	0.002822	0.00252589	0.00488584	0.00317092
m300	hsa-miR-29b-2-5p	0.000748895	0.00107314	0.000599065	0.00140899	0.000341749	0.00150498	0.00111291	0.000506894	0.000957463	0.000902104	6.60249e-05	6.74664e-05
m301	hsa-miR-29b-3p	0.121546	0.113093	0.149966	0.125329	0.157068	0.0979175	0.132144	0.107968	0.156621	0.0654025	0.142152	0.100795
m302	hsa-miR-29c-3p	0.0288325	0.0532444	0.0587084	0.0338157	0.049417	0.040164	0.0335046	0.0490842	0.0304877	0.0309422	0.0361816	0.0317092
m303	hsa-miR-29c-5p	0.00441848	0.00875024	0.00464276	0.00619954	0.00444274	0.00818331	0.00474453	0.00481549	0.00312435	0.00460073	0.00534802	0.00445278
m304	hsa-miR-301a-3p	0.00262113	0.00334325	0.00379408	0.00281797	0.00471614	0.00460899	0.00415878	0.00278792	0.00473692	0.00414968	0.0023769	0.00256372
m305	hsa-miR-301a-5p	0.00127312	0.00156844	0.00104836	0.000986291	0.00102525	0.00112873	0.00117149	0.00101379	0.000806285	0.00108252	0.000660249	0.00121439
m306	hsa-miR-301b-3p	7.48895e-05	0.000825495	0.000748832	0.000986291	0.000888549	0.00159904	0.000644319	0.00101379	5.03928e-05	9.02104e-05	0.000594224	0.000674664
m307	hsa-miR-301b-5p	7.48895e-05	0.00070167	0.000549143	0.000986291	0.000341749	9.4061e-05	5.85744e-05	8.44823e-05	5.03928e-05	9.02104e-05	0.000198075	0.00074213
m308	hsa-miR-302b-5p	0.028458	0.0541112	0.048724	0.043749	0.0490069	0.0959422	0.0511355	0.066572	0.0289255	0.0625158	0.0490565	0.0306972
m309	hsa-miR-302d-5p	7.48895e-05	0.000908044	4.99221e-05	7.04493e-05	6.83499e-05	0.000752488	0.000585744	0.000591376	5.03928e-05	9.02104e-05	6.60249e-05	6.74664e-05
m310	hsa-miR-3064-5p	7.48895e-05	0.000577846	4.99221e-05	7.04493e-05	6.83499e-05	9.4061e-05	5.85744e-05	8.44823e-05	0.000554321	0.000270631	6.60249e-05	6.74664e-05
m311	hsa-miR-30a-3p	0.0832023	0.0821367	0.112574	0.0722106	0.102115	0.0870064	0.0778454	0.113882	0.0831985	0.0650417	0.0750703	0.0839956
m312	hsa-miR-30a-5p	0.350783	0.557911	0.62827	0.416356	0.542835	0.457419	0.445048	0.543813	0.36439	0.432649	0.441773	0.396095
m313	hsa-miR-30b-3p	7.48895e-05	0.000742945	0.000149766	0.000774943	0.000546799	0.000752488	0.000468595	0.000844823	5.03928e-05	9.02104e-05	0.000330125	0.000674664
m314	hsa-miR-30b-5p	0.00351981	0.00672778	0.00509206	0.00690403	0.00492119	0.00526742	0.00374876	0.00413963	0.00398103	0.00469094	0.00541404	0.00445278
m315	hsa-miR-30c-1-3p	7.48895e-05	0.00169226	0.00094852	0.000563595	0.000956899	0.00150498	0.000702893	0.00118275	0.000655107	0.00108252	0.000792299	0.000877063
m316	hsa-miR-30c-2-3p	0.00778851	0.00945191	0.00913575	0.00662224	0.00929559	0.0106289	0.00720465	0.0136861	0.00957463	0.00532241	0.0102999	0.00728637
m317	hsa-miR-30c-5p	0.0605107	0.0884105	0.0794261	0.08623	0.0860525	0.0758132	0.0724566	0.0526325	0.0543235	0.0569227	0.0719011	0.0626763
m318	hsa-miR-30d-3p	0.000973564	0.00181609	0.00184712	0.00126809	0.0017771	0.00197528	0.000878616	0.00194309	0.000453535	0.000992314	0.00125447	0.00128186
m319	hsa-miR-30d-5p	0.0859732	0.142934	0.109829	0.114128	0.0997225	0.0915213	0.0983464	0.118275	0.0950912	0.0969761	0.122278	0.100457
m320	hsa-miR-30e-3p	0.0166255	0.0177481	0.0249111	0.0132445	0.0192747	0.0182478	0.0106605	0.0239085	0.0162769	0.0127197	0.0126108	0.0162594
m321	hsa-miR-30e-5p	0.0366959	0.0865944	0.0721375	0.055655	0.0680081	0.0704517	0.0603902	0.0649669	0.0470669	0.0469996	0.0629217	0.0427737
m322	hsa-miR-31-3p	0.00396915	0.00367345	0.00863653	0.00436786	0.00792859	0.00536148	0.00439308	0.00625169	0.00433378	0.00423989	0.00402752	0.00532984
m323	hsa-miR-31-5p	0.447315	0.365446	0.704251	0.451017	0.623009	0.5179	0.42074	0.486111	0.459028	0.512034	0.340358	0.535818
m324	hsa-miR-3115	7.48895e-05	4.12747e-05	0.000249611	0.000352247	0.000683499	0.000658427	0.000117149	0.000844823	5.03928e-05	9.02104e-05	0.000726274	0.000472265
m325	hsa-miR-3117-3p	0.00127312	0.00198119	0.00119813	0.00112719	0.00157205	0.00112873	0.00181581	0.00160516	0.00196532	0.00144337	0.000990374	0.00107946
m326	hsa-miR-3119	7.48895e-05	4.12747e-05	9.98442e-05	7.04493e-05	0.0028707	0.00235152	0.000175723	0.000168965	5.03928e-05	0.00333778	6.60249e-05	0.00148426
m327	hsa-miR-3120-3p	7.48895e-05	0.000412747	4.99221e-05	7.04493e-05	6.83499e-05	9.4061e-05	5.85744e-05	8.44823e-05	5.03928e-05	9.02104e-05	6.60249e-05	6.74664e-05
m328	hsa-miR-3122	7.48895e-05	4.12747e-05	0.000748832	0.000422696	0.000888549	0.00159904	0.000351446	0.00109827	0.000705499	0.000451052	0.000990374	0.00074213
m329	hsa-miR-3126-5p	7.48895e-05	4.12747e-05	4.99221e-05	7.04493e-05	6.83499e-05	0.00094061	5.85744e-05	0.000337929	5.03928e-05	9.02104e-05	6.60249e-05	6.74664e-05
m330	hsa-miR-3127-5p	7.48895e-05	4.12747e-05	0.000599065	0.000281797	0.000410099	9.4061e-05	5.85744e-05	8.44823e-05	5.03928e-05	9.02104e-05	6.60249e-05	6.74664e-05
m331	hsa-miR-3128	7.48895e-05	4.12747e-05	0.000499221	0.000140899	0.0002734	9.4061e-05	5.85744e-05	8.44823e-05	5.03928e-05	9.02104e-05	6.60249e-05	6.74664e-05
m332	hsa-miR-3129-3p	7.48895e-05	4.12747e-05	0.00094852	0.000281797	0.000546799	9.4061e-05	5.85744e-05	8.44823e-05	0.000604714	0.000270631	6.60249e-05	6.74664e-05
m333	hsa-miR-3129-5p	7.48895e-05	4.12747e-05	4.99221e-05	7.04493e-05	6.83499e-05	9.4061e-05	5.85744e-05	8.44823e-05	0.000554321	0.000180421	6.60249e-05	6.74664e-05
m334	hsa-miR-3130-3p	7.48895e-05	0.000536571	0.000349455	0.000211348	0.000751849	9.4061e-05	5.85744e-05	8.44823e-05	0.000655107	0.000451052	6.60249e-05	6.74664e-05
m335	hsa-miR-3130-5p	7.48895e-05	0.00070167	0.000449299	0.000774943	0.0002734	0.00112873	0.000702893	0.000929305	0.000655107	0.000541262	6.60249e-05	6.74664e-05
m336	hsa-miR-3135b	0.00134801	0.00119697	0.000998442	0.00169078	0.0012303	0.00348026	0.00111291	0.00177413	0.00125982	0.00126295	0.00178267	0.00202399
m337	hsa-miR-3138	0.00172246	0.00169226	0.00144774	0.00126809	0.0012303	0.00141091	0.00152293	0.00177413	0.00131021	0.00189442	0.0013205	0.00148426
m338	hsa-miR-3140-3p	7.48895e-05	0.00070167	0.000549143	0.000352247	0.0002734	0.000376244	0.000117149	0.000844823	0.000503928	0.000631473	0.000660249	0.000674664
m339	hsa-miR-3141	0.00681495	0.00788347	0.00484245	0.0102856	0.00710839	0.0131685	0.0100748	0.00718099	0.00826442	0.012449	0.0112242	0.00728637
m340	hsa-miR-3144-3p	7.48895e-05	0.000660396	0.000449299	0.000704493	0.000478449	9.4061e-05	5.85744e-05	8.44823e-05	5.03928e-05	9.02104e-05	6.60249e-05	6.74664e-05
m341	hsa-miR-3144-5p	7.48895e-05	4.12747e-05	0.000748832	7.04493e-05	0.000341749	0.00112873	0.000175723	0.000675858	5.03928e-05	9.02104e-05	0.00112242	0.000607197
m342	hsa-miR-3146	7.48895e-05	0.000577846	4.99221e-05	7.04493e-05	6.83499e-05	9.4061e-05	5.85744e-05	8.44823e-05	5.03928e-05	9.02104e-05	6.60249e-05	6.74664e-05
m343	hsa-miR-3147	7.48895e-05	0.00070167	4.99221e-05	7.04493e-05	6.83499e-05	9.4061e-05	5.85744e-05	8.44823e-05	5.03928e-05	9.02104e-05	6.60249e-05	6.74664e-05
m344	hsa-miR-3149	7.48895e-05	4.12747e-05	0.000199688	0.000704493	0.000341749	9.4061e-05	5.85744e-05	8.44823e-05	5.03928e-05	9.02104e-05	6.60249e-05	6.74664e-05
m345	hsa-miR-3150a-3p	7.48895e-05	0.000577846	0.000648988	0.000422696	0.000478449	0.000564366	0.000292872	0.000844823	0.000655107	0.000180421	6.60249e-05	6.74664e-05
m346	hsa-miR-3150b-3p	0.000823785	4.12747e-05	4.99221e-05	7.04493e-05	6.83499e-05	9.4061e-05	5.85744e-05	8.44823e-05	0.000655107	0.000180421	6.60249e-05	6.74664e-05
m347	hsa-miR-3152-3p	7.48895e-05	0.000495297	0.000648988	0.000422696	0.000751849	0.000282183	0.000351446	0.0014362	5.03928e-05	9.02104e-05	6.60249e-05	6.74664e-05
m348	hsa-miR-3152-5p	0.00179735	0.000495297	0.00114821	0.00126809	0.00116195	0.0016931	0.000878616	0.00126723	0.000503928	0.00207484	0.000924349	0.000877063
m349	hsa-miR-3153	0.00434359	0.0105251	0.0099345	0.00387471	0.0101841	0.0213518	0.00427593	0.0113206	0.0049385	0.0095623	0.00963964	0.00546478
m350	hsa-miR-3158-3p	0.00104845	0.000577846	0.000349455	0.000845392	0.000478449	0.000658427	0.000585744	0.000844823	0.000907071	0.000631473	6.60249e-05	6.74664e-05
m351	hsa-miR-3162-3p	7.48895e-05	4.12747e-05	0.000299533	0.000704493	0.00020505	9.4061e-05	5.85744e-05	8.44823e-05	5.03928e-05	9.02104e-05	6.60249e-05	6.74664e-05
m352	hsa-miR-3162-5p	7.48895e-05	4.12747e-05	4.99221e-05	7.04493e-05	6.83499e-05	9.4061e-05	5.85744e-05	8.44823e-05	0.000554321	9.02104e-05	6.60249e-05	6.74664e-05
m353	hsa-miR-3165	7.48895e-05	0.000454022	4.99221e-05	7.04493e-05	6.83499e-05	9.4061e-05	5.85744e-05	8.44823e-05	5.03928e-05	9.02104e-05	6.60249e-05	6.74664e-05
m354	hsa-miR-3168	0.120422	0.0470119	0.00129798	0.0128218	0.00266565	0.00837143	0.0508426	0.00743444	0.00100786	0.0130805	0.00996976	0.00836583
m355	hsa-miR-3173-3p	7.48895e-05	0.000454022	4.99221e-05	7.04493e-05	6.83499e-05	9.4061e-05	5.85744e-05	8.44823e-05	5.03928e-05	9.02104e-05	6.60249e-05	6.74664e-05
m356	hsa-miR-3173-5p	0.00254624	0.00173354	0.00159751	0.00126809	0.00157205	0.0016931	0.00216725	0.00168965	0.00105825	0.00144337	0.0013205	0.00175413
m357	hsa-miR-3174	7.48895e-05	0.00152716	0.000998442	0.00119764	0.00102525	0.000846549	0.000995765	0.000168965	0.00136061	0.000811893	0.000594224	0.000674664
m358	hsa-miR-3175	7.48895e-05	4.12747e-05	0.00294541	0.000493145	0.0025973	0.000752488	0.000410021	0.00337929	0.000957463	0.000541262	0.000330125	0.00168666
m359	hsa-miR-3176	0.000748895	0.000949319	0.00139782	0.000774943	0.00129865	0.00122279	0.000292872	0.00126723	0.000201571	0.000992314	0.000858324	0.000944529
m360	hsa-miR-3177-3p	7.48895e-05	0.000412747	4.99221e-05	7.04493e-05	6.83499e-05	9.4061e-05	5.85744e-05	8.44823e-05	5.03928e-05	9.02104e-05	6.60249e-05	6.74664e-05
m361	hsa-miR-3178	7.48895e-05	0.00177481	0.000399377	0.00105674	0.000751849	0.00235152	0.000410021	0.00118275	0.000705499	0.000541262	6.60249e-05	6.74664e-05
m362	hsa-miR-3180-5p	7.48895e-05	0.000412747	4.99221e-05	7.04493e-05	6.83499e-05	9.4061e-05	5.85744e-05	8.44823e-05	0.000503928	0.000902104	6.60249e-05	6.74664e-05
m363	hsa-miR-3181	7.48895e-05	0.000577846	4.99221e-05	7.04493e-05	6.83499e-05	9.4061e-05	5.85744e-05	8.44823e-05	5.03928e-05	9.02104e-05	6.60249e-05	6.74664e-05
m364	hsa-miR-3182	0.000973564	0.000660396	0.00139782	0.000352247	0.000956899	0.000752488	0.000937191	0.000422411	0.000856678	0.00126295	6.60249e-05	6.74664e-05
m365	hsa-miR-3186-3p	7.48895e-05	0.000412747	4.99221e-05	7.04493e-05	6.83499e-05	9.4061e-05	5.85744e-05	8.44823e-05	5.03928e-05	9.02104e-05	6.60249e-05	6.74664e-05
m366	hsa-miR-3187-3p	0.00239647	0.00169226	0.00174727	0.00218393	0.00170875	0.00206934	0.00240155	0.00168965	0.00186453	0.00270631	0.00191472	0.00215892
m367	hsa-miR-3192-3p	0.00104845	0.00070167	4.99221e-05	7.04493e-05	6.83499e-05	9.4061e-05	5.85744e-05	8.44823e-05	0.00035275	0.000902104	6.60249e-05	6.74664e-05
m368	hsa-miR-3192-5p	7.48895e-05	0.000454022	0.000599065	0.000493145	0.00020505	9.4061e-05	5.85744e-05	8.44823e-05	5.03928e-05	9.02104e-05	6.60249e-05	6.74664e-05
m369	hsa-miR-3194-5p	7.48895e-05	4.12747e-05	4.99221e-05	7.04493e-05	6.83499e-05	0.000752488	0.00169866	0.000506894	0.000251964	0.00126295	0.000792299	0.000472265
m370	hsa-miR-3195	7.48895e-05	0.000825495	4.99221e-05	7.04493e-05	6.83499e-05	0.00197528	0.000175723	0.000760341	5.03928e-05	9.02104e-05	6.60249e-05	6.74664e-05
m371	hsa-miR-3199	7.48895e-05	4.12747e-05	4.99221e-05	7.04493e-05	6.83499e-05	9.4061e-05	5.85744e-05	8.44823e-05	0.000655107	0.000451052	6.60249e-05	6.74664e-05
m372	hsa-miR-32-3p	0.000823785	0.00165099	0.00129798	0.00140899	0.000956899	0.00141091	0.00105434	0.000760341	0.00105825	0.000270631	0.0013205	0.000809596
m373	hsa-miR-32-5p	0.00329514	0.00313688	0.00479252	0.00408606	0.00512624	0.00366838	0.00357304	0.00388619	0.00458575	0.00333778	0.00283907	0.00330585
m374	hsa-miR-3200-3p	0.00232158	0.00280668	0.00329486	0.00176123	0.00321245	0.00235152	0.0025187	0.00211206	0.00292278	0.00297694	0.00191472	0.00350825
m375	hsa-miR-320a	0.12237	0.143265	0.106783	0.165838	0.132394	0.12971	0.186267	0.114389	0.133692	0.121694	0.155489	0.123868
m376	hsa-miR-320b	0.0143039	0.0144874	0.0119813	0.0130331	0.0146952	0.0127923	0.0117735	0.0136861	0.0150675	0.0105546	0.0104319	0.0117391
m377	hsa-miR-320c	0.00883697	0.00573719	0.00688925	0.00676314	0.00847539	0.00790112	0.00556457	0.0104758	0.00972581	0.00757767	0.00514994	0.00910796
m378	hsa-miR-320d	0.00247135	0.00111442	0.00204681	0.00183168	0.002734	0.00282183	0.00199153	0.0023655	0.0027716	0.00189442	0.00125447	0.00229386
m379	hsa-miR-320e	7.48895e-05	4.12747e-05	0.000299533	0.000281797	0.000888549	9.4061e-05	5.85744e-05	8.44823e-05	0.000503928	0.000992314	6.60249e-05	6.74664e-05
m380	hsa-miR-323a-3p	0.0186475	0.0144462	0.0219158	0.0135263	0.0177026	0.0135448	0.0131207	0.021374	0.0167808	0.0184029	0.0153178	0.0165293
m381	hsa-miR-323b-3p	0.00516738	0.00478787	0.00883622	0.00457921	0.00642489	0.00442087	0.0048031	0.00591376	0.00589596	0.00478115	0.00468777	0.00634184
m382	hsa-miR-323b-5p	7.48895e-05	0.00070167	4.99221e-05	7.04493e-05	6.83499e-05	0.00112873	0.00052717	0.00109827	0.000604714	0.000541262	6.60249e-05	6.74664e-05
m383	hsa-miR-324-3p	0.00479293	0.00792475	0.00559128	0.00591774	0.00628819	0.00526742	0.00691178	0.00549135	0.00660146	0.00622452	0.00864926	0.00600451
m384	hsa-miR-324-5p	0.00816296	0.00932809	0.00853668	0.0101447	0.00874879	0.0110051	0.00913761	0.00734996	0.00957463	0.0110959	0.00831914	0.00917543
m385	hsa-miR-325	0.000973564	0.000990593	0.00094852	0.00232483	0.0010936	0.00141091	0.00199153	0.000844823	0.00115903	0.00243568	0.000924349	0.000607197
m386	hsa-miR-326	0.00269602	0.00623248	0.00264587	0.00366336	0.00280235	0.00366838	0.00820042	0.00253447	0.00357789	0.00342799	0.00633839	0.00323839
m387	hsa-miR-328-3p	0.00164757	0.00198119	0.000798754	0.00239528	0.00198215	0.0021634	0.00316302	0.00253447	0.00221728	0.00225526	0.00303715	0.00222639
m388	hsa-miR-329-3p	0.00733917	0.00412747	0.00708894	0.0057064	0.00628819	0.00489117	0.00492025	0.00633617	0.00549282	0.00613431	0.00409354	0.00593704
m389	hsa-miR-329-5p	0.000748895	0.000866769	0.000549143	0.000493145	0.000615149	0.00103467	0.00134721	0.00118275	0.000907071	0.000451052	0.000660249	0.000472265
m390	hsa-miR-330-3p	0.00209691	0.00152716	0.00189704	0.00267707	0.0016404	0.00141091	0.00123006	0.00101379	0.00131021	0.00189442	0.00171665	0.00134933
m391	hsa-miR-330-5p	0.00172246	0.0030956	0.00344463	0.00331112	0.00444274	0.00376244	0.00316302	0.00278792	0.002822	0.00324757	0.00191472	0.00323839
m392	hsa-miR-331-3p	0.00366959	0.00891534	0.00723871	0.00464966	0.00546799	0.00705457	0.0052717	0.00506894	0.00569439	0.0052322	0.00587622	0.00505998
m393	hsa-miR-331-5p	0.000898674	0.00173354	0.00129798	0.000634044	0.0010936	0.00122279	0.00052717	0.00126723	0.000907071	0.00126295	0.00165062	0.000809596
m394	hsa-miR-335-3p	0.00112334	0.00111442	0.00129798	0.00147944	0.000615149	0.000752488	0.000995765	0.000929305	0.000755892	0.000721683	0.000726274	0.00107946
m395	hsa-miR-335-5p	0.00172246	0.00239393	0.00449299	0.00317022	0.00410099	0.00395056	0.00281157	0.00363274	0.00297318	0.00360841	0.00165062	0.00404798
m396	hsa-miR-337-3p	0.00224669	0.00185736	0.00259595	0.00176123	0.00307575	0.00225746	0.00199153	0.00354826	0.00251964	0.00225526	0.00145255	0.00209146
m397	hsa-miR-337-5p	0.00801318	0.0073469	0.00963497	0.00831302	0.0118929	0.010817	0.00784897	0.00684307	0.00927228	0.00568325	0.00719671	0.00789357
m398	hsa-miR-338-3p	0.00322025	0.00354963	0.00369424	0.00190213	0.00369089	0.00376244	0.00287015	0.00540687	0.00362828	0.00243568	0.00204677	0.00377812
m399	hsa-miR-338-5p	7.48895e-05	0.000536571	4.99221e-05	7.04493e-05	6.83499e-05	9.4061e-05	5.85744e-05	8.44823e-05	5.03928e-05	9.02104e-05	6.60249e-05	6.74664e-05
m400	hsa-miR-339-3p	0.00509249	0.00932809	0.00748832	0.00859482	0.00676664	0.00837143	0.00872759	0.00920857	0.00619832	0.00739725	0.00759286	0.00688157
m401	hsa-miR-339-5p	0.0207444	0.0436687	0.0240625	0.0367041	0.0204366	0.0287827	0.046801	0.0173189	0.016932	0.022733	0.0481982	0.0214543
m402	hsa-miR-33a-3p	7.48895e-05	4.12747e-05	4.99221e-05	7.04493e-05	6.83499e-05	9.4061e-05	5.85744e-05	8.44823e-05	0.000503928	0.000360841	6.60249e-05	6.74664e-05
m403	hsa-miR-33a-5p	7.48895e-05	0.00070167	0.000599065	0.000281797	0.000751849	0.000564366	0.000644319	0.000253447	5.03928e-05	9.02104e-05	6.60249e-05	6.74664e-05
m404	hsa-miR-33b-3p	7.48895e-05	0.000412747	4.99221e-05	7.04493e-05	6.83499e-05	9.4061e-05	5.85744e-05	8.44823e-05	0.000503928	0.000451052	6.60249e-05	6.74664e-05
m405	hsa-miR-340-3p	0.00104845	0.00070167	0.00069891	0.00133854	0.00129865	0.00103467	0.00134721	0.00109827	0.000655107	0.000811893	0.000924349	0.00107946
m406	hsa-miR-340-5p	0.00659028	0.0118871	0.0154759	0.00767898	0.0133282	0.0094061	0.00714608	0.0151223	0.00871796	0.00730704	0.00858324	0.00877063
m407	hsa-miR-342-3p	0.0861979	0.0799079	0.0918068	0.0741127	0.107719	0.0670655	0.0856358	0.106363	0.0987195	0.0893985	0.0859644	0.0936433
m408	hsa-miR-342-5p	0.00194713	0.00210501	0.0033947	0.00119764	0.0020505	0.00188122	0.00199153	0.00464653	0.00388025	0.00198463	0.00204677	0.00175413
m409	hsa-miR-345-3p	0.000823785	0.000536571	4.99221e-05	7.04493e-05	6.83499e-05	0.00112873	0.00052717	0.000337929	0.000604714	0.000180421	0.000396149	0.000674664
m410	hsa-miR-345-5p	0.0107092	0.0148589	0.00878629	0.0104265	0.00854374	0.00968828	0.0115392	0.00853271	0.00907071	0.00730704	0.0112903	0.00904049
m411	hsa-miR-34a-3p	7.48895e-05	0.000990593	0.000599065	0.000634044	0.000888549	0.00094061	0.000702893	0.000591376	5.03928e-05	9.02104e-05	0.000990374	0.000202399
m412	hsa-miR-34a-5p	0.126339	0.340929	0.232537	0.260592	0.185297	0.225934	0.272195	0.154434	0.137724	0.193682	0.279814	0.151799
m413	hsa-miR-34b-3p	7.48895e-05	4.12747e-05	0.000549143	0.000140899	0.00020505	9.4061e-05	5.85744e-05	8.44823e-05	5.03928e-05	9.02104e-05	6.60249e-05	6.74664e-05
m414	hsa-miR-34b-5p	0.00793829	0.00759455	0.0114322	0.00352247	0.0135333	0.0135448	0.0025187	0.0134327	0.00745814	0.00414968	0.00719671	0.0112669
m415	hsa-miR-34c-3p	7.48895e-05	0.000619121	0.000399377	0.000211348	0.000820199	9.4061e-05	5.85744e-05	8.44823e-05	5.03928e-05	9.02104e-05	6.60249e-05	6.74664e-05
m416	hsa-miR-3605-3p	0.000898674	0.000577846	0.000998442	0.00119764	0.000410099	0.000564366	0.000937191	0.00109827	0.000907071	0.00117273	0.000528199	0.001012
m417	hsa-miR-361-3p	0.0147532	0.0264571	0.0174228	0.0179646	0.0161306	0.0202231	0.0207353	0.0198533	0.0157226	0.0187638	0.0254856	0.0178786
m418	hsa-miR-361-5p	0.0472553	0.056794	0.062153	0.0538937	0.0551584	0.0474067	0.0591016	0.0598979	0.0469157	0.0457367	0.0551308	0.051072
m419	hsa-miR-3611	7.48895e-05	4.12747e-05	0.000349455	7.04493e-05	0.00116195	9.4061e-05	5.85744e-05	8.44823e-05	5.03928e-05	9.02104e-05	6.60249e-05	6.74664e-05
m420	hsa-miR-3613-3p	0.0064405	0.0078422	0.00599065	0.00408606	0.00601479	0.0114754	0.00380734	0.00726548	0.00514007	0.00676578	0.00581019	0.00688157
m421	hsa-miR-3613-5p	0.00464315	0.00808985	0.0056412	0.00450876	0.00539964	0.00743082	0.00451023	0.00506894	0.00438417	0.00442031	0.00495187	0.00485758
m422	hsa-miR-3615	0.00277091	0.00305433	0.00269579	0.00380426	0.00348584	0.00357432	0.0029873	0.00405515	0.00357789	0.00279652	0.00323522	0.00350825
m423	hsa-miR-3617-3p	7.48895e-05	0.000742945	0.000449299	0.000845392	0.000546799	0.00094061	0.00052717	0.00118275	5.03928e-05	9.02104e-05	0.00013205	0.00074213
m424	hsa-miR-362-5p	0.00209691	0.00268286	0.00329486	0.00232483	0.00184545	0.00244559	0.00292872	0.00160516	0.00181414	0.00189442	0.00250895	0.00209146
m425	hsa-miR-3620-3p	0.00411892	0.00148589	0.00239626	0.00345202	0.00375924	0.00319807	0.0029873	0.00422411	0.00342671	0.00469094	0.00224485	0.00290105
m426	hsa-miR-3622b-3p	7.48895e-05	0.000412747	4.99221e-05	7.04493e-05	6.83499e-05	9.4061e-05	5.85744e-05	8.44823e-05	5.03928e-05	9.02104e-05	6.60249e-05	6.74664e-05
m427	hsa-miR-363-5p	7.48895e-05	4.12747e-05	4.99221e-05	7.04493e-05	6.83499e-05	0.00103467	0.000292872	0.000760341	5.03928e-05	9.02104e-05	6.60249e-05	6.74664e-05
m428	hsa-miR-3648	7.48895e-05	4.12747e-05	0.000599065	0.000422696	0.000410099	0.000658427	5.85744e-05	0.00337929	5.03928e-05	9.02104e-05	6.60249e-05	6.74664e-05
m429	hsa-miR-3650	7.48895e-05	4.12747e-05	0.000499221	0.000211348	0.000341749	9.4061e-05	5.85744e-05	8.44823e-05	5.03928e-05	9.02104e-05	6.60249e-05	6.74664e-05
m430	hsa-miR-3651	7.48895e-05	0.000412747	4.99221e-05	7.04493e-05	6.83499e-05	0.00122279	0.000175723	0.000253447	5.03928e-05	9.02104e-05	6.60249e-05	6.74664e-05
m431	hsa-miR-3653-3p	7.48895e-05	4.12747e-05	4.99221e-05	7.04493e-05	6.83499e-05	0.00103467	5.85744e-05	0.000506894	5.03928e-05	9.02104e-05	6.60249e-05	6.74664e-05
m432	hsa-miR-3653-5p	7.48895e-05	0.000454022	4.99221e-05	7.04493e-05	6.83499e-05	0.000752488	0.000585744	0.000337929	5.03928e-05	9.02104e-05	6.60249e-05	6.74664e-05
m433	hsa-miR-3654	7.48895e-05	0.000412747	4.99221e-05	7.04493e-05	6.83499e-05	9.4061e-05	5.85744e-05	8.44823e-05	5.03928e-05	9.02104e-05	6.60249e-05	6.74664e-05
m434	hsa-miR-3656	7.48895e-05	0.000577846	4.99221e-05	7.04493e-05	6.83499e-05	9.4061e-05	5.85744e-05	8.44823e-05	5.03928e-05	9.02104e-05	0.000462174	0.00074213
m435	hsa-miR-365a-3p	0.0117577	0.0120109	0.0127801	0.0116946	0.0107309	0.0132626	0.00890331	0.0125034	0.0110864	0.0126295	0.00930951	0.0119415
m436	hsa-miR-365a-5p	7.48895e-05	0.000619121	0.00104836	0.000915841	0.0002734	0.000282183	0.000351446	0.00109827	0.000856678	0.000631473	0.000792299	0.001012
m437	hsa-miR-365b-3p	0.0132554	0.0149002	0.018571	0.0168374	0.0179077	0.015426	0.0178652	0.0163051	0.0130517	0.015426	0.0136011	0.0192954
m438	hsa-miR-365b-5p	0.0014229	0.00264158	0.000648988	0.00169078	0.00225555	0.00244559	0.00117149	0.00152068	0.00176375	0.00234547	0.00356534	0.00202399
m439	hsa-miR-3661	7.48895e-05	0.000412747	0.000798754	0.00105674	0.000478449	9.4061e-05	5.85744e-05	8.44823e-05	0.000554321	0.000992314	6.60249e-05	6.74664e-05
m440	hsa-miR-3662	0.00112334	0.00148589	0.00109829	0.00112719	0.00198215	0.00188122	0.000410021	0.0014362	0.00105825	0.000992314	0.000198075	0.00141679
m441	hsa-miR-3663-3p	0.00329514	0.00317815	0.00214665	0.00338157	0.00266565	0.00611396	0.00257727	0.0028724	0.00221728	0.00568325	0.0015846	0.00323839
m442	hsa-miR-3665	7.48895e-05	4.12747e-05	4.99221e-05	7.04493e-05	6.83499e-05	9.4061e-05	5.85744e-05	8.44823e-05	5.03928e-05	9.02104e-05	6.60249e-05	0.000674664
m443	hsa-miR-3666	0.00119823	0.00111442	0.00104836	0.00176123	0.0012303	0.00122279	0.000878616	0.00194309	0.00131021	0.000992314	0.00112242	0.00114693
m444	hsa-miR-3667-3p	7.48895e-05	0.00078422	0.00164743	0.000281797	0.00102525	0.00103467	0.000351446	0.00118275	0.000755892	0.000811893	0.000330125	0.00074213
m445	hsa-miR-3675-3p	7.48895e-05	4.12747e-05	4.99221e-05	7.04493e-05	6.83499e-05	0.000188122	0.000234298	0.00109827	5.03928e-05	9.02104e-05	6.60249e-05	6.74664e-05
m446	hsa-miR-3679-5p	0.00351981	0.00210501	0.00174727	0.00140899	0.00252895	0.00329213	0.00246013	0.00304136	0.00236846	0.00333778	0.0023769	0.00249626
m447	hsa-miR-3682-5p	7.48895e-05	4.12747e-05	0.000199688	7.04493e-05	0.00307575	0.00141091	0.000117149	0.000168965	0.000151178	0.00135316	6.60249e-05	0.00114693
m448	hsa-miR-3687	7.48895e-05	4.12747e-05	0.000648988	7.04493e-05	0.000410099	9.4061e-05	5.85744e-05	8.44823e-05	5.03928e-05	9.02104e-05	6.60249e-05	6.74664e-05
m449	hsa-miR-3689b-3p	0.000823785	0.000536571	4.99221e-05	7.04493e-05	6.83499e-05	9.4061e-05	5.85744e-05	8.44823e-05	5.03928e-05	9.02104e-05	6.60249e-05	6.74664e-05
m450	hsa-miR-369-3p	0.00434359	0.00586101	0.00728863	0.00408606	0.00601479	0.00442087	0.00533027	0.00540687	0.0034771	0.00451052	0.00448969	0.00667917
m451	hsa-miR-369-5p	0.0106343	0.00846132	0.0126303	0.00767898	0.010936	0.00921798	0.00919618	0.0122499	0.00886913	0.00685599	0.00713069	0.0100525
m452	hsa-miR-3691-3p	7.48895e-05	0.000577846	0.000349455	0.000704493	0.0002734	0.000564366	0.000702893	0.000591376	0.000554321	0.00117273	0.000198075	0.000877063
m453	hsa-miR-3692-5p	0.0137048	0.0151066	0.0158752	0.0281797	0.0183861	0.0279361	0.0233126	0.0220499	0.0167304	0.0326562	0.0181568	0.0157871
m454	hsa-miR-370-3p	0.0160264	0.0222884	0.0144774	0.0172601	0.0204366	0.0121339	0.0289358	0.0196844	0.0216689	0.014163	0.0295792	0.0167317
m455	hsa-miR-370-5p	7.48895e-05	0.000825495	4.99221e-05	7.04493e-05	6.83499e-05	9.4061e-05	5.85744e-05	8.44823e-05	0.000503928	0.000902104	0.000858324	0.000404798
m456	hsa-miR-371a-5p	7.48895e-05	0.000495297	4.99221e-05	7.04493e-05	6.83499e-05	9.4061e-05	5.85744e-05	8.44823e-05	5.03928e-05	9.02104e-05	6.60249e-05	6.74664e-05
m457	hsa-miR-371b-3p	7.48895e-05	0.00169226	4.99221e-05	7.04493e-05	6.83499e-05	0.00141091	0.00117149	0.000253447	5.03928e-05	9.02104e-05	0.00125447	0.000134933
m458	hsa-miR-371b-5p	7.48895e-05	0.000412747	0.000549143	0.000352247	0.000615149	0.00188122	0.000292872	0.000591376	5.03928e-05	9.02104e-05	6.60249e-05	6.74664e-05
m459	hsa-miR-374a-3p	0.0021718	0.00363218	0.00394385	0.00295887	0.00239225	0.00282183	0.00322159	0.00228102	0.00257003	0.00189442	0.00363137	0.00188906
m460	hsa-miR-374a-5p	0.0273347	0.0411509	0.0486241	0.0269116	0.0454527	0.029253	0.0326845	0.043086	0.0242389	0.0276044	0.0305035	0.0250975
m461	hsa-miR-374b-3p	0.00307047	0.00499424	0.003844	0.00281797	0.00457944	0.00225746	0.00269442	0.00498446	0.0021165	0.00207484	0.00323522	0.00229386
m462	hsa-miR-374b-5p	0.0129559	0.0174592	0.0162247	0.0176123	0.0170875	0.01853	0.0179823	0.0163896	0.0102297	0.014163	0.013337	0.0131559
m463	hsa-miR-376a-3p	0.00614094	0.0122173	0.00778785	0.00662224	0.00710839	0.00743082	0.0070875	0.00701203	0.00453535	0.00550283	0.00805504	0.0070165
m464	hsa-miR-376a-5p	7.48895e-05	4.12747e-05	4.99221e-05	7.04493e-05	6.83499e-05	0.00094061	0.000234298	0.000760341	5.03928e-05	9.02104e-05	6.60249e-05	6.74664e-05
m465	hsa-miR-376b-3p	0.00112334	0.00198119	0.00169735	0.000774943	0.00102525	0.00112873	0.00152293	0.00101379	0.00110864	0.000902104	0.000858324	0.00134933
m466	hsa-miR-376b-5p	7.48895e-05	0.000495297	0.000499221	0.000281797	0.0002734	9.4061e-05	5.85744e-05	8.44823e-05	5.03928e-05	9.02104e-05	6.60249e-05	6.74664e-05
m467	hsa-miR-376c-3p	0.00943608	0.00953446	0.0143276	0.00796077	0.0120979	0.00968828	0.0117735	0.0113206	0.00750853	0.00748746	0.00864926	0.011132
m468	hsa-miR-376c-5p	7.48895e-05	0.00078422	0.000998442	0.000352247	0.000683499	0.000658427	0.000702893	0.000675858	0.000806285	0.00135316	0.000528199	0.001012
m469	hsa-miR-377-3p	7.48895e-05	0.00160971	0.00124805	0.000986291	0.0016404	0.0016931	0.000878616	0.00135172	0.000554321	0.000631473	0.000792299	0.00134933
m470	hsa-miR-378a-3p	0.0166255	0.0170052	0.0219158	0.0142308	0.0209834	0.0171191	0.011832	0.0195154	0.0147651	0.0146141	0.00924349	0.0162594
m471	hsa-miR-378a-5p	0.0021718	0.00305433	0.00299533	0.00140899	0.0031441	0.0033862	0.00210868	0.00253447	0.00176375	0.00288673	0.00217882	0.00263119
m472	hsa-miR-378b	7.48895e-05	0.000412747	4.99221e-05	7.04493e-05	6.83499e-05	9.4061e-05	5.85744e-05	8.44823e-05	5.03928e-05	9.02104e-05	6.60249e-05	6.74664e-05
m473	hsa-miR-378c	0.00104845	0.00136207	0.00164743	0.00126809	0.00198215	0.00141091	0.00123006	0.00211206	0.000604714	0.00135316	0.00118845	0.000809596
m474	hsa-miR-378d	7.48895e-05	0.000454022	0.000898598	0.000704493	0.00116195	0.00112873	0.00052717	0.000675858	5.03928e-05	9.02104e-05	6.60249e-05	6.74664e-05
m475	hsa-miR-378f	7.48895e-05	0.000454022	4.99221e-05	7.04493e-05	6.83499e-05	9.4061e-05	5.85744e-05	8.44823e-05	5.03928e-05	9.02104e-05	6.60249e-05	6.74664e-05
m476	hsa-miR-378h	7.48895e-05	0.000495297	4.99221e-05	7.04493e-05	6.83499e-05	9.4061e-05	5.85744e-05	8.44823e-05	5.03928e-05	9.02104e-05	6.60249e-05	6.74664e-05
m477	hsa-miR-378i	0.000748895	0.00156844	0.000798754	0.000704493	0.000546799	0.000752488	0.000878616	0.00101379	0.000554321	0.000902104	0.00118845	0.000472265
m478	hsa-miR-379-3p	0.000898674	0.00185736	0.00244618	0.00267707	0.0032808	0.00122279	0.0020501	0.00270343	0.001411	0.00108252	0.0010564	0.00161919
m479	hsa-miR-379-5p	0.0600614	0.0514283	0.0694916	0.0488918	0.065821	0.0549316	0.0561729	0.0680927	0.0614288	0.0499765	0.0519616	0.0564694
m480	hsa-miR-380-3p	7.48895e-05	4.12747e-05	4.99221e-05	7.04493e-05	6.83499e-05	9.4061e-05	0.000292872	0.000844823	5.03928e-05	9.02104e-05	6.60249e-05	6.74664e-05
m481	hsa-miR-381-3p	0.0251629	0.0349184	0.0426834	0.0312795	0.0416251	0.0470305	0.0402406	0.038186	0.0309412	0.0380688	0.0332105	0.0286057
m482	hsa-miR-381-5p	7.48895e-05	4.12747e-05	0.000898598	0.000493145	0.000820199	9.4061e-05	5.85744e-05	8.44823e-05	5.03928e-05	9.02104e-05	6.60249e-05	6.74664e-05
m483	hsa-miR-382-3p	0.00404404	0.00454022	0.00569112	0.00373381	0.00498954	0.00423274	0.00439308	0.00658962	0.00382985	0.00423989	0.00330125	0.00546478
m484	hsa-miR-382-5p	0.0694226	0.0602611	0.0650485	0.0610796	0.0649324	0.0624565	0.0584573	0.0733306	0.0751861	0.0585465	0.0578378	0.0627437
m485	hsa-miR-3907	7.48895e-05	0.000495297	4.99221e-05	7.04493e-05	6.83499e-05	9.4061e-05	5.85744e-05	8.44823e-05	5.03928e-05	9.02104e-05	6.60249e-05	6.74664e-05
m486	hsa-miR-3910	7.48895e-05	0.000495297	4.99221e-05	7.04493e-05	6.83499e-05	9.4061e-05	5.85744e-05	8.44823e-05	5.03928e-05	9.02104e-05	6.60249e-05	6.74664e-05
m487	hsa-miR-3913-3p	7.48895e-05	4.12747e-05	4.99221e-05	7.04493e-05	6.83499e-05	9.4061e-05	5.85744e-05	8.44823e-05	0.000302357	0.000902104	6.60249e-05	6.74664e-05
m488	hsa-miR-3914	7.48895e-05	0.000536571	4.99221e-05	7.04493e-05	6.83499e-05	9.4061e-05	5.85744e-05	8.44823e-05	5.03928e-05	9.02104e-05	6.60249e-05	6.74664e-05
m489	hsa-miR-3915	0.00247135	0.00189864	0.00219657	0.00246573	0.0025973	0.00244559	0.00281157	0.00168965	0.001411	0.00342799	0.0021128	0.00236132
m490	hsa-miR-3916	7.48895e-05	0.000454022	4.99221e-05	7.04493e-05	6.83499e-05	9.4061e-05	5.85744e-05	8.44823e-05	0.00035275	0.000902104	6.60249e-05	6.74664e-05
m491	hsa-miR-3922-5p	7.48895e-05	0.000454022	4.99221e-05	7.04493e-05	6.83499e-05	9.4061e-05	5.85744e-05	8.44823e-05	5.03928e-05	9.02104e-05	6.60249e-05	6.74664e-05
m492	hsa-miR-3925-3p	7.48895e-05	0.000495297	4.99221e-05	7.04493e-05	6.83499e-05	9.4061e-05	5.85744e-05	8.44823e-05	5.03928e-05	9.02104e-05	6.60249e-05	6.74664e-05
m493	hsa-miR-3925-5p	7.48895e-05	0.000454022	4.99221e-05	7.04493e-05	6.83499e-05	9.4061e-05	5.85744e-05	8.44823e-05	5.03928e-05	9.02104e-05	6.60249e-05	6.74664e-05
m494	hsa-miR-3928-3p	7.48895e-05	4.12747e-05	4.99221e-05	7.04493e-05	6.83499e-05	0.00094061	0.000351446	0.000422411	5.03928e-05	9.02104e-05	0.0002641	0.000809596
m495	hsa-miR-3928-5p	7.48895e-05	4.12747e-05	0.000648988	0.000211348	0.00020505	0.000564366	5.85744e-05	0.00101379	5.03928e-05	9.02104e-05	0.000396149	0.000674664
m496	hsa-miR-3934-5p	7.48895e-05	0.000949319	0.000449299	0.000704493	0.00116195	0.000376244	0.000702893	0.000675858	0.000554321	0.000902104	6.60249e-05	6.74664e-05
m497	hsa-miR-3939	7.48895e-05	0.000412747	4.99221e-05	7.04493e-05	6.83499e-05	9.4061e-05	5.85744e-05	8.44823e-05	5.03928e-05	9.02104e-05	6.60249e-05	6.74664e-05
m498	hsa-miR-3940-3p	7.48895e-05	0.00070167	0.000399377	0.000915841	0.0001367	0.000752488	0.000644319	0.000675858	0.000453535	0.00144337	0.000660249	0.00074213
m499	hsa-miR-3941	7.48895e-05	4.12747e-05	0.000499221	0.000493145	0.0002734	9.4061e-05	5.85744e-05	8.44823e-05	5.03928e-05	9.02104e-05	6.60249e-05	6.74664e-05
m500	hsa-miR-3943	7.48895e-05	0.00107314	0.00184712	0.000845392	0.000888549	0.00197528	0.000468595	0.000844823	0.000453535	0.00126295	0.000198075	0.00107946
m501	hsa-miR-3960	7.48895e-05	0.00078422	4.99221e-05	7.04493e-05	6.83499e-05	0.00094061	0.000468595	0.00185861	5.03928e-05	9.02104e-05	6.60249e-05	6.74664e-05
m502	hsa-miR-3972	7.48895e-05	4.12747e-05	4.99221e-05	7.04493e-05	6.83499e-05	0.000564366	5.85744e-05	0.000844823	5.03928e-05	9.02104e-05	6.60249e-05	6.74664e-05
m503	hsa-miR-3974	7.48895e-05	0.000412747	0.000599065	0.00112719	0.000478449	9.4061e-05	5.85744e-05	8.44823e-05	0.000554321	0.000721683	6.60249e-05	6.74664e-05
m504	hsa-miR-409-3p	0.0652288	0.0539048	0.074334	0.0452989	0.0657526	0.052392	0.0622646	0.0657272	0.0664177	0.0491647	0.0641102	0.0678712
m505	hsa-miR-409-5p	0.00374448	0.00354963	0.00539159	0.00331112	0.00430604	0.00272777	0.00345589	0.00489997	0.0027716	0.0043301	0.0031692	0.00364318
m506	hsa-miR-410-5p	7.48895e-05	4.12747e-05	0.000249611	0.000140899	0.000820199	0.00094061	0.000351446	0.000168965	5.03928e-05	9.02104e-05	6.60249e-05	6.74664e-05
m507	hsa-miR-411-3p	0.00104845	0.00140334	0.00159751	0.000986291	0.00184545	0.00141091	0.00128864	0.00152068	0.000907071	0.00117273	0.000924349	0.001012
m508	hsa-miR-411-5p	0.0247884	0.0248887	0.035245	0.0209234	0.0298689	0.0303817	0.0238984	0.0286395	0.0194012	0.0267925	0.0225805	0.0265817
m509	hsa-miR-412-3p	7.48895e-05	0.000495297	4.99221e-05	7.04493e-05	6.83499e-05	9.4061e-05	5.85744e-05	8.44823e-05	5.03928e-05	9.02104e-05	6.60249e-05	6.74664e-05
m510	hsa-miR-412-5p	7.48895e-05	0.000742945	0.00069891	0.000563595	0.000751849	0.000564366	0.000820042	0.000929305	0.00161257	0.000451052	0.000528199	0.000809596
m511	hsa-miR-421	0.0193964	0.0178307	0.0190203	0.0171192	0.0165407	0.0188122	0.0162251	0.0201068	0.0170328	0.019305	0.0155159	0.0188231
m512	hsa-miR-423-3p	0.0769116	0.0846132	0.0671453	0.0733377	0.0740229	0.072521	0.0849915	0.0758651	0.0635453	0.0718075	0.0837196	0.0712445
m513	hsa-miR-423-5p	0.120797	0.10719	0.0822717	0.1521	0.138614	0.121715	0.182284	0.156039	0.228229	0.140277	0.176815	0.110105
m514	hsa-miR-424-3p	0.00337003	0.00404492	0.00154759	0.0116241	0.000751849	0.00395056	0.00773182	0.00312584	0.00357789	0.00306715	0.00415957	0.00161919
m515	hsa-miR-424-5p	0.00898674	0.01457	0.0085866	0.0156398	0.0117562	0.0128864	0.0161665	0.0081103	0.0091211	0.0086602	0.0103659	0.0064093
m516	hsa-miR-425-3p	0.00396915	0.00775965	0.00643995	0.00549505	0.00697169	0.00498523	0.00814184	0.00549135	0.00413221	0.00559304	0.00627237	0.00418291
m517	hsa-miR-425-5p	0.0465813	0.0955097	0.067295	0.060516	0.0629503	0.0468424	0.0695278	0.0599824	0.0388529	0.0452856	0.0660249	0.0489131
m518	hsa-miR-4254	0.00187224	0.000412747	4.99221e-05	7.04493e-05	6.83499e-05	0.000376244	0.000644319	0.000422411	5.03928e-05	9.02104e-05	6.60249e-05	6.74664e-05
m519	hsa-miR-4259	7.48895e-05	0.000454022	0.000499221	0.000281797	0.000410099	9.4061e-05	5.85744e-05	8.44823e-05	5.03928e-05	9.02104e-05	6.60249e-05	6.74664e-05
m520	hsa-miR-4268	7.48895e-05	0.000454022	4.99221e-05	7.04493e-05	6.83499e-05	9.4061e-05	5.85744e-05	8.44823e-05	0.000151178	0.00126295	6.60249e-05	6.74664e-05
m521	hsa-miR-4269	7.48895e-05	0.000412747	4.99221e-05	7.04493e-05	6.83499e-05	9.4061e-05	5.85744e-05	8.44823e-05	5.03928e-05	9.02104e-05	6.60249e-05	6.74664e-05
m522	hsa-miR-4271	0.00112334	0.00185736	0.00229642	0.00260663	0.00396429	0.00225746	0.00357304	0.00244999	0.00120943	0.00243568	0.00231087	0.00195652
m523	hsa-miR-4272	7.48895e-05	0.000577846	0.000648988	0.000140899	0.00020505	9.4061e-05	5.85744e-05	8.44823e-05	5.03928e-05	9.02104e-05	6.60249e-05	6.74664e-05
m524	hsa-miR-4273	7.48895e-05	4.12747e-05	0.000199688	0.000422696	0.000683499	9.4061e-05	5.85744e-05	8.44823e-05	5.03928e-05	9.02104e-05	6.60249e-05	6.74664e-05
m525	hsa-miR-4274	7.48895e-05	0.000454022	0.000349455	0.000634044	0.000683499	9.4061e-05	5.85744e-05	8.44823e-05	5.03928e-05	9.02104e-05	6.60249e-05	6.74664e-05
m526	hsa-miR-4279	7.48895e-05	0.000577846	0.000499221	0.000422696	0.000615149	0.00122279	0.000234298	0.000591376	5.03928e-05	9.02104e-05	0.000792299	0.000404798
m527	hsa-miR-4280	7.48895e-05	0.000619121	0.000599065	0.000704493	0.000410099	0.00131685	0.000644319	0.000506894	0.000554321	0.000451052	6.60249e-05	6.74664e-05
m528	hsa-miR-4281	0.000748895	0.00103187	0.00069891	0.000493145	0.000820199	0.00235152	0.000234298	0.000760341	0.000856678	0.000721683	0.000858324	0.000877063
m529	hsa-miR-4284	7.48895e-05	4.12747e-05	0.00069891	0.000422696	0.0002734	9.4061e-05	5.85744e-05	8.44823e-05	5.03928e-05	9.02104e-05	6.60249e-05	6.74664e-05
m530	hsa-miR-4285	7.48895e-05	0.000412747	4.99221e-05	0.000774943	0.000410099	0.00150498	0.000234298	0.000168965	5.03928e-05	9.02104e-05	6.60249e-05	6.74664e-05
m531	hsa-miR-4286	0.0129559	0.0130015	0.0128799	0.0181055	0.0145585	0.0222925	0.0180995	0.0161361	0.012447	0.0255295	0.0143274	0.0120765
m532	hsa-miR-429	7.48895e-05	4.12747e-05	4.99221e-05	7.04493e-05	6.83499e-05	9.4061e-05	0.000234298	0.00109827	5.03928e-05	9.02104e-05	6.60249e-05	6.74664e-05
m533	hsa-miR-4290	7.48895e-05	0.000495297	0.000648988	0.000493145	0.000410099	9.4061e-05	5.85744e-05	8.44823e-05	5.03928e-05	9.02104e-05	6.60249e-05	6.74664e-05
m534	hsa-miR-4301	0.000748895	0.00181609	0.000648988	0.00267707	0.000751849	0.0021634	0.000702893	0.0014362	0.000856678	0.00180421	0.000528199	0.00107946
m535	hsa-miR-4302	7.48895e-05	0.000619121	0.000349455	0.000845392	0.000478449	0.00103467	0.000410021	0.000675858	5.03928e-05	9.02104e-05	0.000330125	0.000877063
m536	hsa-miR-4304	0.0283082	0.0246823	0.0227146	0.0295887	0.0252211	0.0470305	0.0284086	0.035905	0.0300845	0.038159	0.0250895	0.0325863
m537	hsa-miR-431-3p	7.48895e-05	0.000866769	0.000549143	0.000563595	0.000820199	0.000282183	0.000644319	0.00101379	0.000705499	0.000902104	0.0010564	0.00074213
m538	hsa-miR-431-5p	0.0232906	0.0276128	0.0283558	0.0193031	0.023444	0.0141091	0.0194467	0.0273723	0.0264058	0.0176812	0.018487	0.023006
m539	hsa-miR-4312	7.48895e-05	0.00078422	0.000848676	0.000211348	0.000683499	0.00235152	0.00052717	0.000760341	5.03928e-05	9.02104e-05	0.000792299	0.000674664
m540	hsa-miR-432-5p	0.0527971	0.0475072	0.0509705	0.0421287	0.0548166	0.0437384	0.0453366	0.0616721	0.0623863	0.0475409	0.0489245	0.055255
m541	hsa-miR-4322	0.00239647	0.00367345	0.00164743	0.00401561	0.0016404	0.00865361	0.00175723	0.00329481	0.00272121	0.00820914	0.00145255	0.00283359
m542	hsa-miR-4324	0.00179735	0.00577846	0.0047426	0.00317022	0.00348584	0.00272777	0.00328017	0.00447756	0.00272121	0.00333778	0.00303715	0.00256372
m543	hsa-miR-4326	0.0014229	0.00148589	0.0017972	0.00204303	0.00143535	0.00112873	0.00111291	0.00202758	0.00105825	0.00153358	0.00118845	0.00155173
m544	hsa-miR-4327	7.48895e-05	0.000412747	4.99221e-05	7.04493e-05	6.83499e-05	9.4061e-05	5.85744e-05	8.44823e-05	5.03928e-05	9.02104e-05	6.60249e-05	6.74664e-05
m545	hsa-miR-433-3p	7.48895e-05	0.000660396	0.000848676	0.000634044	0.00102525	9.4061e-05	5.85744e-05	8.44823e-05	0.000554321	0.000541262	6.60249e-05	6.74664e-05
m546	hsa-miR-4417	7.48895e-05	0.000619121	4.99221e-05	7.04493e-05	6.83499e-05	9.4061e-05	5.85744e-05	8.44823e-05	0.000554321	0.000902104	6.60249e-05	6.74664e-05
m547	hsa-miR-4420	7.48895e-05	4.12747e-05	0.000499221	0.000281797	0.000341749	9.4061e-05	5.85744e-05	8.44823e-05	5.03928e-05	9.02104e-05	6.60249e-05	6.74664e-05
m548	hsa-miR-4423-5p	7.48895e-05	0.000742945	0.00109829	0.000704493	0.00157205	0.00150498	0.000878616	0.000844823	0.000655107	0.00144337	0.00151857	0.00121439
m549	hsa-miR-4429	7.48895e-05	0.00115569	0.000798754	0.000493145	0.000888549	0.000564366	0.000878616	0.00135172	0.000554321	0.000992314	0.000330125	0.000877063
m550	hsa-miR-4430	7.48895e-05	4.12747e-05	4.99221e-05	7.04493e-05	6.83499e-05	9.4061e-05	5.85744e-05	8.44823e-05	5.03928e-05	9.02104e-05	0.000660249	0.000404798
m551	hsa-miR-4433b-3p	7.48895e-05	4.12747e-05	4.99221e-05	7.04493e-05	6.83499e-05	0.000188122	0.000117149	0.000844823	5.03928e-05	9.02104e-05	6.60249e-05	6.74664e-05
m552	hsa-miR-4435	7.48895e-05	0.000454022	4.99221e-05	7.04493e-05	6.83499e-05	0.000282183	0.000761467	0.000506894	0.000503928	0.000270631	6.60249e-05	6.74664e-05
m553	hsa-miR-4436b-3p	7.48895e-05	4.12747e-05	4.99221e-05	7.04493e-05	6.83499e-05	0.000564366	0.000175723	0.00152068	5.03928e-05	9.02104e-05	6.60249e-05	6.74664e-05
m554	hsa-miR-4438	7.48895e-05	0.000742945	0.0017972	0.000211348	0.00129865	0.000752488	0.000585744	0.00101379	5.03928e-05	9.02104e-05	0.000858324	0.00074213
m555	hsa-miR-4440	0.00157268	0.00169226	0.000748832	0.00112719	0.000410099	0.00150498	0.000702893	0.00152068	0.000755892	0.00144337	0.000594224	0.00114693
m556	hsa-miR-4442	7.48895e-05	4.12747e-05	0.000549143	0.000422696	0.0001367	0.00094061	0.000175723	0.000760341	5.03928e-05	9.02104e-05	0.000792299	0.000269865
m557	hsa-miR-4443	7.48895e-05	0.00136207	0.000349455	0.00338157	0.0001367	0.00197528	0.002753	0.00101379	0.00035275	0.00225526	0.000990374	0.000674664
m558	hsa-miR-4448	7.48895e-05	4.12747e-05	0.000549143	0.000634044	0.000410099	0.000470305	0.000292872	0.000844823	5.03928e-05	9.02104e-05	6.60249e-05	6.74664e-05
m559	hsa-miR-4453	7.48895e-05	0.00078422	4.99221e-05	7.04493e-05	6.83499e-05	0.00225746	0.000410021	0.00109827	5.03928e-05	9.02104e-05	0.000726274	6.74664e-05
m560	hsa-miR-4454	0.00629072	0.00454022	0.00484245	0.00619954	0.00580974	0.00639615	0.00316302	0.00827926	0.00695421	0.0069462	0.00442367	0.00627437
m561	hsa-miR-4455	0.00381937	0.00367345	0.0060905	0.00105674	0.00594644	0.00780706	0.000761467	0.00405515	0.004233	0.00153358	0.00231087	0.00526238
m562	hsa-miR-4456	0.00576649	0.00577846	0.0107832	0.000986291	0.00717674	0.0146735	0.00193296	0.0114051	0.00639989	0.00360841	0.00581019	0.00910796
m563	hsa-miR-4457	7.48895e-05	4.12747e-05	0.000798754	0.000281797	0.000410099	9.4061e-05	5.85744e-05	8.44823e-05	5.03928e-05	9.02104e-05	6.60249e-05	6.74664e-05
m564	hsa-miR-4458	0.000973564	0.00115569	0.00229642	0.000422696	0.00211885	0.00329213	0.00105434	0.00185861	0.00146139	0.000631473	0.00125447	0.00134933
m565	hsa-miR-4459	7.48895e-05	4.12747e-05	0.000249611	0.000140899	0.000683499	0.000752488	0.000410021	0.00118275	5.03928e-05	9.02104e-05	0.000396149	0.00074213
m566	hsa-miR-4461	7.48895e-05	0.00136207	0.00159751	0.000774943	0.000956899	0.00112873	0.00164008	0.00152068	0.00125982	0.00108252	0.000924349	0.00128186
m567	hsa-miR-4462	7.48895e-05	0.00123824	0.000648988	7.04493e-05	0.000683499	0.00131685	0.000292872	0.00118275	0.000655107	9.02104e-05	0.0010564	0.000337332
m568	hsa-miR-4466	7.48895e-05	0.000536571	4.99221e-05	7.04493e-05	6.83499e-05	9.4061e-05	5.85744e-05	8.44823e-05	5.03928e-05	9.02104e-05	6.60249e-05	6.74664e-05
m569	hsa-miR-4467	7.48895e-05	0.000454022	4.99221e-05	7.04493e-05	6.83499e-05	9.4061e-05	5.85744e-05	8.44823e-05	5.03928e-05	9.02104e-05	6.60249e-05	6.74664e-05
m570	hsa-miR-4469	7.48895e-05	0.000412747	4.99221e-05	7.04493e-05	6.83499e-05	0.000752488	0.000117149	0.000844823	0.000201571	0.000992314	6.60249e-05	6.74664e-05
m571	hsa-miR-4472	0.00329514	0.00177481	0.00614042	0.000986291	0.00813364	0.00404462	0.00134721	0.00608273	0.00287239	0.00135316	0.00165062	0.00479011
m572	hsa-miR-4479	7.48895e-05	4.12747e-05	4.99221e-05	7.04493e-05	6.83499e-05	0.000376244	0.000820042	0.00126723	5.03928e-05	9.02104e-05	0.000660249	0.000202399
m573	hsa-miR-4481	7.48895e-05	4.12747e-05	0.000249611	0.000140899	0.000683499	9.4061e-05	5.85744e-05	8.44823e-05	5.03928e-05	9.02104e-05	6.60249e-05	6.74664e-05
m574	hsa-miR-4482-3p	7.48895e-05	4.12747e-05	4.99221e-05	7.04493e-05	6.83499e-05	0.000564366	0.000292872	0.000844823	5.03928e-05	9.02104e-05	6.60249e-05	6.74664e-05
m575	hsa-miR-4483	0.0169999	0.0266635	0.0394385	0.00641089	0.0364988	0.0345204	0.00902046	0.0472256	0.0177383	0.00947209	0.0301734	0.0238831
m576	hsa-miR-4484	0.00202202	0.00412747	0.00848676	0.00176123	0.00854374	0.00460899	0.00304587	0.00642065	0.00201571	0.00487136	0.0029051	0.00384558
m577	hsa-miR-4485-3p	7.48895e-05	0.000825495	0.00159751	0.000634044	0.0016404	0.000846549	0.000410021	0.00118275	0.00110864	0.000451052	0.000396149	0.00148426
m578	hsa-miR-4488	0.000823785	0.00185736	0.000549143	0.000986291	0.000888549	0.0038565	0.000761467	0.000675858	0.000453535	0.00252589	0.000990374	0.001012
m579	hsa-miR-4492	0.000748895	0.00107314	0.000599065	0.00176123	0.0010936	0.00282183	0.000585744	0.00101379	0.000907071	0.00324757	0.000330125	0.000809596
m580	hsa-miR-4493	0.00112334	0.00218756	0.000549143	0.00126809	0.000888549	0.00348026	0.00111291	0.0014362	0.000856678	0.00180421	0.000990374	0.00074213
m581	hsa-miR-4497	0.000898674	0.00136207	0.000349455	0.000774943	0.000683499	0.00244559	0.000292872	0.000844823	0.00105825	0.00135316	0.000528199	0.00155173
m582	hsa-miR-449c-3p	7.48895e-05	0.000454022	0.00094852	7.04493e-05	0.000820199	0.000846549	0.000644319	0.000253447	5.03928e-05	9.02104e-05	6.60249e-05	6.74664e-05
m583	hsa-miR-449c-5p	7.48895e-05	4.12747e-05	0.0013479	0.000211348	0.0012303	0.00103467	0.000234298	0.000844823	5.03928e-05	9.02104e-05	6.60249e-05	6.74664e-05
m584	hsa-miR-4500	7.48895e-05	4.12747e-05	4.99221e-05	7.04493e-05	6.83499e-05	9.4061e-05	5.85744e-05	8.44823e-05	0.000503928	0.000180421	6.60249e-05	6.74664e-05
m585	hsa-miR-4501	0.00179735	0.00173354	0.00109829	0.00197258	0.000888549	0.00159904	0.00152293	0.00185861	0.00115903	0.00216505	0.00112242	0.00195652
m586	hsa-miR-4502	7.48895e-05	0.000412747	0.000549143	0.000493145	0.00020505	9.4061e-05	5.85744e-05	8.44823e-05	5.03928e-05	9.02104e-05	6.60249e-05	6.74664e-05
m587	hsa-miR-450a-1-3p	7.48895e-05	0.000825495	0.000648988	0.000493145	0.000820199	0.000752488	0.000585744	0.000591376	5.03928e-05	9.02104e-05	6.60249e-05	6.74664e-05
m588	hsa-miR-450a-2-3p	7.48895e-05	0.000536571	0.000499221	0.000422696	6.83499e-05	0.000282183	0.000644319	0.000422411	5.03928e-05	9.02104e-05	6.60249e-05	6.74664e-05
m589	hsa-miR-450a-5p	7.48895e-05	0.000908044	0.000648988	0.00133854	0.000410099	0.000846549	0.000995765	0.000337929	5.03928e-05	9.02104e-05	6.60249e-05	6.74664e-05
m590	hsa-miR-450b-5p	0.00516738	0.0110616	0.00693917	0.00944021	0.00533129	0.00451493	0.0121835	0.00498446	0.00342671	0.00496157	0.00620634	0.00418291
m591	hsa-miR-4510	0.00209691	0.00470532	0.0022465	0.00197258	0.0023239	0.00263371	0.00222583	0.00261895	0.00206611	0.00189442	0.0018487	0.00202399
m592	hsa-miR-4515	0.00389426	0.00317815	0.00214665	0.00380426	0.00471614	0.00545554	0.0022844	0.00506894	0.00362828	0.0035182	0.00363137	0.00465518
m593	hsa-miR-4516	7.48895e-05	0.000495297	0.00069891	0.00126809	0.000615149	0.000564366	0.000820042	0.00152068	0.000554321	0.000631473	6.60249e-05	6.74664e-05
m594	hsa-miR-4517	7.48895e-05	4.12747e-05	0.000399377	0.000211348	0.000683499	9.4061e-05	5.85744e-05	8.44823e-05	5.03928e-05	9.02104e-05	6.60249e-05	6.74664e-05
m595	hsa-miR-4518	7.48895e-05	4.12747e-05	0.000199688	0.000352247	0.00341749	0.00206934	0.000175723	0.000253447	0.000201571	0.00252589	0.000396149	0.00263119
m596	hsa-miR-451b	7.48895e-05	0.000454022	0.000748832	0.000281797	0.000820199	9.4061e-05	5.85744e-05	8.44823e-05	5.03928e-05	9.02104e-05	6.60249e-05	6.74664e-05
m597	hsa-miR-452-5p	0.00546694	0.00780092	0.0078877	0.00605864	0.00656159	0.00592584	0.00626746	0.00675858	0.00524085	0.00469094	0.00825311	0.00452025
m598	hsa-miR-4521	0.00209691	0.00321943	0.00229642	0.00147944	0.0016404	0.00658427	0.000937191	0.00371722	0.00191493	0.00198463	0.00151857	0.00249626
m599	hsa-miR-4529-5p	7.48895e-05	0.000577846	4.99221e-05	7.04493e-05	6.83499e-05	9.4061e-05	5.85744e-05	8.44823e-05	5.03928e-05	9.02104e-05	0.0002641	0.000674664
m600	hsa-miR-4532	0.00322025	0.00524189	0.00119813	0.0054246	0.00184545	0.0150498	0.00281157	0.00211206	0.00292278	0.0140728	0.00442367	0.00364318
m601	hsa-miR-4538	7.48895e-05	4.12747e-05	4.99221e-05	7.04493e-05	6.83499e-05	9.4061e-05	5.85744e-05	8.44823e-05	0.000554321	0.000270631	6.60249e-05	6.74664e-05
m602	hsa-miR-454-3p	0.108066	0.0941064	0.129698	0.104617	0.11804	0.123126	0.0962963	0.106194	0.113132	0.117815	0.0834555	0.120967
m603	hsa-miR-454-5p	0.00307047	0.00276541	0.00284556	0.00190213	0.0028707	0.00282183	0.00187438	0.00278792	0.00262043	0.00225526	0.00198075	0.00350825
m604	hsa-miR-455-3p	0.00434359	0.00437512	0.00439315	0.00781988	0.00594644	0.00705457	0.00685321	0.00422411	0.00519046	0.00586367	0.00541404	0.00539731
m605	hsa-miR-455-5p	0.0133303	0.0172528	0.021167	0.0172601	0.0178393	0.0162726	0.0192124	0.0139396	0.012951	0.0167791	0.0141954	0.0136282
m606	hsa-miR-4634	0.0215682	0.0186975	0.0151763	0.00979246	0.019138	0.0289708	0.0108363	0.0223033	0.0221728	0.0125392	0.0213921	0.0197676
m607	hsa-miR-4638-3p	7.48895e-05	0.000619121	0.000599065	0.000704493	0.000956899	0.00094061	0.000468595	0.00101379	0.000957463	0.000631473	0.000462174	0.00074213
m608	hsa-miR-4640-3p	7.48895e-05	4.12747e-05	0.000499221	7.04493e-05	6.83499e-05	9.4061e-05	5.85744e-05	8.44823e-05	5.03928e-05	9.02104e-05	6.60249e-05	6.74664e-05
m609	hsa-miR-4642	7.48895e-05	0.000454022	4.99221e-05	7.04493e-05	6.83499e-05	9.4061e-05	5.85744e-05	8.44823e-05	5.03928e-05	9.02104e-05	6.60249e-05	6.74664e-05
m610	hsa-miR-4644	7.48895e-05	4.12747e-05	4.99221e-05	7.04493e-05	6.83499e-05	9.4061e-05	5.85744e-05	8.44823e-05	0.000604714	0.000811893	0.000660249	0.000472265
m611	hsa-miR-4645-3p	7.48895e-05	0.000577846	0.00069891	0.000563595	0.000410099	9.4061e-05	5.85744e-05	8.44823e-05	5.03928e-05	9.02104e-05	6.60249e-05	6.74664e-05
m612	hsa-miR-4649-5p	7.48895e-05	0.000619121	4.99221e-05	7.04493e-05	6.83499e-05	9.4061e-05	5.85744e-05	8.44823e-05	5.03928e-05	9.02104e-05	6.60249e-05	6.74664e-05
m613	hsa-miR-4652-3p	7.48895e-05	4.12747e-05	4.99221e-05	7.04493e-05	6.83499e-05	0.00094061	0.000410021	0.000422411	5.03928e-05	9.02104e-05	6.60249e-05	6.74664e-05
m614	hsa-miR-4652-5p	7.48895e-05	0.000412747	4.99221e-05	7.04493e-05	6.83499e-05	9.4061e-05	5.85744e-05	8.44823e-05	5.03928e-05	9.02104e-05	6.60249e-05	6.74664e-05
m615	hsa-miR-4655-3p	7.48895e-05	0.000495297	0.000599065	0.000281797	0.00020505	0.00094061	0.000351446	0.000675858	5.03928e-05	9.02104e-05	6.60249e-05	6.74664e-05
m616	hsa-miR-4655-5p	7.48895e-05	0.000495297	4.99221e-05	7.04493e-05	6.83499e-05	9.4061e-05	5.85744e-05	8.44823e-05	5.03928e-05	9.02104e-05	6.60249e-05	6.74664e-05
m617	hsa-miR-4657	7.48895e-05	0.000454022	4.99221e-05	7.04493e-05	6.83499e-05	9.4061e-05	5.85744e-05	8.44823e-05	5.03928e-05	9.02104e-05	6.60249e-05	6.74664e-05
m618	hsa-miR-466	7.48895e-05	0.000536571	4.99221e-05	7.04493e-05	6.83499e-05	0.000658427	0.000117149	0.000929305	5.03928e-05	9.02104e-05	6.60249e-05	6.74664e-05
m619	hsa-miR-4660	0.00164757	0.00173354	0.00154759	0.00154989	0.0021872	0.00300995	0.00140579	0.0023655	0.00201571	0.00252589	0.0015846	0.00209146
m620	hsa-miR-4661-5p	0.000823785	0.000660396	0.000549143	0.000845392	0.00020505	0.00131685	0.000585744	0.000506894	0.000503928	0.000992314	6.60249e-05	6.74664e-05
m621	hsa-miR-4662a-5p	7.48895e-05	0.000536571	4.99221e-05	7.04493e-05	6.83499e-05	0.000282183	0.000644319	8.44823e-05	5.03928e-05	9.02104e-05	0.000660249	0.000472265
m622	hsa-miR-4664-5p	0.000973564	0.000495297	0.000599065	0.000704493	0.000478449	0.000846549	0.000644319	0.000168965	0.000403142	0.000992314	6.60249e-05	6.74664e-05
m623	hsa-miR-4665-3p	7.48895e-05	4.12747e-05	0.000499221	0.000211348	6.83499e-05	9.4061e-05	5.85744e-05	8.44823e-05	5.03928e-05	9.02104e-05	6.60249e-05	6.74664e-05
m624	hsa-miR-4666b	7.48895e-05	0.000454022	4.99221e-05	7.04493e-05	6.83499e-05	9.4061e-05	5.85744e-05	8.44823e-05	5.03928e-05	9.02104e-05	6.60249e-05	6.74664e-05
m625	hsa-miR-4667-5p	7.48895e-05	4.12747e-05	0.000549143	0.000140899	0.000341749	9.4061e-05	5.85744e-05	8.44823e-05	0.000604714	0.000902104	6.60249e-05	6.74664e-05
m626	hsa-miR-4668-3p	7.48895e-05	4.12747e-05	0.000549143	0.000281797	6.83499e-05	9.4061e-05	5.85744e-05	8.44823e-05	5.03928e-05	9.02104e-05	6.60249e-05	6.74664e-05
m627	hsa-miR-4668-5p	0.00374448	0.00606739	0.00589081	0.00563595	0.00922724	0.00743082	0.00843472	0.00709651	0.00362828	0.00613431	0.00732876	0.00290105
m628	hsa-miR-4674	7.48895e-05	4.12747e-05	4.99221e-05	7.04493e-05	6.83499e-05	0.000282183	0.000175723	0.000844823	5.03928e-05	9.02104e-05	6.60249e-05	6.74664e-05
m629	hsa-miR-4677-3p	0.00104845	0.00160971	0.00129798	0.000774943	0.00157205	0.00197528	0.000937191	0.00202758	0.00105825	0.00108252	0.00125447	0.00128186
m630	hsa-miR-4677-5p	7.48895e-05	4.12747e-05	0.000499221	0.000352247	0.000683499	9.4061e-05	5.85744e-05	8.44823e-05	0.000554321	0.00108252	6.60249e-05	6.74664e-05
m631	hsa-miR-4682	7.48895e-05	0.000454022	4.99221e-05	7.04493e-05	6.83499e-05	0.00094061	0.000117149	0.000506894	5.03928e-05	9.02104e-05	6.60249e-05	6.74664e-05
m632	hsa-miR-4683	7.48895e-05	0.000454022	4.99221e-05	7.04493e-05	6.83499e-05	9.4061e-05	5.85744e-05	8.44823e-05	5.03928e-05	9.02104e-05	6.60249e-05	6.74664e-05
m633	hsa-miR-4694-5p	7.48895e-05	4.12747e-05	0.00114821	0.000211348	0.000546799	9.4061e-05	5.85744e-05	8.44823e-05	5.03928e-05	9.02104e-05	6.60249e-05	6.74664e-05
m634	hsa-miR-4707-3p	7.48895e-05	4.12747e-05	4.99221e-05	7.04493e-05	6.83499e-05	9.4061e-05	5.85744e-05	8.44823e-05	5.03928e-05	9.02104e-05	0.000660249	0.000337332
m635	hsa-miR-4707-5p	7.48895e-05	0.000825495	0.000549143	0.000845392	0.000478449	0.00178716	0.00052717	0.0014362	0.000503928	0.00252589	6.60249e-05	6.74664e-05
m636	hsa-miR-4710	7.48895e-05	4.12747e-05	9.98442e-05	0.000915841	0.000478449	9.4061e-05	5.85744e-05	8.44823e-05	5.03928e-05	9.02104e-05	6.60249e-05	6.74664e-05
m637	hsa-miR-4713-3p	7.48895e-05	0.00070167	0.000499221	0.000845392	0.00102525	0.000564366	0.000175723	0.00109827	5.03928e-05	9.02104e-05	6.60249e-05	6.74664e-05
m638	hsa-miR-4713-5p	7.48895e-05	4.12747e-05	0.000549143	0.000634044	0.0001367	0.000658427	0.000234298	0.000844823	5.03928e-05	9.02104e-05	6.60249e-05	6.74664e-05
m639	hsa-miR-4714-3p	7.48895e-05	4.12747e-05	0.000798754	0.000422696	0.000888549	0.000188122	0.000117149	0.000929305	0.000554321	0.000180421	6.60249e-05	6.74664e-05
m640	hsa-miR-4716-5p	7.48895e-05	4.12747e-05	0.000349455	0.000493145	0.000751849	0.000658427	0.000644319	0.000591376	5.03928e-05	9.02104e-05	6.60249e-05	6.74664e-05
m641	hsa-miR-4718	7.48895e-05	4.12747e-05	0.000149766	0.000704493	0.000341749	9.4061e-05	5.85744e-05	8.44823e-05	5.03928e-05	9.02104e-05	6.60249e-05	6.74664e-05
m642	hsa-miR-4721	0.0014229	0.00136207	0.00139782	0.000986291	0.0017771	0.00272777	0.000995765	0.00219654	0.00146139	0.001714	0.0013205	0.00175413
m643	hsa-miR-4723-5p	0.000898674	0.00107314	0.000648988	0.000704493	0.000410099	0.0033862	0.000351446	0.000506894	0.000907071	0.000541262	0.0010564	0.000809596
m644	hsa-miR-4725-3p	0.00127312	0.000990593	0.000848676	0.00119764	0.0010936	0.00150498	0.000702893	0.000337929	0.000705499	0.00117273	0.000792299	0.000674664
m645	hsa-miR-4726-3p	7.48895e-05	4.12747e-05	4.99221e-05	7.04493e-05	6.83499e-05	9.4061e-05	5.85744e-05	8.44823e-05	0.000554321	0.000270631	6.60249e-05	6.74664e-05
m646	hsa-miR-4726-5p	7.48895e-05	0.000412747	4.99221e-05	7.04493e-05	6.83499e-05	9.4061e-05	5.85744e-05	8.44823e-05	0.000201571	0.000902104	6.60249e-05	6.74664e-05
m647	hsa-miR-4729	0.00337003	0.00371473	0.00763808	0.00140899	0.00656159	0.00799518	0.0020501	0.00489997	0.00382985	0.00225526	0.00396149	0.00323839
m648	hsa-miR-4730	0.00127312	0.000866769	0.00114821	0.00162033	0.000751849	0.0016931	0.000995765	0.00101379	0.00035275	0.00126295	0.00118845	0.000607197
m649	hsa-miR-4732-5p	0.00247135	0.00354963	0.00199688	0.00281797	0.0028707	0.00611396	0.0025187	0.0028724	0.00262043	0.00342799	0.00297112	0.00357572
m650	hsa-miR-4735-5p	7.48895e-05	0.000454022	4.99221e-05	7.04493e-05	6.83499e-05	9.4061e-05	5.85744e-05	8.44823e-05	5.03928e-05	9.02104e-05	6.60249e-05	6.74664e-05
m651	hsa-miR-4743-3p	7.48895e-05	4.12747e-05	4.99221e-05	7.04493e-05	6.83499e-05	9.4061e-05	5.85744e-05	8.44823e-05	0.000503928	9.02104e-05	6.60249e-05	6.74664e-05
m652	hsa-miR-4745-3p	7.48895e-05	0.000495297	4.99221e-05	7.04493e-05	6.83499e-05	9.4061e-05	5.85744e-05	8.44823e-05	5.03928e-05	9.02104e-05	6.60249e-05	6.74664e-05
m653	hsa-miR-4745-5p	0.000973564	0.00227011	0.00124805	0.00190213	0.0019138	0.00611396	0.000761467	0.00118275	0.00161257	0.00288673	0.00217882	0.00188906
m654	hsa-miR-4746-3p	7.48895e-05	0.000536571	4.99221e-05	7.04493e-05	6.83499e-05	9.4061e-05	5.85744e-05	8.44823e-05	5.03928e-05	9.02104e-05	6.60249e-05	6.74664e-05
m655	hsa-miR-4746-5p	7.48895e-05	0.000412747	0.000549143	0.000140899	0.0002734	9.4061e-05	5.85744e-05	8.44823e-05	5.03928e-05	9.02104e-05	6.60249e-05	6.74664e-05
m656	hsa-miR-4750-5p	0.00119823	0.000742945	0.000998442	0.00126809	0.000888549	0.00131685	0.00128864	0.00253447	0.00181414	0.00162379	0.0018487	0.00121439
m657	hsa-miR-4755-5p	7.48895e-05	0.000412747	0.00069891	0.000281797	0.000341749	9.4061e-05	5.85744e-05	8.44823e-05	5.03928e-05	9.02104e-05	6.60249e-05	6.74664e-05
m658	hsa-miR-4757-5p	7.48895e-05	4.12747e-05	0.000499221	7.04493e-05	0.000410099	9.4061e-05	5.85744e-05	8.44823e-05	5.03928e-05	9.02104e-05	6.60249e-05	6.74664e-05
m659	hsa-miR-4763-5p	7.48895e-05	4.12747e-05	0.000549143	0.000352247	0.0001367	9.4061e-05	5.85744e-05	8.44823e-05	5.03928e-05	9.02104e-05	6.60249e-05	6.74664e-05
m660	hsa-miR-4766-3p	7.48895e-05	0.000825495	0.000549143	0.000352247	0.00020505	9.4061e-05	5.85744e-05	8.44823e-05	5.03928e-05	9.02104e-05	6.60249e-05	6.74664e-05
m661	hsa-miR-4767	7.48895e-05	4.12747e-05	4.99221e-05	7.04493e-05	6.83499e-05	0.00103467	0.000117149	0.000675858	5.03928e-05	9.02104e-05	6.60249e-05	6.74664e-05
m662	hsa-miR-4768-3p	7.48895e-05	0.000495297	0.000648988	0.000211348	0.00020505	0.000376244	0.000234298	0.000929305	5.03928e-05	9.02104e-05	6.60249e-05	6.74664e-05
m663	hsa-miR-4770	7.48895e-05	4.12747e-05	4.99221e-05	7.04493e-05	0.00157205	0.00150498	5.85744e-05	8.44823e-05	0.000201571	0.00153358	6.60249e-05	0.00114693
m664	hsa-miR-4772-3p	7.48895e-05	4.12747e-05	0.000449299	0.000422696	0.000751849	9.4061e-05	5.85744e-05	8.44823e-05	5.03928e-05	9.02104e-05	6.60249e-05	6.74664e-05
m665	hsa-miR-4772-5p	7.48895e-05	4.12747e-05	0.000149766	0.000845392	0.0001367	9.4061e-05	5.85744e-05	8.44823e-05	5.03928e-05	9.02104e-05	6.60249e-05	6.74664e-05
m666	hsa-miR-4775	0.000748895	0.00119697	0.0013479	0.00112719	0.0015037	0.00103467	0.000820042	0.0014362	0.000856678	0.00117273	0.000792299	0.00074213
m667	hsa-miR-4778-3p	0.00104845	0.00078422	0.00159751	0.000140899	0.0010936	0.00141091	0.000234298	0.00152068	0.000705499	0.000180421	0.000858324	0.000472265
m668	hsa-miR-4778-5p	7.48895e-05	4.12747e-05	0.00069891	0.000211348	0.0001367	9.4061e-05	5.85744e-05	8.44823e-05	5.03928e-05	9.02104e-05	6.60249e-05	6.74664e-05
m669	hsa-miR-4781-5p	7.48895e-05	0.000536571	4.99221e-05	7.04493e-05	6.83499e-05	9.4061e-05	5.85744e-05	8.44823e-05	5.03928e-05	9.02104e-05	6.60249e-05	6.74664e-05
m670	hsa-miR-4783-3p	7.48895e-05	0.000495297	4.99221e-05	7.04493e-05	6.83499e-05	9.4061e-05	5.85744e-05	8.44823e-05	5.03928e-05	9.02104e-05	6.60249e-05	6.74664e-05
m671	hsa-miR-4784	0.0706208	0.0580735	0.0485243	0.0756626	0.0686916	0.11974	0.0644319	0.0893823	0.078512	0.0923754	0.0765229	0.077249
m672	hsa-miR-4785	7.48895e-05	0.000619121	0.000748832	0.000634044	0.000410099	0.00112873	0.000585744	0.000675858	0.000604714	0.00126295	6.60249e-05	6.74664e-05
m673	hsa-miR-4786-5p	7.48895e-05	0.00070167	0.000898598	0.000774943	0.000956899	0.00112873	0.000761467	0.00194309	0.000554321	0.000902104	6.60249e-05	6.74664e-05
m674	hsa-miR-4787-3p	7.48895e-05	4.12747e-05	4.99221e-05	7.04493e-05	6.83499e-05	0.00094061	0.000117149	0.000337929	5.03928e-05	9.02104e-05	6.60249e-05	6.74664e-05
m675	hsa-miR-4791	7.48895e-05	4.12747e-05	4.99221e-05	7.04493e-05	6.83499e-05	9.4061e-05	5.85744e-05	8.44823e-05	5.03928e-05	9.02104e-05	0.000330125	0.000809596
m676	hsa-miR-4792	7.48895e-05	4.12747e-05	4.99221e-05	7.04493e-05	6.83499e-05	0.00103467	0.000351446	0.000929305	0.000554321	0.000360841	6.60249e-05	6.74664e-05
m677	hsa-miR-4800-3p	0.000898674	0.000619121	0.000648988	0.000352247	0.00102525	0.00103467	0.00052717	0.00185861	5.03928e-05	9.02104e-05	0.00013205	0.000674664
m678	hsa-miR-4800-5p	7.48895e-05	0.000577846	0.000299533	0.000422696	0.000683499	0.00094061	0.000644319	0.000422411	0.000302357	0.00117273	6.60249e-05	6.74664e-05
m679	hsa-miR-4804-3p	0.00157268	0.00214629	0.00124805	0.00190213	0.00170875	0.00225746	0.00134721	0.00118275	0.00125982	0.00180421	0.00231087	0.00141679
m680	hsa-miR-4804-5p	7.48895e-05	0.000536571	0.000549143	0.000493145	0.000546799	9.4061e-05	5.85744e-05	8.44823e-05	5.03928e-05	9.02104e-05	6.60249e-05	6.74664e-05
m681	hsa-miR-483-3p	0.00224669	0.00231138	0.00184712	0.00119764	0.0015037	0.00498523	0.000995765	0.00219654	0.00191493	0.00252589	0.00356534	0.00209146
m682	hsa-miR-483-5p	0.000973564	0.000454022	0.000549143	0.000422696	0.000615149	0.000564366	0.00146436	0.000675858	0.000957463	0.000902104	0.00138652	0.000674664
m683	hsa-miR-484	0.0138546	0.0223709	0.0162746	0.0223324	0.0201632	0.0206934	0.022844	0.0176568	0.0171336	0.0202071	0.0262779	0.0121439
m684	hsa-miR-485-3p	0.00966075	0.00903917	0.0103339	0.00965156	0.0132599	0.00874767	0.0116563	0.0104758	0.0117919	0.00983293	0.0110262	0.0130885
m685	hsa-miR-485-5p	0.00202202	0.00136207	0.0013479	0.00105674	0.0016404	0.00141091	0.00287015	0.00185861	0.001411	0.00180421	0.0018487	0.00195652
m686	hsa-miR-486-3p	7.48895e-05	4.12747e-05	0.000499221	0.000352247	0.000410099	9.4061e-05	5.85744e-05	8.44823e-05	5.03928e-05	9.02104e-05	6.60249e-05	6.74664e-05
m687	hsa-miR-486-5p	0.00104845	0.00107314	0.00159751	0.000704493	0.00184545	0.00159904	0.00123006	0.00177413	0.00131021	0.001714	0.00112242	0.001012
m688	hsa-miR-487a-3p	7.48895e-05	0.00078422	4.99221e-05	7.04493e-05	6.83499e-05	9.4061e-05	5.85744e-05	8.44823e-05	5.03928e-05	9.02104e-05	0.000726274	0.000202399
m689	hsa-miR-487a-5p	7.48895e-05	0.000454022	4.99221e-05	7.04493e-05	6.83499e-05	9.4061e-05	5.85744e-05	8.44823e-05	5.03928e-05	9.02104e-05	0.0002641	0.000674664
m690	hsa-miR-487b-3p	0.00943608	0.00763582	0.0103838	0.00760853	0.00881714	0.00921798	0.00773182	0.00785685	0.00765971	0.00884062	0.00673454	0.00971516
m691	hsa-miR-487b-5p	7.48895e-05	0.000825495	4.99221e-05	7.04493e-05	6.83499e-05	9.4061e-05	5.85744e-05	8.44823e-05	0.000100786	0.000902104	0.000660249	0.00074213
m692	hsa-miR-491-5p	0.00576649	0.00577846	0.00678941	0.00676314	0.00533129	0.007713	0.00603316	0.00701203	0.00478732	0.00685599	0.00468777	0.00796103
m693	hsa-miR-493-3p	0.00726429	0.00742945	0.0115819	0.00760853	0.00929559	0.00790112	0.00937191	0.00633617	0.00645028	0.00802872	0.00726274	0.00600451
m694	hsa-miR-493-5p	0.0104845	0.0101949	0.0175726	0.0102152	0.0136016	0.00997046	0.0120078	0.0130103	0.0117415	0.0111861	0.00713069	0.0104573
m695	hsa-miR-494-3p	0.014903	0.0144049	0.026259	0.016626	0.0209151	0.0152379	0.0153465	0.0182482	0.0125982	0.0165085	0.0139313	0.0190255
m696	hsa-miR-495-3p	0.00157268	0.00132079	0.0013479	0.000915841	0.00116195	0.000376244	0.00117149	0.000675858	0.00136061	9.02104e-05	0.000858324	0.000404798
m697	hsa-miR-495-5p	7.48895e-05	0.000660396	4.99221e-05	7.04493e-05	6.83499e-05	0.000658427	0.000820042	0.000675858	5.03928e-05	9.02104e-05	6.60249e-05	6.74664e-05
m698	hsa-miR-496	7.48895e-05	0.00070167	4.99221e-05	7.04493e-05	6.83499e-05	9.4061e-05	5.85744e-05	8.44823e-05	5.03928e-05	9.02104e-05	6.60249e-05	6.74664e-05
m699	hsa-miR-497-3p	0.000748895	0.00103187	0.00154759	0.00112719	0.00143535	0.00188122	0.000468595	0.000929305	0.000755892	0.000451052	0.000990374	0.00107946
m700	hsa-miR-497-5p	0.00584138	0.0119697	0.00818723	0.00767898	0.00601479	0.00639615	0.00861044	0.00642065	0.00503928	0.00658536	0.0104319	0.00620691
m701	hsa-miR-4999-3p	7.48895e-05	4.12747e-05	0.000349455	0.000422696	0.0296639	0.0126042	0.000292872	0.000253447	5.03928e-05	0.015426	6.60249e-05	0.0124138
m702	hsa-miR-4999-5p	7.48895e-05	4.12747e-05	0.000149766	7.04493e-05	0.000888549	9.4061e-05	5.85744e-05	8.44823e-05	5.03928e-05	9.02104e-05	6.60249e-05	6.74664e-05
m703	hsa-miR-499b-3p	7.48895e-05	0.000454022	0.00129798	0.000211348	0.00116195	0.000752488	0.000234298	0.00211206	5.03928e-05	9.02104e-05	6.60249e-05	6.74664e-05
m704	hsa-miR-499b-5p	0.000748895	0.00070167	0.00104836	0.00147944	0.00225555	0.00244559	0.00128864	0.0014362	0.00156218	0.00198463	0.0010564	0.00195652
m705	hsa-miR-5001-3p	7.48895e-05	0.000619121	0.000998442	0.000704493	0.000615149	0.00112873	0.00111291	0.000675858	0.00110864	0.000721683	0.000660249	0.000809596
m706	hsa-miR-5003-3p	7.48895e-05	0.00107314	0.00069891	0.00112719	0.000956899	0.0033862	0.000644319	0.000760341	0.000554321	0.000992314	0.000528199	0.000809596
m707	hsa-miR-5004-3p	7.48895e-05	0.000866769	4.99221e-05	7.04493e-05	6.83499e-05	9.4061e-05	5.85744e-05	8.44823e-05	0.000655107	0.000811893	0.000660249	0.000472265
m708	hsa-miR-5006-3p	7.48895e-05	4.12747e-05	0.000299533	0.000704493	0.000341749	0.00141091	0.000468595	0.000168965	0.000251964	0.00108252	6.60249e-05	6.74664e-05
m709	hsa-miR-5009-5p	7.48895e-05	4.12747e-05	4.99221e-05	7.04493e-05	6.83499e-05	0.000470305	0.000175723	0.000929305	5.03928e-05	9.02104e-05	6.60249e-05	6.74664e-05
m710	hsa-miR-500a-3p	0.00441848	0.0040862	0.00489237	0.00394516	0.00471614	0.00451493	0.00357304	0.00506894	0.00508967	0.00469094	0.00554609	0.00519491
m711	hsa-miR-500a-5p	0.000973564	0.000577846	0.000898598	0.000704493	0.000820199	0.000658427	0.000585744	0.000844823	0.000856678	0.000811893	0.000594224	0.000674664
m712	hsa-miR-500b-3p	7.48895e-05	4.12747e-05	0.000499221	0.000281797	6.83499e-05	9.4061e-05	5.85744e-05	8.44823e-05	5.03928e-05	9.02104e-05	6.60249e-05	6.74664e-05
m713	hsa-miR-500b-5p	0.00194713	0.00144462	0.00229642	0.00169078	0.0021872	0.00188122	0.00158151	0.00202758	0.00151178	0.00225526	0.00171665	0.00141679
m714	hsa-miR-501-3p	0.00269602	0.00231138	0.00304525	0.00309977	0.0021872	0.00253965	0.00199153	0.00295688	0.00236846	0.00315736	0.0023769	0.00276612
m715	hsa-miR-501-5p	0.00966075	0.0108965	0.0105336	0.00986291	0.0119612	0.0202231	0.00855186	0.0152068	0.00861717	0.0129001	0.0120165	0.00931036
m716	hsa-miR-5010-3p	0.000823785	4.12747e-05	4.99221e-05	7.04493e-05	6.83499e-05	9.4061e-05	5.85744e-05	8.44823e-05	5.03928e-05	9.02104e-05	6.60249e-05	6.74664e-05
m717	hsa-miR-5010-5p	7.48895e-05	4.12747e-05	0.000199688	0.000704493	0.00020505	9.4061e-05	5.85744e-05	8.44823e-05	5.03928e-05	9.02104e-05	6.60249e-05	6.74664e-05
m718	hsa-miR-5011-5p	7.48895e-05	4.12747e-05	0.000998442	0.000211348	0.000615149	0.000376244	0.000234298	0.00118275	0.000554321	0.000180421	0.000792299	0.000404798
m719	hsa-miR-502-3p	0.00411892	0.00251776	0.00409361	0.00295887	0.00293905	0.00272777	0.00328017	0.00464653	0.00332593	0.00423989	0.00356534	0.00485758
m720	hsa-miR-502-5p	7.48895e-05	0.000454022	0.000499221	0.000352247	0.000341749	9.4061e-05	5.85744e-05	8.44823e-05	0.000503928	0.000451052	6.60249e-05	6.74664e-05
m721	hsa-miR-503-3p	0.00524227	0.00965829	0.000748832	0.0183873	0.00116195	0.0060199	0.0156394	0.00253447	0.00680303	0.00387905	0.00693261	0.00242879
m722	hsa-miR-503-5p	0.0319029	0.0364456	0.0325492	0.0422696	0.0326029	0.024644	0.0396549	0.035736	0.037593	0.0260708	0.0260798	0.0274588
m723	hsa-miR-505-3p	0.00546694	0.007512	0.00614042	0.00887662	0.00587809	0.00733676	0.00761467	0.00422411	0.00529125	0.00757767	0.00475379	0.00755623
m724	hsa-miR-505-5p	0.00404404	0.00528317	0.00314509	0.00479055	0.00334914	0.00460899	0.0052717	0.00473101	0.00468653	0.00360841	0.00376342	0.00479011
m725	hsa-miR-508-3p	7.48895e-05	0.000412747	4.99221e-05	7.04493e-05	6.83499e-05	0.00131685	0.000351446	0.000506894	0.000604714	0.000631473	6.60249e-05	6.74664e-05
m726	hsa-miR-509-5p	7.48895e-05	4.12747e-05	4.99221e-05	7.04493e-05	6.83499e-05	0.00159904	0.000234298	8.44823e-05	5.03928e-05	0.00108252	6.60249e-05	6.74664e-05
m727	hsa-miR-5095	0.00838763	0.0175418	0.00693917	0.013949	0.00970569	0.0346144	0.0104262	0.00760341	0.01154	0.019305	0.0112903	0.0106597
m728	hsa-miR-5096	0.000748895	0.00119697	0.00139782	0.000563595	0.00184545	0.00141091	0.00052717	0.00126723	0.00105825	0.00126295	0.000660249	0.00128186
m729	hsa-miR-510-3p	0.0877705	0.129355	0.143376	0.171755	0.131505	0.199503	0.1315	0.0799202	0.109907	0.223722	0.0627237	0.101065
m730	hsa-miR-5100	0.00471804	0.00614993	0.00364431	0.00612909	0.00375924	0.00874767	0.0050374	0.0052379	0.0049385	0.00667557	0.00448969	0.00404798
m731	hsa-miR-513a-3p	7.48895e-05	4.12747e-05	4.99221e-05	7.04493e-05	6.83499e-05	9.4061e-05	5.85744e-05	8.44823e-05	0.000503928	0.000360841	6.60249e-05	6.74664e-05
m732	hsa-miR-514a-3p	7.48895e-05	4.12747e-05	4.99221e-05	7.04493e-05	0.000888549	9.4061e-05	5.85744e-05	8.44823e-05	5.03928e-05	9.02104e-05	6.60249e-05	6.74664e-05
m733	hsa-miR-5187-3p	7.48895e-05	4.12747e-05	4.99221e-05	7.04493e-05	6.83499e-05	0.000658427	0.000234298	0.000844823	5.03928e-05	9.02104e-05	6.60249e-05	6.74664e-05
m734	hsa-miR-5188	7.48895e-05	4.12747e-05	0.00069891	0.000140899	0.000546799	9.4061e-05	5.85744e-05	8.44823e-05	0.000554321	0.000451052	6.60249e-05	6.74664e-05
m735	hsa-miR-518a-3p	7.48895e-05	4.12747e-05	4.99221e-05	7.04493e-05	6.83499e-05	9.4061e-05	5.85744e-05	8.44823e-05	5.03928e-05	9.02104e-05	0.000726274	0.000674664
m736	hsa-miR-518e-3p	7.48895e-05	4.12747e-05	9.98442e-05	0.000774943	0.0001367	9.4061e-05	5.85744e-05	8.44823e-05	5.03928e-05	9.02104e-05	6.60249e-05	6.74664e-05
m737	hsa-miR-518f-3p	7.48895e-05	0.000577846	4.99221e-05	7.04493e-05	6.83499e-05	9.4061e-05	5.85744e-05	8.44823e-05	5.03928e-05	9.02104e-05	6.60249e-05	6.74664e-05
m738	hsa-miR-5191	7.48895e-05	4.12747e-05	0.000549143	0.000493145	6.83499e-05	9.4061e-05	5.85744e-05	8.44823e-05	5.03928e-05	9.02104e-05	6.60249e-05	6.74664e-05
m739	hsa-miR-5193	7.48895e-05	4.12747e-05	4.99221e-05	7.04493e-05	6.83499e-05	9.4061e-05	5.85744e-05	8.44823e-05	5.03928e-05	9.02104e-05	6.60249e-05	0.00074213
m740	hsa-miR-5194	7.48895e-05	0.000454022	4.99221e-05	7.04493e-05	6.83499e-05	9.4061e-05	5.85744e-05	8.44823e-05	5.03928e-05	9.02104e-05	6.60249e-05	6.74664e-05
m741	hsa-miR-5195-3p	0.00104845	0.00107314	0.00189704	0.00105674	0.00211885	0.00235152	0.00117149	0.00185861	0.000806285	0.000992314	0.0010564	0.00134933
m742	hsa-miR-5196-3p	7.48895e-05	0.000454022	0.000549143	0.000422696	0.000478449	9.4061e-05	5.85744e-05	8.44823e-05	5.03928e-05	9.02104e-05	6.60249e-05	6.74664e-05
m743	hsa-miR-5196-5p	0.00179735	0.00284796	0.00324494	0.00302932	0.00321245	0.00526742	0.00380734	0.00337929	0.00287239	0.00487136	0.00231087	0.00310345
m744	hsa-miR-520d-3p	0.000823785	0.00775965	0.00219657	0.00105674	0.00307575	0.0137329	0.00128864	0.00185861	0.00287239	0.00297694	0.00488584	0.00141679
m745	hsa-miR-523-3p	7.48895e-05	0.00144462	0.000998442	0.000140899	0.00102525	0.00244559	0.000351446	0.00126723	0.00105825	0.000451052	0.0013205	0.00215892
m746	hsa-miR-532-3p	0.00419381	0.00454022	0.00449299	0.0051428	0.00403264	0.00366838	0.00486168	0.00354826	0.00463614	0.00541262	0.00349932	0.00418291
m747	hsa-miR-532-5p	0.0174493	0.0170465	0.0218659	0.0142308	0.0208467	0.0158963	0.0144093	0.019093	0.015773	0.0173204	0.0134691	0.0177437
m748	hsa-miR-539-3p	0.000823785	0.000660396	0.00109829	0.000915841	0.0020505	0.000846549	0.000410021	0.00118275	0.000604714	0.000721683	0.000792299	0.000539731
m749	hsa-miR-539-5p	7.48895e-05	0.000412747	4.99221e-05	7.04493e-05	6.83499e-05	9.4061e-05	5.85744e-05	8.44823e-05	5.03928e-05	9.02104e-05	6.60249e-05	6.74664e-05
m750	hsa-miR-541-5p	0.000748895	4.12747e-05	0.000798754	0.000634044	0.000888549	0.00094061	0.00052717	0.00160516	0.000806285	0.000541262	0.000330125	0.000877063
m751	hsa-miR-542-3p	0.00239647	0.00660396	0.00489237	0.00295887	0.00341749	0.00282183	0.00386591	0.00363274	0.00226768	0.00270631	0.00396149	0.00337332
m752	hsa-miR-542-5p	0.00172246	0.00210501	0.00149766	0.00119764	0.000888549	0.00206934	0.00257727	0.00211206	0.00125982	0.00180421	0.00178267	0.00107946
m753	hsa-miR-543	0.000898674	0.00148589	0.00109829	0.00133854	0.000615149	0.00094061	0.00199153	0.000422411	0.00105825	0.000360841	0.00118845	0.000607197
m754	hsa-miR-544a	7.48895e-05	0.000454022	4.99221e-05	7.04493e-05	6.83499e-05	9.4061e-05	5.85744e-05	8.44823e-05	5.03928e-05	9.02104e-05	6.60249e-05	6.74664e-05
m755	hsa-miR-548al	7.48895e-05	4.12747e-05	0.000299533	0.000774943	0.000341749	9.4061e-05	5.85744e-05	8.44823e-05	5.03928e-05	9.02104e-05	6.60249e-05	6.74664e-05
m756	hsa-miR-548an	7.48895e-05	0.000990593	0.000848676	0.000352247	0.0002734	0.0016931	0.000351446	0.000760341	0.000655107	0.000902104	6.60249e-05	6.74664e-05
m757	hsa-miR-548ao-3p	0.00194713	0.00160971	0.00329486	0.000704493	0.0021872	0.00460899	0.000468595	0.00244999	0.00146139	0.000811893	0.0023769	0.00229386
m758	hsa-miR-548ap-3p/548t-3p/548aa	0.00172246	0.00160971	0.00184712	0.00162033	0.0023239	0.00197528	0.000937191	0.00211206	0.00206611	0.000721683	0.00145255	0.00148426
m759	hsa-miR-548ap-5p/548j-5p	0.0014229	0.00214629	0.00174727	0.00140899	0.0012303	0.00225746	0.00117149	0.00185861	0.00131021	0.00108252	0.00165062	0.00141679
m760	hsa-miR-548ar-5p	7.48895e-05	0.000454022	0.000499221	0.000352247	0.0002734	9.4061e-05	5.85744e-05	8.44823e-05	5.03928e-05	9.02104e-05	6.60249e-05	6.74664e-05
m761	hsa-miR-548as-3p	7.48895e-05	0.00103187	0.00114821	0.000704493	0.00116195	0.00244559	0.000937191	0.00152068	0.00151178	0.00126295	0.000858324	0.001012
m762	hsa-miR-548au-5p/548c-5p/548o-5p/548am-5p	0.00127312	0.000990593	0.000748832	0.000634044	0.000888549	0.000846549	0.00134721	0.00109827	0.000554321	0.00135316	0.000726274	0.00074213
m763	hsa-miR-548av-5p/548k	7.48895e-05	4.12747e-05	0.000998442	0.000704493	0.000683499	0.000282183	0.000585744	0.000760341	0.000705499	0.000360841	0.000462174	0.00141679
m764	hsa-miR-548aw	7.48895e-05	4.12747e-05	0.000399377	7.04493e-05	0.0267932	0.0132626	0.000117149	0.000337929	0.000201571	0.0134413	6.60249e-05	0.0166642
m765	hsa-miR-548ay-3p	0.000823785	4.12747e-05	0.000349455	0.000704493	0.000546799	9.4061e-05	5.85744e-05	8.44823e-05	0.000655107	0.000721683	0.000660249	0.00074213
m766	hsa-miR-548az-5p	7.48895e-05	4.12747e-05	0.000499221	0.000352247	0.0002734	9.4061e-05	5.85744e-05	8.44823e-05	5.03928e-05	9.02104e-05	6.60249e-05	6.74664e-05
m767	hsa-miR-548b-3p	7.48895e-05	0.000536571	4.99221e-05	7.04493e-05	6.83499e-05	9.4061e-05	5.85744e-05	8.44823e-05	5.03928e-05	9.02104e-05	6.60249e-05	6.74664e-05
m768	hsa-miR-548e-3p	7.48895e-05	0.000536571	0.000549143	0.000281797	0.000615149	9.4061e-05	5.85744e-05	8.44823e-05	5.03928e-05	9.02104e-05	6.60249e-05	6.74664e-05
m769	hsa-miR-548e-5p	7.48895e-05	0.000495297	0.000499221	0.000140899	0.000341749	9.4061e-05	5.85744e-05	8.44823e-05	5.03928e-05	9.02104e-05	6.60249e-05	6.74664e-05
m770	hsa-miR-548g-3p	7.48895e-05	0.000536571	4.99221e-05	7.04493e-05	6.83499e-05	9.4061e-05	5.85744e-05	8.44823e-05	0.000554321	0.000270631	6.60249e-05	6.74664e-05
m771	hsa-miR-548h-3p	0.013555	0.0142811	0.0149267	0.00753808	0.0172242	0.0233271	0.00597459	0.0184171	0.0144123	0.010735	0.0103659	0.0145727
m772	hsa-miR-548h-5p	7.48895e-05	0.000990593	0.00069891	0.000281797	0.000615149	9.4061e-05	5.85744e-05	8.44823e-05	0.000554321	0.000270631	6.60249e-05	6.74664e-05
m773	hsa-miR-548l	0.0209691	0.0190689	0.0247614	0.0131036	0.0222137	0.036966	0.0103677	0.0307516	0.0232311	0.0189442	0.0147896	0.0185533
m774	hsa-miR-548n	7.48895e-05	4.12747e-05	0.000349455	0.000774943	0.000751849	9.4061e-05	5.85744e-05	8.44823e-05	5.03928e-05	9.02104e-05	6.60249e-05	6.74664e-05
m775	hsa-miR-548q	7.48895e-05	4.12747e-05	4.99221e-05	7.04493e-05	6.83499e-05	9.4061e-05	5.85744e-05	8.44823e-05	5.03928e-05	9.02104e-05	0.00013205	0.000674664
m776	hsa-miR-548t-5p	0.00149779	0.000577846	0.00364431	0.000563595	0.00252895	0.000846549	0.000292872	0.0028724	0.000655107	0.000811893	0.000198075	0.00148426
m777	hsa-miR-548u	7.48895e-05	0.000412747	0.000149766	0.00126809	6.83499e-05	9.4061e-05	5.85744e-05	8.44823e-05	5.03928e-05	9.02104e-05	6.60249e-05	6.74664e-05
m778	hsa-miR-548v	7.48895e-05	0.000536571	0.000549143	0.000281797	0.000615149	9.4061e-05	5.85744e-05	8.44823e-05	5.03928e-05	9.02104e-05	6.60249e-05	6.74664e-05
m779	hsa-miR-548z	7.48895e-05	0.000949319	0.000599065	0.000281797	0.0010936	9.4061e-05	5.85744e-05	8.44823e-05	5.03928e-05	9.02104e-05	0.000462174	0.00107946
m780	hsa-miR-550a-3p	7.48895e-05	4.12747e-05	0.000199688	0.000352247	0.000683499	0.00122279	0.000234298	0.000506894	5.03928e-05	9.02104e-05	6.60249e-05	6.74664e-05
m781	hsa-miR-551a	7.48895e-05	0.00107314	0.000798754	0.00105674	0.000956899	0.00131685	0.000644319	0.000591376	0.000655107	0.00117273	0.000528199	0.001012
m782	hsa-miR-555	7.48895e-05	0.000619121	4.99221e-05	7.04493e-05	6.83499e-05	9.4061e-05	5.85744e-05	8.44823e-05	5.03928e-05	9.02104e-05	6.60249e-05	6.74664e-05
m783	hsa-miR-556-3p	7.48895e-05	0.000495297	0.000748832	0.000563595	0.000546799	0.000376244	5.85744e-05	0.00101379	0.000705499	0.000451052	6.60249e-05	6.74664e-05
m784	hsa-miR-5571-3p	7.48895e-05	0.000577846	4.99221e-05	7.04493e-05	6.83499e-05	0.000470305	0.000585744	0.000760341	5.03928e-05	9.02104e-05	6.60249e-05	6.74664e-05
m785	hsa-miR-5572	7.48895e-05	0.000619121	0.000499221	0.000704493	0.000956899	0.000658427	0.000702893	0.000760341	0.000856678	0.000811893	0.000792299	0.000877063
m786	hsa-miR-5586-5p	7.48895e-05	0.000454022	4.99221e-05	7.04493e-05	6.83499e-05	9.4061e-05	5.85744e-05	8.44823e-05	5.03928e-05	9.02104e-05	6.60249e-05	6.74664e-05
m787	hsa-miR-5588-5p	7.48895e-05	0.00107314	4.99221e-05	7.04493e-05	6.83499e-05	9.4061e-05	5.85744e-05	8.44823e-05	5.03928e-05	9.02104e-05	6.60249e-05	6.74664e-05
m788	hsa-miR-5591-5p	0.00262113	0.00297178	0.00334478	0.000634044	0.00369089	0.00507929	0.00117149	0.00413963	0.00241885	0.00144337	0.0031692	0.00303599
m789	hsa-miR-561-3p	7.48895e-05	4.12747e-05	0.000249611	0.000281797	0.000683499	9.4061e-05	5.85744e-05	8.44823e-05	5.03928e-05	9.02104e-05	6.60249e-05	6.74664e-05
m790	hsa-miR-561-5p	7.48895e-05	0.000495297	0.000748832	0.000422696	0.000410099	9.4061e-05	5.85744e-05	8.44823e-05	5.03928e-05	9.02104e-05	6.60249e-05	6.74664e-05
m791	hsa-miR-567	7.48895e-05	0.000660396	0.000499221	0.000140899	0.000478449	0.000658427	0.000292872	0.00109827	5.03928e-05	9.02104e-05	6.60249e-05	6.74664e-05
m792	hsa-miR-5690	7.48895e-05	0.000454022	0.000249611	0.000774943	6.83499e-05	9.4061e-05	5.85744e-05	8.44823e-05	5.03928e-05	9.02104e-05	6.60249e-05	6.74664e-05
m793	hsa-miR-5692a	7.48895e-05	0.000412747	4.99221e-05	7.04493e-05	6.83499e-05	9.4061e-05	5.85744e-05	8.44823e-05	5.03928e-05	9.02104e-05	6.60249e-05	6.74664e-05
m794	hsa-miR-5692b	7.48895e-05	4.12747e-05	0.000249611	0.000140899	0.00266565	0.0038565	5.85744e-05	0.000253447	0.00035275	0.00396926	0.000528199	0.00303599
m795	hsa-miR-5692c	7.48895e-05	4.12747e-05	4.99221e-05	7.04493e-05	0.00403264	0.00310401	5.85744e-05	8.44823e-05	5.03928e-05	0.00541262	6.60249e-05	0.00256372
m796	hsa-miR-5694	0.0202202	0.00515934	0.00069891	0.00218393	0.000888549	0.0038565	0.00515455	0.00101379	0.000957463	0.00153358	0.00198075	0.00182159
m797	hsa-miR-5695	0.00179735	0.00136207	0.00254603	0.000563595	0.0023239	0.00188122	0.000702893	0.00278792	0.00100786	0.000631473	0.000726274	0.00195652
m798	hsa-miR-5699-3p	7.48895e-05	0.000495297	0.000848676	0.000493145	0.000478449	0.00103467	0.000702893	0.000760341	5.03928e-05	9.02104e-05	0.000660249	0.000539731
m799	hsa-miR-5699-5p	7.48895e-05	4.12747e-05	4.99221e-05	7.04493e-05	6.83499e-05	0.000188122	0.000351446	0.00109827	5.03928e-05	9.02104e-05	6.60249e-05	6.74664e-05
m800	hsa-miR-5701	7.48895e-05	4.12747e-05	0.000199688	0.000704493	0.0002734	0.000846549	0.000644319	0.000422411	5.03928e-05	9.02104e-05	6.60249e-05	6.74664e-05
m801	hsa-miR-574-3p	0.0232158	0.0186562	0.01922	0.0322658	0.0216669	0.0211637	0.0521312	0.0211206	0.0260531	0.0249883	0.0355874	0.0238831
m802	hsa-miR-574-5p	0.0375197	0.0942302	0.0219657	0.0936272	0.0298006	0.0434562	0.127634	0.0395377	0.0415741	0.0358135	0.100028	0.0371065
m803	hsa-miR-576-3p	0.0014229	0.00119697	0.00119813	0.00162033	0.00129865	0.00188122	0.00105434	0.0014362	0.00136061	0.00162379	0.0013205	0.00114693
m804	hsa-miR-576-5p	0.00981053	0.00941064	0.0113323	0.0109901	0.00874879	0.00855955	0.00720465	0.0104758	0.0077101	0.00802872	0.00739479	0.00951276
m805	hsa-miR-5787	0.00104845	0.00127952	0.00069891	0.00133854	0.000956899	0.00131685	0.000937191	0.00152068	0.00131021	0.00135316	0.000726274	0.000607197
m806	hsa-miR-579-3p	7.48895e-05	0.000577846	4.99221e-05	7.04493e-05	6.83499e-05	9.4061e-05	5.85744e-05	8.44823e-05	0.000554321	0.000451052	6.60249e-05	6.74664e-05
m807	hsa-miR-579-5p	0.000748895	4.12747e-05	0.000499221	0.000493145	0.000615149	0.000658427	0.000410021	0.0014362	0.000655107	0.000360841	6.60249e-05	6.74664e-05
m808	hsa-miR-581	7.48895e-05	4.12747e-05	0.000549143	0.000352247	0.00020505	9.4061e-05	5.85744e-05	8.44823e-05	5.03928e-05	9.02104e-05	6.60249e-05	6.74664e-05
m809	hsa-miR-582-3p	0.00351981	0.00631503	0.00469268	0.00302932	0.00389594	0.0060199	0.00328017	0.00489997	0.0027716	0.00207484	0.00481982	0.00323839
m810	hsa-miR-582-5p	0.000898674	0.00214629	0.00159751	0.00126809	0.0017771	0.00197528	0.00128864	0.00135172	0.00136061	0.00108252	0.0010564	0.00121439
m811	hsa-miR-584-3p	0.00104845	0.000949319	0.00119813	0.000352247	0.00157205	0.00131685	0.000234298	0.00168965	0.000755892	0.000541262	6.60249e-05	6.74664e-05
m812	hsa-miR-584-5p	0.017599	0.0383855	0.0197692	0.0220506	0.020505	0.0193766	0.0150536	0.0206137	0.0238862	0.0143434	0.0227786	0.0188231
m813	hsa-miR-586	7.48895e-05	0.00280668	0.00244618	0.000352247	0.0019138	0.00432681	0.000702893	0.0028724	0.00100786	0.000631473	0.00231087	0.000539731
m814	hsa-miR-589-3p	7.48895e-05	0.000577846	0.00154759	0.000563595	0.00143535	0.000752488	0.000585744	0.000675858	0.000806285	0.00108252	0.000396149	0.00121439
m815	hsa-miR-589-5p	0.0028458	0.00363218	0.00434322	0.00373381	0.00416934	0.00282183	0.00316302	0.00473101	0.00388025	0.00396926	0.00198075	0.00458771
m816	hsa-miR-590-3p	0.00996031	0.0140747	0.0164743	0.0140194	0.012303	0.0126982	0.0113634	0.0108137	0.00866756	0.0128099	0.010498	0.0106597
m817	hsa-miR-590-5p	7.48895e-05	0.00078422	0.00154759	0.000634044	0.000888549	0.000846549	0.000761467	0.000506894	0.000655107	0.000902104	0.000792299	0.000809596
m818	hsa-miR-593-5p	7.48895e-05	4.12747e-05	4.99221e-05	7.04493e-05	6.83499e-05	0.000752488	0.000702893	0.000168965	5.03928e-05	9.02104e-05	6.60249e-05	6.74664e-05
m819	hsa-miR-597-3p	7.48895e-05	0.000742945	0.000549143	0.000352247	0.00020505	9.4061e-05	5.85744e-05	8.44823e-05	5.03928e-05	9.02104e-05	6.60249e-05	6.74664e-05
m820	hsa-miR-597-5p	7.48895e-05	4.12747e-05	0.000249611	0.000281797	0.00129865	0.00244559	0.000292872	0.000422411	5.03928e-05	0.00279652	0.0002641	0.00134933
m821	hsa-miR-598-3p	0.00389426	0.00350835	0.00619034	0.00253618	0.00430604	0.00329213	0.00392449	0.00405515	0.00367868	0.00360841	0.00363137	0.00377812
m822	hsa-miR-599	0.000898674	0.00268286	0.00329486	0.000704493	0.00416934	0.00507929	0.000820042	0.00456204	0.00136061	0.00162379	0.002641	0.00114693
m823	hsa-miR-601	7.48895e-05	4.12747e-05	0.000648988	0.000140899	6.83499e-05	9.4061e-05	5.85744e-05	8.44823e-05	5.03928e-05	9.02104e-05	6.60249e-05	6.74664e-05
m824	hsa-miR-606	7.48895e-05	4.12747e-05	0.000599065	0.000493145	0.0001367	9.4061e-05	5.85744e-05	8.44823e-05	5.03928e-05	9.02104e-05	6.60249e-05	6.74664e-05
m825	hsa-miR-6068	7.48895e-05	4.12747e-05	0.000599065	7.04493e-05	0.0002734	0.000282183	0.000292872	0.000844823	5.03928e-05	9.02104e-05	6.60249e-05	6.74664e-05
m826	hsa-miR-6070	7.48895e-05	4.12747e-05	4.99221e-05	7.04493e-05	6.83499e-05	0.000752488	0.000117149	0.00101379	5.03928e-05	9.02104e-05	6.60249e-05	6.74664e-05
m827	hsa-miR-6071	0.0092863	0.00858514	0.0060905	0.00979246	0.00943229	0.0191884	0.00802469	0.00658962	0.00871796	0.0135316	0.00825311	0.00870316
m828	hsa-miR-6079	7.48895e-05	0.000454022	4.99221e-05	7.04493e-05	6.83499e-05	9.4061e-05	5.85744e-05	8.44823e-05	5.03928e-05	9.02104e-05	6.60249e-05	6.74664e-05
m829	hsa-miR-6081	0.00756384	0.00520062	0.00359439	0.00598819	0.00533129	0.0137329	0.00685321	0.00506894	0.0062991	0.0110959	0.00633839	0.00580211
m830	hsa-miR-6083	0.0125066	0.00961701	0.0178222	0.00211348	0.0137383	0.0256787	0.00304587	0.0195999	0.010129	0.00469094	0.0114223	0.0147751
m831	hsa-miR-6087	7.48895e-05	0.000990593	0.000299533	0.000774943	0.00020505	0.00188122	0.000702893	0.000591376	0.000503928	0.00234547	6.60249e-05	6.74664e-05
m832	hsa-miR-609	7.48895e-05	4.12747e-05	4.99221e-05	7.04493e-05	6.83499e-05	9.4061e-05	5.85744e-05	8.44823e-05	5.03928e-05	9.02104e-05	0.000660249	0.000269865
m833	hsa-miR-610	7.48895e-05	0.000536571	4.99221e-05	7.04493e-05	6.83499e-05	9.4061e-05	5.85744e-05	8.44823e-05	5.03928e-05	9.02104e-05	6.60249e-05	6.74664e-05
m834	hsa-miR-6124	7.48895e-05	4.12747e-05	4.99221e-05	7.04493e-05	6.83499e-05	0.00112873	0.000761467	0.000675858	0.000705499	0.000360841	6.60249e-05	6.74664e-05
m835	hsa-miR-6125	0.000898674	0.000990593	0.000648988	0.000704493	0.000478449	0.00263371	0.000644319	0.00109827	0.00105825	0.00369863	0.000660249	0.00107946
m836	hsa-miR-6126	0.0526473	0.0645537	0.0357442	0.051428	0.041215	0.0942491	0.0436379	0.0609117	0.0624871	0.0543066	0.0553949	0.0497227
m837	hsa-miR-6130	7.48895e-05	0.00070167	4.99221e-05	7.04493e-05	6.83499e-05	9.4061e-05	5.85744e-05	8.44823e-05	0.000705499	0.000902104	6.60249e-05	6.74664e-05
m838	hsa-miR-6133	0.000748895	4.12747e-05	4.99221e-05	7.04493e-05	6.83499e-05	9.4061e-05	5.85744e-05	8.44823e-05	0.000503928	0.000541262	6.60249e-05	6.74664e-05
m839	hsa-miR-6134	7.48895e-05	0.000660396	0.000149766	0.000352247	0.00116195	9.4061e-05	5.85744e-05	8.44823e-05	0.000705499	0.000270631	6.60249e-05	6.74664e-05
m840	hsa-miR-615-3p	0.00104845	0.00132079	0.000748832	0.000774943	0.000615149	0.000470305	0.000878616	0.000760341	0.000907071	0.000902104	0.000990374	0.000809596
m841	hsa-miR-616-3p	7.48895e-05	0.000412747	0.000299533	0.000563595	0.000820199	0.000188122	0.000585744	0.000506894	5.03928e-05	9.02104e-05	0.0002641	0.000944529
m842	hsa-miR-618	7.48895e-05	0.000495297	4.99221e-05	7.04493e-05	6.83499e-05	9.4061e-05	0.000175723	0.00126723	5.03928e-05	9.02104e-05	6.60249e-05	6.74664e-05
m843	hsa-miR-619-3p	7.48895e-05	4.12747e-05	4.99221e-05	7.04493e-05	6.83499e-05	0.00094061	0.000175723	0.000760341	5.03928e-05	9.02104e-05	0.000396149	0.000809596
m844	hsa-miR-619-5p	7.48895e-05	0.000660396	0.000149766	0.000774943	0.015037	0.00780706	0.000351446	0.000591376	0.000403142	0.0101938	0.0002641	0.00688157
m845	hsa-miR-624-5p	7.48895e-05	0.000454022	0.000599065	0.000422696	0.000615149	9.4061e-05	5.85744e-05	8.44823e-05	0.000655107	0.000270631	6.60249e-05	6.74664e-05
m846	hsa-miR-625-3p	0.0384183	0.0314926	0.0529674	0.0335339	0.0425136	0.0378125	0.0212625	0.0479015	0.0380466	0.0302205	0.0216562	0.0367017
m847	hsa-miR-625-5p	0.0125814	0.0153542	0.0201685	0.0186691	0.0170875	0.0183419	0.0121835	0.0179102	0.015773	0.0156966	0.0121486	0.0141005
m848	hsa-miR-626	7.48895e-05	0.000908044	4.99221e-05	7.04493e-05	6.83499e-05	9.4061e-05	5.85744e-05	8.44823e-05	0.000806285	0.00189442	0.000726274	0.001012
m849	hsa-miR-627-3p	7.48895e-05	0.000495297	4.99221e-05	7.04493e-05	6.83499e-05	9.4061e-05	5.85744e-05	8.44823e-05	5.03928e-05	9.02104e-05	6.60249e-05	6.74664e-05
m850	hsa-miR-627-5p	0.00112334	0.000990593	0.000599065	0.000915841	0.001367	9.4061e-05	5.85744e-05	8.44823e-05	0.000755892	0.00117273	0.000792299	0.000674664
m851	hsa-miR-628-3p	0.00209691	0.00565464	0.00259595	0.00274752	0.00293905	0.0021634	0.00345589	0.00388619	0.00226768	0.00234547	0.00356534	0.00296852
m852	hsa-miR-628-5p	0.00531716	0.00780092	0.00629019	0.00429741	0.00621984	0.00611396	0.00492025	0.00498446	0.00483771	0.00469094	0.00647044	0.00546478
m853	hsa-miR-629-3p	0.00202202	0.0032607	0.00284556	0.00274752	0.00266565	0.00423274	0.00222583	0.00228102	0.00357789	0.00189442	0.00224485	0.00290105
m854	hsa-miR-629-5p	0.036621	0.0415224	0.0409861	0.047201	0.0358837	0.0475008	0.0386005	0.0473101	0.0477724	0.0382492	0.031692	0.0338681
m855	hsa-miR-635	7.48895e-05	0.000495297	4.99221e-05	7.04493e-05	6.83499e-05	9.4061e-05	5.85744e-05	8.44823e-05	5.03928e-05	9.02104e-05	6.60249e-05	6.74664e-05
m856	hsa-miR-636	0.00127312	0.00181609	0.00139782	0.00112719	0.00157205	0.0033862	0.000468595	0.00152068	0.00136061	0.00126295	0.00125447	0.00134933
m857	hsa-miR-641	0.000823785	0.00107314	0.000898598	0.000352247	0.000478449	0.00159904	0.000292872	0.000760341	0.000705499	0.000270631	0.000726274	0.000674664
m858	hsa-miR-6501-5p	0.000823785	0.00115569	0.00114821	0.00140899	0.00102525	0.00178716	0.000820042	0.00160516	0.000755892	0.00180421	0.0010564	0.00182159
m859	hsa-miR-6504-3p	7.48895e-05	0.000412747	4.99221e-05	7.04493e-05	6.83499e-05	9.4061e-05	5.85744e-05	8.44823e-05	5.03928e-05	9.02104e-05	6.60249e-05	6.74664e-05
m860	hsa-miR-6505-5p	7.48895e-05	0.000412747	4.99221e-05	7.04493e-05	6.83499e-05	9.4061e-05	5.85744e-05	8.44823e-05	5.03928e-05	9.02104e-05	6.60249e-05	6.74664e-05
m861	hsa-miR-6507-3p	7.48895e-05	0.000536571	0.000499221	0.000281797	0.000546799	9.4061e-05	5.85744e-05	8.44823e-05	5.03928e-05	9.02104e-05	0.000660249	0.000337332
m862	hsa-miR-651-5p	7.48895e-05	0.000495297	4.99221e-05	7.04493e-05	6.83499e-05	0.00094061	0.000468595	0.000506894	5.03928e-05	9.02104e-05	6.60249e-05	6.74664e-05
m863	hsa-miR-6514-3p	7.48895e-05	4.12747e-05	4.99221e-05	7.04493e-05	6.83499e-05	9.4061e-05	5.85744e-05	8.44823e-05	5.03928e-05	9.02104e-05	0.000396149	0.001012
m864	hsa-miR-6515-3p	0.000748895	0.000454022	4.99221e-05	7.04493e-05	6.83499e-05	9.4061e-05	5.85744e-05	8.44823e-05	5.03928e-05	9.02104e-05	6.60249e-05	6.74664e-05
m865	hsa-miR-652-3p	0.00179735	0.00202246	0.00199688	0.00211348	0.00239225	0.00178716	0.00158151	0.00219654	0.00196532	0.00225526	0.00145255	0.00128186
m866	hsa-miR-653-3p	0.000748895	4.12747e-05	4.99221e-05	7.04493e-05	6.83499e-05	9.4061e-05	5.85744e-05	8.44823e-05	5.03928e-05	9.02104e-05	6.60249e-05	6.74664e-05
m867	hsa-miR-654-3p	0.0344492	0.0327309	0.0497224	0.0200781	0.0415567	0.0235152	0.0333288	0.0407205	0.0318986	0.027424	0.0330125	0.0308321
m868	hsa-miR-655-3p	0.000748895	0.00115569	0.000549143	0.000563595	0.0012303	0.00150498	0.000585744	0.00109827	0.000554321	0.00108252	0.000990374	0.000404798
m869	hsa-miR-658	0.00112334	0.000990593	0.000748832	0.000704493	0.000956899	0.00112873	0.000292872	0.00109827	0.000806285	0.000541262	0.000462174	0.000674664
m870	hsa-miR-659-5p	7.48895e-05	0.000412747	4.99221e-05	7.04493e-05	6.83499e-05	9.4061e-05	5.85744e-05	8.44823e-05	5.03928e-05	9.02104e-05	6.60249e-05	6.74664e-05
m871	hsa-miR-660-5p	0.012207	0.015024	0.0220656	0.00965156	0.0157888	0.0137329	0.0121835	0.0180792	0.0103809	0.012449	0.0122146	0.0125487
m872	hsa-miR-661	7.48895e-05	0.000454022	4.99221e-05	7.04493e-05	6.83499e-05	9.4061e-05	5.85744e-05	8.44823e-05	5.03928e-05	9.02104e-05	6.60249e-05	6.74664e-05
m873	hsa-miR-663a	7.48895e-05	0.000990593	0.000848676	0.000986291	0.000683499	0.00178716	0.00105434	0.00101379	0.000907071	0.00234547	0.000594224	0.00128186
m874	hsa-miR-664a-3p	0.00127312	0.000577846	0.000599065	0.000563595	0.000615149	0.00094061	0.000468595	0.000929305	0.000957463	0.000180421	0.000462174	0.001012
m875	hsa-miR-664a-5p	7.48895e-05	0.000908044	0.000599065	0.000563595	0.000546799	0.000752488	0.000937191	0.000506894	0.000755892	0.000721683	0.0013205	0.000944529
m876	hsa-miR-665	7.48895e-05	0.00132079	0.000848676	0.00133854	0.000956899	0.00150498	0.00111291	0.000844823	0.00115903	0.000902104	0.000924349	0.00107946
m877	hsa-miR-670-5p	0.000823785	0.00078422	0.000898598	0.000986291	0.00116195	0.00103467	0.000820042	0.000422411	0.000705499	0.00108252	0.000858324	0.000134933
m878	hsa-miR-671-3p	0.0035947	0.00293051	0.00324494	0.00295887	0.00375924	0.00536148	0.00468595	0.00439308	0.00393064	0.00342799	0.00468777	0.00539731
m879	hsa-miR-671-5p	0.0120572	0.044618	0.00968489	0.0296592	0.0110727	0.0178716	0.0648419	0.0104758	0.00806285	0.0109155	0.05315	0.0106597
m880	hsa-miR-6715b-3p	7.48895e-05	4.12747e-05	0.000599065	0.000140899	0.000820199	0.000846549	5.85744e-05	0.000844823	5.03928e-05	9.02104e-05	6.60249e-05	6.74664e-05
m881	hsa-miR-6716-3p	0.00104845	0.00132079	0.0013479	0.00162033	0.000820199	0.00263371	0.00181581	0.00177413	0.00125982	0.00234547	0.000924349	0.00175413
m882	hsa-miR-6717-5p	7.48895e-05	0.000412747	0.000549143	0.00105674	0.000410099	0.000752488	0.000410021	0.00135172	0.000755892	0.000541262	0.000462174	0.000944529
m883	hsa-miR-6718-5p	7.48895e-05	4.12747e-05	0.000399377	0.000563595	0.00102525	9.4061e-05	5.85744e-05	8.44823e-05	0.000604714	0.000180421	6.60249e-05	6.74664e-05
m884	hsa-miR-6721-5p	7.48895e-05	4.12747e-05	0.000499221	0.000211348	0.0001367	9.4061e-05	5.85744e-05	8.44823e-05	5.03928e-05	9.02104e-05	6.60249e-05	6.74664e-05
m885	hsa-miR-6722-3p	7.48895e-05	0.000536571	4.99221e-05	7.04493e-05	6.83499e-05	0.000564366	5.85744e-05	0.000844823	0.000554321	0.00117273	0.000198075	0.000674664
m886	hsa-miR-6723-5p	7.48895e-05	0.000577846	0.000898598	0.000493145	0.000478449	0.00103467	0.000234298	0.000591376	5.03928e-05	9.02104e-05	6.60249e-05	6.74664e-05
m887	hsa-miR-6724-5p	0.00202202	0.00218756	0.0013479	0.00281797	0.00225555	0.00395056	0.00257727	0.00295688	0.00231807	0.00631473	0.00244292	0.00222639
m888	hsa-miR-6727-5p	7.48895e-05	0.000742945	0.00094852	0.000352247	0.001367	0.00131685	5.85744e-05	0.00228102	0.00136061	0.000451052	0.000594224	0.000809596
m889	hsa-miR-6733-3p	0.000748895	4.12747e-05	0.000349455	0.000493145	0.000683499	0.000564366	0.000292872	0.000929305	5.03928e-05	9.02104e-05	0.000594224	0.000674664
m890	hsa-miR-6734-5p	7.48895e-05	0.000866769	0.000599065	0.000140899	0.000888549	0.00103467	0.000468595	0.00101379	0.000705499	0.000360841	0.000594224	0.000809596
m891	hsa-miR-6737-3p	7.48895e-05	0.000454022	4.99221e-05	7.04493e-05	6.83499e-05	9.4061e-05	5.85744e-05	8.44823e-05	5.03928e-05	9.02104e-05	6.60249e-05	6.74664e-05
m892	hsa-miR-6739-5p	7.48895e-05	0.000454022	4.99221e-05	7.04493e-05	6.83499e-05	9.4061e-05	5.85744e-05	8.44823e-05	5.03928e-05	9.02104e-05	6.60249e-05	6.74664e-05
m893	hsa-miR-6741-3p	7.48895e-05	4.12747e-05	4.99221e-05	7.04493e-05	6.83499e-05	9.4061e-05	0.000351446	0.000929305	5.03928e-05	9.02104e-05	0.000198075	0.000674664
m894	hsa-miR-6743-5p	0.000748895	0.000866769	0.00104836	0.000493145	0.000888549	0.00112873	0.000410021	0.00168965	0.000856678	0.00108252	0.000660249	0.000472265
m895	hsa-miR-6745	7.48895e-05	4.12747e-05	4.99221e-05	7.04493e-05	6.83499e-05	0.00094061	0.000175723	0.000168965	5.03928e-05	9.02104e-05	6.60249e-05	6.74664e-05
m896	hsa-miR-6746-5p	7.48895e-05	4.12747e-05	4.99221e-05	7.04493e-05	6.83499e-05	9.4061e-05	5.85744e-05	8.44823e-05	0.000503928	0.000541262	6.60249e-05	6.74664e-05
m897	hsa-miR-6747-3p	0.000823785	0.000412747	0.000898598	0.000774943	0.000820199	0.00103467	0.000878616	0.00101379	0.00125982	0.000992314	0.000858324	0.000944529
m898	hsa-miR-6747-5p	7.48895e-05	4.12747e-05	0.000798754	0.000211348	0.00020505	9.4061e-05	5.85744e-05	8.44823e-05	0.000705499	0.000180421	6.60249e-05	6.74664e-05
m899	hsa-miR-6748-5p	7.48895e-05	4.12747e-05	0.000149766	0.000704493	0.00020505	9.4061e-05	5.85744e-05	8.44823e-05	5.03928e-05	9.02104e-05	6.60249e-05	6.74664e-05
m900	hsa-miR-6749-3p	7.48895e-05	0.000454022	4.99221e-05	7.04493e-05	6.83499e-05	9.4061e-05	5.85744e-05	8.44823e-05	5.03928e-05	9.02104e-05	6.60249e-05	6.74664e-05
m901	hsa-miR-675-5p	7.48895e-05	0.000577846	4.99221e-05	7.04493e-05	6.83499e-05	9.4061e-05	5.85744e-05	8.44823e-05	5.03928e-05	9.02104e-05	6.60249e-05	6.74664e-05
m902	hsa-miR-6751-3p	7.48895e-05	0.000495297	4.99221e-05	7.04493e-05	6.83499e-05	9.4061e-05	5.85744e-05	8.44823e-05	5.03928e-05	9.02104e-05	6.60249e-05	6.74664e-05
m903	hsa-miR-6751-5p	7.48895e-05	0.000412747	4.99221e-05	7.04493e-05	6.83499e-05	9.4061e-05	5.85744e-05	8.44823e-05	5.03928e-05	9.02104e-05	6.60249e-05	6.74664e-05
m904	hsa-miR-6754-3p	7.48895e-05	0.000412747	0.000748832	0.000422696	0.000341749	0.00122279	0.000702893	0.000422411	0.00035275	0.00135316	6.60249e-05	6.74664e-05
m905	hsa-miR-6754-5p	7.48895e-05	0.000412747	4.99221e-05	7.04493e-05	6.83499e-05	9.4061e-05	5.85744e-05	8.44823e-05	5.03928e-05	9.02104e-05	6.60249e-05	6.74664e-05
m906	hsa-miR-6755-5p	0.00554183	0.00330198	0.00319502	0.00422696	0.00416934	0.0072427	0.00433451	0.00642065	0.00483771	0.00550283	0.00501789	0.00377812
m907	hsa-miR-6756-3p	7.48895e-05	0.000825495	0.000299533	0.000986291	0.000410099	0.00103467	0.000702893	0.00101379	0.000655107	0.000811893	6.60249e-05	6.74664e-05
m908	hsa-miR-6757-5p	7.48895e-05	0.000412747	4.99221e-05	7.04493e-05	6.83499e-05	0.000188122	0.000234298	0.00109827	5.03928e-05	9.02104e-05	6.60249e-05	6.74664e-05
m909	hsa-miR-6758-3p	7.48895e-05	0.00070167	0.000648988	0.000704493	0.000341749	9.4061e-05	5.85744e-05	8.44823e-05	0.000554321	0.000360841	6.60249e-05	6.74664e-05
m910	hsa-miR-6758-5p	0.000748895	4.12747e-05	0.000499221	0.000915841	0.000478449	0.000282183	0.000585744	0.00109827	5.03928e-05	9.02104e-05	6.60249e-05	6.74664e-05
m911	hsa-miR-676-3p	7.48895e-05	0.000412747	4.99221e-05	7.04493e-05	6.83499e-05	9.4061e-05	5.85744e-05	8.44823e-05	5.03928e-05	9.02104e-05	6.60249e-05	6.74664e-05
m912	hsa-miR-6760-3p	0.000823785	0.000536571	0.000648988	0.000845392	0.0010936	0.00094061	0.000644319	0.00152068	0.000503928	0.000811893	0.00112242	0.000674664
m913	hsa-miR-6761-5p	0.00119823	0.000866769	0.00159751	0.000140899	0.00129865	0.00150498	0.000351446	0.00219654	0.00120943	0.000631473	0.000330125	0.00195652
m914	hsa-miR-6763-3p	0.0021718	0.00301306	0.00069891	0.00133854	0.0016404	0.00272777	0.00111291	0.00261895	0.00267082	0.00144337	0.00125447	0.00229386
m915	hsa-miR-6763-5p	7.48895e-05	4.12747e-05	4.99221e-05	7.04493e-05	6.83499e-05	9.4061e-05	5.85744e-05	8.44823e-05	5.03928e-05	9.02104e-05	0.000660249	6.74664e-05
m916	hsa-miR-6765-3p	7.48895e-05	0.000949319	4.99221e-05	7.04493e-05	6.83499e-05	0.00094061	0.00052717	0.000760341	0.000705499	0.00108252	0.000660249	0.000202399
m917	hsa-miR-6767-5p	7.48895e-05	4.12747e-05	4.99221e-05	7.04493e-05	6.83499e-05	9.4061e-05	5.85744e-05	8.44823e-05	0.00035275	0.00117273	6.60249e-05	6.74664e-05
m918	hsa-miR-6768-3p	7.48895e-05	0.000495297	4.99221e-05	7.04493e-05	6.83499e-05	9.4061e-05	5.85744e-05	8.44823e-05	5.03928e-05	9.02104e-05	6.60249e-05	6.74664e-05
m919	hsa-miR-6768-5p	7.48895e-05	4.12747e-05	4.99221e-05	7.04493e-05	6.83499e-05	9.4061e-05	5.85744e-05	8.44823e-05	5.03928e-05	9.02104e-05	0.0002641	0.000877063
m920	hsa-miR-6769a-3p	7.48895e-05	4.12747e-05	0.000648988	0.000140899	0.0001367	9.4061e-05	5.85744e-05	8.44823e-05	0.000503928	0.000180421	6.60249e-05	6.74664e-05
m921	hsa-miR-6769b-3p	7.48895e-05	0.000454022	0.000299533	0.000211348	0.000956899	0.000376244	0.000292872	0.00126723	5.03928e-05	9.02104e-05	6.60249e-05	6.74664e-05
m922	hsa-miR-6771-3p	7.48895e-05	0.00078422	0.00199688	0.00154989	0.00143535	0.00188122	0.000995765	0.00135172	0.00100786	0.001714	0.000396149	0.00134933
m923	hsa-miR-6771-5p	7.48895e-05	0.000536571	4.99221e-05	7.04493e-05	6.83499e-05	9.4061e-05	5.85744e-05	8.44823e-05	5.03928e-05	9.02104e-05	6.60249e-05	6.74664e-05
m924	hsa-miR-6775-5p	7.48895e-05	0.000495297	0.000499221	7.04493e-05	0.000615149	0.000752488	0.000175723	0.000844823	5.03928e-05	9.02104e-05	6.60249e-05	6.74664e-05
m925	hsa-miR-6780b-3p	7.48895e-05	0.000619121	0.000449299	0.000774943	0.00020505	0.000282183	0.00052717	0.000929305	5.03928e-05	9.02104e-05	6.60249e-05	6.74664e-05
m926	hsa-miR-6781-5p	7.48895e-05	4.12747e-05	0.000549143	0.000211348	0.000546799	9.4061e-05	0.000175723	0.00101379	0.000604714	0.000451052	6.60249e-05	6.74664e-05
m927	hsa-miR-6785-5p	0.0064405	0.00350835	0.015376	0.000422696	0.016404	0.0055496	0.000761467	0.0156292	0.00680303	0.000902104	0.00415957	0.0121439
m928	hsa-miR-6786-3p	7.48895e-05	4.12747e-05	4.99221e-05	7.04493e-05	6.83499e-05	0.00094061	0.000468595	0.000253447	5.03928e-05	9.02104e-05	6.60249e-05	6.74664e-05
m929	hsa-miR-6789-3p	7.48895e-05	0.000660396	4.99221e-05	7.04493e-05	6.83499e-05	0.00178716	0.000175723	8.44823e-05	5.03928e-05	9.02104e-05	6.60249e-05	6.74664e-05
m930	hsa-miR-6789-5p	0.00239647	0.00887407	0.00184712	0.0131036	0.00334914	0.0157082	0.00369019	0.00228102	0.00312435	0.0348212	0.00217882	0.00283359
m931	hsa-miR-6790-5p	0.00202202	0.00416875	0.00249611	0.00239528	0.00334914	0.00272777	0.00269442	0.0052379	0.0034771	0.00216505	0.002641	0.00256372
m932	hsa-miR-6791-5p	7.48895e-05	4.12747e-05	4.99221e-05	7.04493e-05	6.83499e-05	9.4061e-05	5.85744e-05	8.44823e-05	5.03928e-05	9.02104e-05	0.000792299	0.000134933
m933	hsa-miR-6792-3p	7.48895e-05	4.12747e-05	0.00069891	0.000634044	0.00102525	0.000752488	0.000410021	0.000844823	0.000655107	0.000360841	6.60249e-05	6.74664e-05
m934	hsa-miR-6793-5p	7.48895e-05	0.000412747	4.99221e-05	7.04493e-05	6.83499e-05	9.4061e-05	5.85744e-05	8.44823e-05	0.000503928	0.000721683	6.60249e-05	6.74664e-05
m935	hsa-miR-6797-5p	7.48895e-05	4.12747e-05	4.99221e-05	7.04493e-05	6.83499e-05	9.4061e-05	5.85744e-05	8.44823e-05	0.000503928	0.000451052	6.60249e-05	6.74664e-05
m936	hsa-miR-6799-5p	7.48895e-05	4.12747e-05	0.000648988	0.000211348	0.0002734	9.4061e-05	5.85744e-05	8.44823e-05	5.03928e-05	9.02104e-05	6.60249e-05	6.74664e-05
m937	hsa-miR-6800-3p	7.48895e-05	0.000412747	4.99221e-05	7.04493e-05	6.83499e-05	0.000282183	0.00052717	0.000844823	5.03928e-05	9.02104e-05	6.60249e-05	6.74664e-05
m938	hsa-miR-6801-3p	7.48895e-05	0.000454022	4.99221e-05	7.04493e-05	6.83499e-05	9.4061e-05	5.85744e-05	8.44823e-05	5.03928e-05	9.02104e-05	6.60249e-05	6.74664e-05
m939	hsa-miR-6802-3p	0.000823785	0.000454022	0.000549143	0.00105674	0.000683499	0.00103467	0.000820042	0.000506894	5.03928e-05	9.02104e-05	6.60249e-05	6.74664e-05
m940	hsa-miR-6803-5p	7.48895e-05	4.12747e-05	0.000499221	0.000140899	0.000615149	9.4061e-05	5.85744e-05	8.44823e-05	5.03928e-05	9.02104e-05	6.60249e-05	6.74664e-05
m941	hsa-miR-6806-3p	7.48895e-05	0.000660396	4.99221e-05	7.04493e-05	6.83499e-05	9.4061e-05	5.85744e-05	8.44823e-05	5.03928e-05	9.02104e-05	6.60249e-05	6.74664e-05
m942	hsa-miR-6808-3p	0.00157268	0.00156844	0.00194696	0.000986291	0.0015037	0.00197528	0.000995765	0.000929305	0.00131021	0.000992314	0.000990374	0.00134933
m943	hsa-miR-6809-3p	0.000823785	0.000619121	0.000549143	0.000563595	0.000615149	0.00094061	0.000117149	0.000506894	0.000403142	0.000902104	6.60249e-05	6.74664e-05
m944	hsa-miR-6813-3p	0.00104845	0.000908044	0.000998442	0.000704493	0.00157205	0.00141091	0.000175723	0.00219654	0.00156218	0.000360841	0.000858324	0.00161919
m945	hsa-miR-6817-3p	0.00119823	0.00140334	0.00269579	0.00746763	0.00307575	0.00225746	0.000585744	0.00211206	0.00136061	0.00243568	0.000660249	0.00168666
m946	hsa-miR-6818-3p	7.48895e-05	0.000577846	4.99221e-05	7.04493e-05	6.83499e-05	9.4061e-05	5.85744e-05	8.44823e-05	5.03928e-05	9.02104e-05	6.60249e-05	6.74664e-05
m947	hsa-miR-6821-5p	7.48895e-05	4.12747e-05	0.000199688	0.000774943	0.00020505	9.4061e-05	5.85744e-05	8.44823e-05	5.03928e-05	9.02104e-05	6.60249e-05	6.74664e-05
m948	hsa-miR-6823-5p	0.000823785	0.000949319	0.00529174	0.000422696	0.00444274	0.00103467	0.000234298	0.0028724	0.00105825	0.000902104	0.0010564	0.00168666
m949	hsa-miR-6824-5p	7.48895e-05	0.000454022	4.99221e-05	7.04493e-05	6.83499e-05	9.4061e-05	5.85744e-05	8.44823e-05	5.03928e-05	9.02104e-05	6.60249e-05	6.74664e-05
m950	hsa-miR-6825-3p	7.48895e-05	4.12747e-05	0.000798754	0.000563595	0.000478449	0.00094061	0.000702893	0.000591376	0.000806285	0.00126295	0.000330125	0.000944529
m951	hsa-miR-6831-5p	7.48895e-05	0.000495297	4.99221e-05	7.04493e-05	6.83499e-05	9.4061e-05	5.85744e-05	8.44823e-05	0.000503928	0.000902104	6.60249e-05	6.74664e-05
m952	hsa-miR-6832-3p	7.48895e-05	4.12747e-05	0.000499221	0.000493145	0.000683499	0.00094061	0.000468595	0.000844823	5.03928e-05	9.02104e-05	6.60249e-05	6.74664e-05
m953	hsa-miR-6835-5p	0.00112334	0.000825495	0.00164743	0.00345202	0.0031441	0.00272777	0.00556457	0.00219654	0.00110864	0.00541262	0.00250895	0.00182159
m954	hsa-miR-6839-3p	7.48895e-05	0.000454022	4.99221e-05	7.04493e-05	6.83499e-05	9.4061e-05	5.85744e-05	8.44823e-05	5.03928e-05	9.02104e-05	6.60249e-05	6.74664e-05
m955	hsa-miR-6844	7.48895e-05	0.000660396	0.000898598	0.000211348	0.00129865	0.00131685	0.000117149	0.000760341	5.03928e-05	9.02104e-05	0.000330125	0.000674664
m956	hsa-miR-6850-3p	0.00456826	0.00924554	0.00279564	0.0119764	0.00382759	0.0302876	0.00685321	0.0043086	0.00529125	0.0216505	0.00561212	0.00715144
m957	hsa-miR-6850-5p	0.000898674	4.12747e-05	0.000549143	0.000140899	0.000341749	0.00094061	0.000351446	0.00135172	5.03928e-05	9.02104e-05	6.60249e-05	6.74664e-05
m958	hsa-miR-6851-5p	7.48895e-05	0.000495297	4.99221e-05	7.04493e-05	6.83499e-05	9.4061e-05	5.85744e-05	8.44823e-05	5.03928e-05	9.02104e-05	6.60249e-05	6.74664e-05
m959	hsa-miR-6852-3p	7.48895e-05	4.12747e-05	0.000549143	0.000140899	0.00020505	9.4061e-05	5.85744e-05	8.44823e-05	5.03928e-05	9.02104e-05	6.60249e-05	6.74664e-05
m960	hsa-miR-6855-5p	7.48895e-05	4.12747e-05	0.000499221	0.000140899	0.000478449	9.4061e-05	5.85744e-05	8.44823e-05	5.03928e-05	9.02104e-05	6.60249e-05	6.74664e-05
m961	hsa-miR-6857-3p	7.48895e-05	4.12747e-05	4.99221e-05	7.04493e-05	6.83499e-05	0.00094061	0.000234298	0.00101379	5.03928e-05	9.02104e-05	6.60249e-05	6.74664e-05
m962	hsa-miR-6857-5p	7.48895e-05	4.12747e-05	4.99221e-05	7.04493e-05	6.83499e-05	9.4061e-05	5.85744e-05	8.44823e-05	0.000604714	0.000451052	0.000660249	0.000202399
m963	hsa-miR-6861-3p	7.48895e-05	0.000536571	4.99221e-05	7.04493e-05	6.83499e-05	9.4061e-05	5.85744e-05	8.44823e-05	5.03928e-05	9.02104e-05	6.60249e-05	6.74664e-05
m964	hsa-miR-6862-3p	7.48895e-05	0.000536571	4.99221e-05	7.04493e-05	6.83499e-05	9.4061e-05	5.85744e-05	8.44823e-05	5.03928e-05	9.02104e-05	6.60249e-05	6.74664e-05
m965	hsa-miR-6863	0.000898674	4.12747e-05	0.000499221	0.000281797	0.000888549	0.00103467	0.000468595	0.000422411	0.000755892	0.000541262	6.60249e-05	6.74664e-05
m966	hsa-miR-6864-5p	0.000898674	0.000495297	0.000898598	0.000774943	0.00020505	0.000846549	0.000234298	0.0014362	5.03928e-05	9.02104e-05	0.000924349	0.00074213
m967	hsa-miR-6865-3p	7.48895e-05	0.00115569	0.00209673	0.000845392	0.0016404	0.00131685	0.000585744	0.00194309	0.000856678	0.000811893	0.00138652	0.00155173
m968	hsa-miR-6865-5p	0.0469557	0.0472183	0.033348	0.0503713	0.0422402	0.098764	0.0554114	0.0442687	0.0422796	0.054036	0.0492546	0.0428411
m969	hsa-miR-6866-3p	7.48895e-05	0.000454022	4.99221e-05	7.04493e-05	6.83499e-05	9.4061e-05	5.85744e-05	8.44823e-05	5.03928e-05	9.02104e-05	6.60249e-05	6.74664e-05
m970	hsa-miR-6867-3p	7.48895e-05	0.000412747	0.000599065	0.000281797	0.00020505	9.4061e-05	5.85744e-05	8.44823e-05	5.03928e-05	9.02104e-05	6.60249e-05	6.74664e-05
m971	hsa-miR-6867-5p	7.48895e-05	4.12747e-05	4.99221e-05	7.04493e-05	6.83499e-05	9.4061e-05	5.85744e-05	8.44823e-05	5.03928e-05	9.02104e-05	0.000660249	0.000269865
m972	hsa-miR-6869-5p	7.48895e-05	0.00222884	0.00114821	0.00295887	0.0010936	0.00564366	0.00117149	0.00219654	0.00105825	0.00225526	0.000990374	0.001012
m973	hsa-miR-6870-5p	7.48895e-05	4.12747e-05	4.99221e-05	7.04493e-05	6.83499e-05	0.000752488	0.000117149	0.00126723	0.000503928	0.000541262	6.60249e-05	6.74664e-05
m974	hsa-miR-6872-3p	0.00958586	0.0118458	0.00878629	0.0103561	0.00991074	0.0220103	0.00855186	0.0165585	0.0106833	0.0157868	0.0124127	0.00883809
m975	hsa-miR-6873-3p	7.48895e-05	0.000536571	0.000599065	0.000563595	0.000546799	9.4061e-05	5.85744e-05	8.44823e-05	0.000705499	0.00126295	6.60249e-05	6.74664e-05
m976	hsa-miR-6883-5p	7.48895e-05	4.12747e-05	0.000499221	0.000281797	0.000546799	9.4061e-05	5.85744e-05	8.44823e-05	5.03928e-05	9.02104e-05	6.60249e-05	6.74664e-05
m977	hsa-miR-6885-5p	0.00254624	0.00330198	0.00264587	0.00112719	0.0021872	0.00507929	0.000761467	0.00481549	0.00206611	0.001714	0.00171665	0.00202399
m978	hsa-miR-6886-3p	7.48895e-05	4.12747e-05	4.99221e-05	7.04493e-05	6.83499e-05	0.000564366	0.000585744	0.000422411	5.03928e-05	9.02104e-05	6.60249e-05	6.74664e-05
m979	hsa-miR-6887-5p	7.48895e-05	0.00070167	0.00129798	0.000634044	6.83499e-05	0.000846549	0.000410021	0.00211206	0.00327553	0.000180421	6.60249e-05	6.74664e-05
m980	hsa-miR-6892-3p	7.48895e-05	0.000412747	4.99221e-05	7.04493e-05	6.83499e-05	9.4061e-05	5.85744e-05	8.44823e-05	5.03928e-05	9.02104e-05	6.60249e-05	6.74664e-05
m981	hsa-miR-6894-5p	7.48895e-05	4.12747e-05	0.000499221	0.000211348	0.0001367	9.4061e-05	5.85744e-05	8.44823e-05	5.03928e-05	9.02104e-05	6.60249e-05	6.74664e-05
m982	hsa-miR-6895-3p	7.48895e-05	4.12747e-05	0.000648988	0.000493145	0.000410099	9.4061e-05	5.85744e-05	8.44823e-05	5.03928e-05	9.02104e-05	6.60249e-05	6.74664e-05
m983	hsa-miR-7-1-3p	0.0021718	0.00218756	0.00264587	0.00317022	0.00252895	0.00329213	0.00240155	0.00312584	0.00196532	0.00243568	0.0023769	0.00222639
m984	hsa-miR-7-5p	0.0337752	0.190689	0.0715883	0.114832	0.0292538	0.0278421	0.118789	0.0440998	0.0312939	0.0146141	0.136209	0.0175413
m985	hsa-miR-708-5p	7.48895e-05	4.12747e-05	0.000599065	0.000211348	0.000478449	9.4061e-05	5.85744e-05	8.44823e-05	5.03928e-05	9.02104e-05	0.000726274	6.74664e-05
m986	hsa-miR-7107-5p	7.48895e-05	0.000412747	0.000449299	0.000845392	0.000478449	0.00094061	0.000702893	0.000506894	0.000503928	0.000902104	6.60249e-05	6.74664e-05
m987	hsa-miR-7108-3p	7.48895e-05	4.12747e-05	4.99221e-05	7.04493e-05	6.83499e-05	9.4061e-05	5.85744e-05	8.44823e-05	0.000554321	0.000360841	6.60249e-05	6.74664e-05
m988	hsa-miR-7108-5p	7.48895e-05	0.00103187	0.000249611	0.00140899	0.000683499	0.00348026	0.000702893	0.00168965	0.000755892	0.00288673	0.000792299	0.000877063
m989	hsa-miR-7109-5p	0.00157268	0.00136207	0.00104836	0.000774943	0.00143535	0.00178716	0.000937191	0.000929305	0.00125982	0.00135316	0.0010564	0.00182159
m990	hsa-miR-7110-5p	7.48895e-05	0.000454022	4.99221e-05	7.04493e-05	6.83499e-05	9.4061e-05	5.85744e-05	8.44823e-05	5.03928e-05	9.02104e-05	6.60249e-05	6.74664e-05
m991	hsa-miR-7114-5p	7.48895e-05	4.12747e-05	4.99221e-05	7.04493e-05	6.83499e-05	0.00094061	0.000292872	0.000253447	5.03928e-05	9.02104e-05	6.60249e-05	0.000674664
m992	hsa-miR-7158-5p	7.48895e-05	4.12747e-05	4.99221e-05	7.04493e-05	6.83499e-05	0.000282183	0.000292872	0.00118275	5.03928e-05	9.02104e-05	6.60249e-05	6.74664e-05
m993	hsa-miR-718	7.48895e-05	0.000660396	0.000499221	0.000845392	0.00116195	0.00112873	0.000585744	0.00126723	0.000604714	0.00117273	6.60249e-05	6.74664e-05
m994	hsa-miR-744-5p	0.0236651	0.0228249	0.0198191	0.0209939	0.0257679	0.0206934	0.0226683	0.0283861	0.0304877	0.0238155	0.0256177	0.0238156
m995	hsa-miR-758-3p	0.000973564	0.00078422	0.00094852	0.00154989	0.0020505	0.00094061	0.00134721	0.000591376	0.000755892	0.000992314	0.00118845	0.000674664
m996	hsa-miR-758-5p	0.00591627	0.00598484	0.00748832	0.00309977	0.00820199	0.0135448	0.00210868	0.00768789	0.00508967	0.00315736	0.00475379	0.00580211
m997	hsa-miR-760	0.00127312	0.00251776	0.00129798	0.00183168	0.00321245	0.00103467	0.00128864	0.00211206	0.00201571	0.00189442	0.0021128	0.001012
m998	hsa-miR-7641	0.00381937	0.00235266	0.00349455	0.00239528	0.00334914	0.00300995	0.00234298	0.00363274	0.00322514	0.00243568	0.00151857	0.00344078
m999	hsa-miR-765	0.00157268	0.00264158	0.00174727	0.00154989	0.00184545	0.0038565	0.000761467	0.00278792	0.00241885	0.00162379	0.00178267	0.00175413
m1000	hsa-miR-766-3p	0.00292069	0.00222884	0.00574104	0.00183168	0.00745014	0.00395056	0.00140579	0.00498446	0.00372907	0.001714	0.00217882	0.00344078
m1001	hsa-miR-766-5p	7.48895e-05	4.12747e-05	4.99221e-05	7.04493e-05	6.83499e-05	0.000470305	0.000585744	0.000506894	5.03928e-05	9.02104e-05	0.000726274	0.000472265
m1002	hsa-miR-767-5p	7.48895e-05	0.000577846	4.99221e-05	7.04493e-05	6.83499e-05	9.4061e-05	5.85744e-05	8.44823e-05	5.03928e-05	9.02104e-05	6.60249e-05	6.74664e-05
m1003	hsa-miR-769-3p	0.00172246	0.00152716	0.00139782	0.00197258	0.00239225	0.00197528	0.00234298	0.00261895	0.00241885	0.00162379	0.00171665	0.00195652
m1004	hsa-miR-769-5p	0.00516738	0.00895662	0.00678941	0.0052837	0.00806529	0.0055496	0.00650176	0.00785685	0.0041826	0.00676578	0.00752684	0.00499251
m1005	hsa-miR-770-5p	7.48895e-05	4.12747e-05	4.99221e-05	7.04493e-05	6.83499e-05	0.000282183	0.000410021	0.00126723	5.03928e-05	9.02104e-05	6.60249e-05	6.74664e-05
m1006	hsa-miR-7704	7.48895e-05	0.000660396	0.000499221	0.000493145	0.000888549	0.00150498	0.00052717	0.000506894	0.000403142	0.00126295	6.60249e-05	6.74664e-05
m1007	hsa-miR-7705	0.0154272	0.0184498	0.0185211	0.0110605	0.0169508	0.0340501	0.00790755	0.0167275	0.0159745	0.0180421	0.013271	0.0151799
m1008	hsa-miR-7706	0.00164757	0.00165099	0.00254603	0.00133854	0.0019138	0.00206934	0.00123006	0.00253447	0.00241885	0.00144337	0.00138652	0.00330585
m1009	hsa-miR-7846-3p	0.000748895	4.12747e-05	4.99221e-05	7.04493e-05	6.83499e-05	9.4061e-05	5.85744e-05	8.44823e-05	5.03928e-05	9.02104e-05	6.60249e-05	6.74664e-05
m1010	hsa-miR-7847-3p	7.48895e-05	0.000454022	4.99221e-05	7.04493e-05	6.83499e-05	9.4061e-05	5.85744e-05	8.44823e-05	5.03928e-05	9.02104e-05	6.60249e-05	6.74664e-05
m1011	hsa-miR-7849-3p	0.00104845	0.00222884	0.00304525	0.000422696	0.00369089	0.00263371	0.000351446	0.00582928	0.00146139	0.00117273	0.00118845	0.00128186
m1012	hsa-miR-7850-5p	0.000823785	0.000577846	0.00094852	0.00126809	0.00102525	0.00131685	0.000995765	0.00135172	0.00181414	0.000992314	0.000726274	0.00121439
m1013	hsa-miR-7851-3p	7.48895e-05	0.000742945	0.000599065	0.000422696	0.00020505	9.4061e-05	5.85744e-05	8.44823e-05	0.000604714	0.000721683	6.60249e-05	6.74664e-05
m1014	hsa-miR-7856-5p	7.48895e-05	4.12747e-05	0.000499221	0.000281797	0.0002734	9.4061e-05	5.85744e-05	8.44823e-05	5.03928e-05	9.02104e-05	6.60249e-05	6.74664e-05
m1015	hsa-miR-7974	0.00164757	0.00185736	0.00279564	0.00119764	0.0016404	0.00188122	0.000410021	0.0014362	0.0021165	0.000902104	0.000792299	0.00236132
m1016	hsa-miR-7976	0.00119823	0.00127952	0.00164743	0.00119764	0.0016404	0.00188122	0.000878616	0.00177413	0.000907071	0.00216505	0.000330125	0.001012
m1017	hsa-miR-7977	0.0321276	0.0312037	0.0280063	0.0314204	0.0346534	0.0644318	0.0279986	0.0270343	0.0361316	0.0350918	0.034531	0.0359596
m1018	hsa-miR-802	0.00688984	0.00755328	0.00888614	0.0152875	0.00970569	0.0173072	0.011422	0.0111517	0.00831481	0.0196659	0.00792299	0.00580211
m1019	hsa-miR-8052	0.00232158	0.00078422	4.99221e-05	7.04493e-05	6.83499e-05	0.000376244	0.000937191	0.000506894	5.03928e-05	9.02104e-05	6.60249e-05	6.74664e-05
m1020	hsa-miR-8054	7.48895e-05	4.12747e-05	0.000549143	0.000634044	6.83499e-05	9.4061e-05	5.85744e-05	8.44823e-05	5.03928e-05	9.02104e-05	6.60249e-05	6.74664e-05
m1021	hsa-miR-8059	7.48895e-05	0.000495297	0.00129798	0.000422696	0.0012303	0.00122279	0.000117149	0.000591376	5.03928e-05	9.02104e-05	6.60249e-05	6.74664e-05
m1022	hsa-miR-8071	0.00396915	0.00185736	0.000199688	0.000704493	0.000341749	0.000752488	0.00105434	8.44823e-05	5.03928e-05	9.02104e-05	0.00013205	0.00128186
m1023	hsa-miR-8072	7.48895e-05	4.12747e-05	4.99221e-05	7.04493e-05	6.83499e-05	0.000188122	0.000117149	0.000844823	5.03928e-05	9.02104e-05	6.60249e-05	6.74664e-05
m1024	hsa-miR-8075	7.48895e-05	0.000412747	4.99221e-05	7.04493e-05	6.83499e-05	9.4061e-05	5.85744e-05	8.44823e-05	5.03928e-05	9.02104e-05	6.60249e-05	6.74664e-05
m1025	hsa-miR-8077	0.000898674	4.12747e-05	0.00204681	0.000774943	0.0012303	0.000376244	0.000292872	0.00202758	0.000554321	0.000811893	0.000594224	0.00074213
m1026	hsa-miR-8085	7.48895e-05	0.000536571	4.99221e-05	7.04493e-05	6.83499e-05	9.4061e-05	5.85744e-05	8.44823e-05	5.03928e-05	9.02104e-05	6.60249e-05	6.74664e-05
m1027	hsa-miR-8087	0.000823785	4.12747e-05	0.000349455	0.000352247	0.000820199	9.4061e-05	5.85744e-05	8.44823e-05	5.03928e-05	9.02104e-05	6.60249e-05	6.74664e-05
m1028	hsa-miR-8088	7.48895e-05	0.000412747	4.99221e-05	7.04493e-05	6.83499e-05	9.4061e-05	5.85744e-05	8.44823e-05	5.03928e-05	9.02104e-05	6.60249e-05	6.74664e-05
m1029	hsa-miR-8089	7.48895e-05	4.12747e-05	4.99221e-05	7.04493e-05	6.83499e-05	9.4061e-05	5.85744e-05	8.44823e-05	0.000604714	0.000180421	6.60249e-05	6.74664e-05
m1030	hsa-miR-8485	0.00104845	0.00227011	0.000898598	0.00176123	0.00157205	0.00141091	0.00111291	0.00135172	0.00105825	0.00207484	0.000990374	0.00107946
m1031	hsa-miR-874-3p	0.00254624	0.00532444	0.00209673	0.00577684	0.00307575	0.00291589	0.00492025	0.00295688	0.00302357	0.00369863	0.00680057	0.00290105
m1032	hsa-miR-874-5p	0.00187224	0.00235266	0.000848676	0.00281797	0.0010936	0.00272777	0.00234298	0.00253447	0.00166296	0.00252589	0.0023769	0.00202399
m1033	hsa-miR-875-3p	7.48895e-05	4.12747e-05	4.99221e-05	7.04493e-05	6.83499e-05	0.00094061	0.000175723	8.44823e-05	5.03928e-05	9.02104e-05	6.60249e-05	6.74664e-05
m1034	hsa-miR-875-5p	7.48895e-05	4.12747e-05	4.99221e-05	7.04493e-05	6.83499e-05	9.4061e-05	5.85744e-05	8.44823e-05	0.000755892	9.02104e-05	6.60249e-05	6.74664e-05
m1035	hsa-miR-877-3p	7.48895e-05	0.000742945	0.0013479	0.00119764	0.0010936	0.000658427	0.000820042	0.00177413	0.00100786	0.000451052	0.0013205	0.00121439
m1036	hsa-miR-877-5p	0.00127312	0.00165099	0.00149766	0.00154989	0.0020505	0.00131685	0.00216725	0.00160516	0.00292278	0.00144337	0.00231087	0.00242879
m1037	hsa-miR-885-3p	7.48895e-05	0.000454022	4.99221e-05	7.04493e-05	6.83499e-05	0.000846549	0.000644319	0.000675858	0.000705499	0.000631473	6.60249e-05	6.74664e-05
m1038	hsa-miR-885-5p	7.48895e-05	4.12747e-05	4.99221e-05	7.04493e-05	6.83499e-05	9.4061e-05	5.85744e-05	8.44823e-05	0.000554321	0.000270631	6.60249e-05	6.74664e-05
m1039	hsa-miR-887-3p	0.00224669	0.00255903	0.00269579	0.00380426	0.00334914	0.00235152	0.00392449	0.00261895	0.00272121	0.00333778	0.00462174	0.00425038
m1040	hsa-miR-887-5p	7.48895e-05	0.00111442	4.99221e-05	7.04493e-05	6.83499e-05	9.4061e-05	5.85744e-05	8.44823e-05	5.03928e-05	9.02104e-05	0.000924349	0.000539731
m1041	hsa-miR-888-5p	7.48895e-05	0.00119697	0.000998442	0.000281797	0.000751849	0.00141091	0.000351446	0.000844823	0.000755892	0.000541262	0.000594224	0.000877063
m1042	hsa-miR-889-3p	0.00277091	0.00251776	0.00489237	0.00288842	0.00471614	0.00404462	0.00304587	0.00447756	0.00337632	0.00279652	0.00204677	0.00290105
m1043	hsa-miR-889-5p	7.48895e-05	0.000577846	0.000848676	0.000281797	0.0001367	0.00094061	0.000234298	0.000253447	5.03928e-05	9.02104e-05	0.000330125	0.000944529
m1044	hsa-miR-891a-5p	7.48895e-05	4.12747e-05	0.000399377	7.04493e-05	0.000888549	9.4061e-05	5.85744e-05	8.44823e-05	5.03928e-05	9.02104e-05	6.60249e-05	6.74664e-05
m1045	hsa-miR-892c-3p	7.48895e-05	4.12747e-05	0.000149766	0.000704493	0.000410099	0.00122279	0.000292872	0.000337929	5.03928e-05	9.02104e-05	6.60249e-05	6.74664e-05
m1046	hsa-miR-9-5p	7.48895e-05	4.12747e-05	4.99221e-05	7.04493e-05	6.83499e-05	0.000564366	0.000234298	0.00160516	5.03928e-05	9.02104e-05	6.60249e-05	6.74664e-05
m1047	hsa-miR-922	0.018273	0.0467643	0.0801749	0.013174	0.0580291	0.0684764	0.0102505	0.0968167	0.035275	0.0231841	0.0285888	0.0463494
m1048	hsa-miR-92a-1-5p	0.00164757	0.00152716	0.00244618	0.00225438	0.00252895	0.00442087	0.000995765	0.00473101	0.00287239	0.00225526	0.00112242	0.00418291
m1049	hsa-miR-92a-3p	0.643975	0.639923	0.768801	0.641793	0.716922	0.707433	0.599685	0.795739	0.634244	0.669	0.493866	0.755826
m1050	hsa-miR-92b-3p	0.0188722	0.0186975	0.0200687	0.0147944	0.0235807	0.0174013	0.0166937	0.0249223	0.0194516	0.0156966	0.0141293	0.0187557
m1051	hsa-miR-92b-5p	0.00262113	0.00210501	0.00194696	0.00190213	0.00375924	0.00310401	0.00210868	0.0043086	0.00503928	0.00297694	0.00204677	0.00384558
m1052	hsa-miR-93-3p	0.00277091	0.00466404	0.00469268	0.00436786	0.00437439	0.00357432	0.00433451	0.00295688	0.00382985	0.00442031	0.00429162	0.00519491
m1053	hsa-miR-93-5p	0.271999	0.351042	0.421293	0.296803	0.345714	0.325921	0.256322	0.340971	0.292883	0.340274	0.253668	0.319791
m1054	hsa-miR-935	0.00614094	0.0042513	0.00579097	0.00605864	0.00628819	0.00667833	0.00632604	0.00498446	0.00801246	0.00875041	0.00495187	0.0072189
m1055	hsa-miR-936	7.48895e-05	4.12747e-05	4.99221e-05	7.04493e-05	6.83499e-05	9.4061e-05	5.85744e-05	8.44823e-05	5.03928e-05	9.02104e-05	0.000660249	0.001012
m1056	hsa-miR-937-3p	0.000973564	0.000619121	0.000648988	0.000704493	0.000888549	0.00103467	0.000351446	0.00109827	0.000705499	0.000902104	0.000396149	0.000944529
m1057	hsa-miR-941	0.021044	0.0247648	0.0242622	0.0185282	0.0229656	0.02154	0.0242498	0.0267809	0.0244909	0.0181323	0.0227126	0.0213194
m1058	hsa-miR-942-3p	7.48895e-05	0.00119697	0.000798754	0.000986291	0.0010936	0.00112873	0.000585744	0.00126723	0.000907071	0.000992314	0.000990374	0.000674664
m1059	hsa-miR-942-5p	0.00441848	0.0101123	0.00888614	0.00866527	0.00840704	0.0098764	0.0052717	0.00878616	0.00740774	0.0110959	0.00693261	0.00769117
m1060	hsa-miR-95-3p	7.48895e-05	4.12747e-05	0.000399377	0.000774943	0.000615149	0.000376244	0.000702893	0.000844823	5.03928e-05	9.02104e-05	0.000528199	0.00074213
m1061	hsa-miR-98-3p	0.000748895	0.00239393	0.00184712	0.00119764	0.0024606	0.00159904	0.000937191	0.00346377	0.00221728	0.00135316	0.00178267	0.00168666
m1062	hsa-miR-98-5p	0.146634	0.153872	0.132543	0.135897	0.156385	0.132438	0.134487	0.135763	0.146744	0.12846	0.1475	0.127309
m1063	hsa-miR-99a-3p	0.0021718	0.00470532	0.00279564	0.00239528	0.00184545	0.00300995	0.00322159	0.00244999	0.00191493	0.00270631	0.00495187	0.00310345
m1064	hsa-miR-99a-5p	0.0671759	0.0728499	0.0931048	0.0430445	0.0712206	0.0541791	0.0561143	0.0781461	0.0463614	0.0488038	0.055593	0.0651725
m1065	hsa-miR-99b-3p	0.0111585	0.0185736	0.0124805	0.0109196	0.0131915	0.0114754	0.0128278	0.0136016	0.0118927	0.00983293	0.0174306	0.0117391
m1066	hsa-miR-99b-5p	0.271325	0.306547	0.304126	0.237978	0.306344	0.233271	0.253159	0.317991	0.29893	0.268556	0.30279	0.293209
m1068	hsa_piR_000552/gb/DQ570687/Homo	0.00471804	0.00499424	0.0056412	0.00619954	0.00635654	0.00893579	0.00568172	0.00616721	0.00675264	0.00902104	0.00369739	0.00377812
m1069	hsa_piR_000753/gb/DQ570940/Homo	0.00149779	0.000908044	0.000848676	0.00133854	0.000341749	0.0021634	0.00111291	0.00101379	0.000705499	0.00324757	0.000858324	0.000877063
m1070	hsa_piR_000765/gb/DQ570956/Homo	0.129784	0.183219	0.108581	0.154989	0.102388	0.328461	0.117207	0.168373	0.18091	0.21425	0.198999	0.118066
m1071	hsa_piR_000775/gb/DQ570968/Homo	7.48895e-05	4.12747e-05	4.99221e-05	7.04493e-05	6.83499e-05	9.4061e-05	5.85744e-05	8.44823e-05	0.000100786	0.000902104	6.60249e-05	6.74664e-05
m1072	hsa_piR_000794/gb/DQ570992/Homo	0.00202202	0.00313688	0.00324494	0.00309977	0.00307575	0.00357432	0.00222583	0.00211206	0.00206611	0.00324757	0.00257497	0.00303599
m1073	hsa_piR_000796/gb/DQ570994/Homo	7.48895e-05	4.12747e-05	0.000399377	0.000422696	0.000683499	0.00112873	0.000234298	0.000253447	5.03928e-05	9.02104e-05	6.60249e-05	6.74664e-05
m1074	hsa_piR_000805/gb/DQ571003/Homo	0.00816296	0.0109791	0.010284	0.0181055	0.0125764	0.0236093	0.0120078	0.0130948	0.00927228	0.0180421	0.0114883	0.010997
m1075	hsa_piR_000823/gb/DQ571031/Homo	0.000973564	0.00107314	0.000898598	0.00133854	0.000888549	0.0016931	0.000702893	0.00152068	0.00110864	0.000902104	0.000924349	0.00114693
m1076	hsa_piR_000848/gb/DQ571067/Homo	7.48895e-05	4.12747e-05	4.99221e-05	7.04493e-05	6.83499e-05	9.4061e-05	5.85744e-05	8.44823e-05	0.000100786	0.00126295	6.60249e-05	6.74664e-05
m1077	hsa_piR_001042/gb/DQ571335/Homo	7.48895e-05	0.00132079	0.00114821	0.00218393	0.00102525	0.00263371	0.00169866	0.00126723	0.00110864	0.00324757	0.00165062	0.00128186
m1078	hsa_piR_001101/gb/DQ571419/Homo	0.0152026	0.0182847	0.0120312	0.0260663	0.0125764	0.0311342	0.0220826	0.0178258	0.0180406	0.0345506	0.0200055	0.0163269
m1079	hsa_piR_001152/gb/DQ571500/Homo	0.0369954	0.0432559	0.0328987	0.039663	0.0292538	0.0661249	0.042115	0.0367498	0.0338136	0.0720781	0.0361156	0.035015
m1080	hsa_piR_001159/gb/DQ571511/Homo	0.00179735	0.00160971	0.00234634	0.00183168	0.00157205	0.00376244	0.00281157	0.00177413	0.00186453	0.00234547	0.00112242	0.00161919
m1081	hsa_piR_001168/gb/DQ571524/Homo	7.48895e-05	4.12747e-05	4.99221e-05	7.04493e-05	6.83499e-05	9.4061e-05	5.85744e-05	8.44823e-05	0.000655107	0.000360841	6.60249e-05	6.74664e-05
m1082	hsa_piR_001169/gb/DQ571525/Homo	7.48895e-05	0.000619121	4.99221e-05	7.04493e-05	6.83499e-05	9.4061e-05	5.85744e-05	8.44823e-05	5.03928e-05	9.02104e-05	6.60249e-05	6.74664e-05
m1083	hsa_piR_001170/gb/DQ571526/Homo	0.0131806	0.0145287	0.0136787	0.0312795	0.0118245	0.0282183	0.0231955	0.0122499	0.0157226	0.0387905	0.0149877	0.017069
m1084	hsa_piR_001184/gb/DQ571550/Homo	7.48895e-05	4.12747e-05	4.99221e-05	7.04493e-05	6.83499e-05	0.00131685	0.000468595	0.000844823	0.000251964	0.00126295	6.60249e-05	6.74664e-05
m1085	hsa_piR_001311/gb/DQ571812/Homo	0.00112334	0.00140334	0.00114821	0.00176123	0.000956899	0.00291589	0.00158151	0.000844823	0.00161257	0.00198463	0.000594224	0.000674664
m1086	hsa_piR_001312/gb/DQ571813/Homo	0.00966075	0.0153542	0.00973481	0.0199372	0.00738179	0.0248321	0.0135307	0.0121655	0.0114392	0.0194854	0.0125447	0.0074213
m1087	hsa_piR_001318/gb/DQ571823/Homo	0.00104845	0.000536571	0.000449299	0.000986291	0.000478449	0.0021634	0.00111291	0.000253447	0.000705499	0.00288673	0.000528199	0.000674664
m1088	hsa_piR_001840/gb/DQ572465/Homo	7.48895e-05	0.000577846	4.99221e-05	7.04493e-05	6.83499e-05	9.4061e-05	5.85744e-05	8.44823e-05	5.03928e-05	9.02104e-05	6.60249e-05	6.74664e-05
m1089	hsa_piR_001918/gb/DQ572554/Homo	7.48895e-05	4.12747e-05	4.99221e-05	7.04493e-05	6.83499e-05	0.000188122	0.000585744	8.44823e-05	5.03928e-05	9.02104e-05	6.60249e-05	6.74664e-05
m1090	hsa_piR_002158/gb/DQ572892/Homo	7.48895e-05	0.000825495	0.000449299	0.000704493	0.000478449	0.00131685	0.00052717	0.00101379	0.000655107	0.00135316	0.000792299	0.00114693
m1091	hsa_piR_002441/gb/DQ573293/Homo	7.48895e-05	4.12747e-05	0.000549143	0.000352247	0.000341749	0.000658427	0.000995765	0.000506894	0.000655107	0.000902104	0.000858324	0.000269865
m1092	hsa_piR_002468/gb/DQ573323/Homo	7.48895e-05	0.000412747	0.000648988	0.000140899	0.0002734	9.4061e-05	5.85744e-05	8.44823e-05	5.03928e-05	9.02104e-05	6.60249e-05	6.74664e-05
m1093	hsa_piR_002852/gb/DQ573835/Homo	7.48895e-05	4.12747e-05	4.99221e-05	7.04493e-05	6.83499e-05	9.4061e-05	5.85744e-05	8.44823e-05	0.000251964	0.00126295	6.60249e-05	6.74664e-05
m1094	hsa_piR_004152/gb/DQ575658/Homo	7.48895e-05	4.12747e-05	4.99221e-05	7.04493e-05	6.83499e-05	0.00094061	0.000468595	0.000168965	5.03928e-05	9.02104e-05	6.60249e-05	6.74664e-05
m1095	hsa_piR_004153/gb/DQ575660/Homo	0.00614094	0.0114744	0.00464276	0.00598819	0.00567304	0.0144854	0.00462738	0.00937753	0.00745814	0.00703641	0.0114883	0.00539731
m1096	hsa_piR_004271/gb/DQ575827/Homo	0.000823785	0.000495297	0.000499221	0.00112719	0.000888549	0.000658427	0.00105434	0.00101379	0.000705499	0.00252589	0.000462174	0.00141679
m1097	hsa_piR_004307/gb/DQ575881/Homo	0.00726429	0.00908044	0.0107333	0.0122582	0.00861209	0.0167429	0.0096062	0.00751892	0.00851639	0.0164183	0.00501789	0.00708397
m1098	hsa_piR_004308/gb/DQ575882/Homo	0.00606605	0.00557209	0.00629019	0.00831302	0.00786024	0.00902985	0.00568172	0.00447756	0.00599674	0.00938188	0.00297112	0.00519491
m1099	hsa_piR_004309/gb/DQ575884/Homo	0.00112334	0.00107314	0.000848676	0.00281797	0.0012303	0.00197528	0.00105434	0.00101379	0.00110864	0.001714	0.0013205	0.00074213
m1100	hsa_piR_004721/gb/DQ576479/Homo	0.00187224	0.00367345	0.0033947	0.00373381	0.0024606	0.0072427	0.00246013	0.00337929	0.00161257	0.00568325	0.00231087	0.00256372
m1101	hsa_piR_004801/gb/DQ576605/Homo	7.48895e-05	0.000536571	0.000848676	0.000281797	0.000888549	9.4061e-05	5.85744e-05	8.44823e-05	5.03928e-05	9.02104e-05	6.60249e-05	6.74664e-05
m1102	hsa_piR_004918/gb/DQ576766/Homo	7.48895e-05	4.12747e-05	0.000499221	0.000493145	0.000341749	9.4061e-05	5.85744e-05	8.44823e-05	5.03928e-05	9.02104e-05	6.60249e-05	6.74664e-05
m1103	hsa_piR_004962/gb/DQ576828/Homo	7.48895e-05	0.000495297	0.000299533	0.000774943	0.0002734	0.000564366	0.000468595	0.000844823	0.00035275	0.00117273	6.60249e-05	6.74664e-05
m1104	hsa_piR_004987/gb/DQ576872/Homo	0.00486782	0.00598484	0.00569112	0.00507235	0.00396429	0.00752488	0.00345589	0.0052379	0.0048881	0.00649515	0.00257497	0.00472265
m1105	hsa_piR_005799/gb/DQ577967/Homo	7.48895e-05	0.000495297	0.000349455	0.00126809	0.000410099	0.000846549	0.00123006	0.000253447	0.000806285	0.00108252	6.60249e-05	6.74664e-05
m1106	hsa_piR_006426/gb/DQ578783/Homo	7.48895e-05	0.000619121	4.99221e-05	7.04493e-05	6.83499e-05	9.4061e-05	5.85744e-05	8.44823e-05	0.000251964	0.00162379	6.60249e-05	6.74664e-05
m1107	hsa_piR_006465/gb/DQ578832/Homo	7.48895e-05	4.12747e-05	0.000399377	0.000704493	0.000478449	0.000376244	0.000702893	0.000591376	0.000655107	0.00117273	6.60249e-05	0.000877063
m1108	hsa_piR_007979/gb/DQ580854/Homo	7.48895e-05	4.12747e-05	9.98442e-05	0.000704493	0.0002734	9.4061e-05	5.85744e-05	8.44823e-05	0.00035275	0.00108252	6.60249e-05	6.74664e-05
m1109	hsa_piR_008112/gb/DQ581031/Homo	0.583015	0.869081	0.619833	0.52992	0.680287	0.542262	0.501397	0.798273	0.672946	0.48452	0.525756	0.544993
m1110	hsa_piR_008113/gb/DQ581032/Homo	0.712948	0.944407	0.695864	0.641934	0.816508	0.601708	0.614856	0.815339	0.827299	0.631292	0.634433	0.673382
m1111	hsa_piR_008114/gb/DQ581033/Homo	0.102074	0.144379	0.112624	0.0893297	0.128771	0.0846549	0.0834685	0.155954	0.145031	0.0842565	0.102405	0.102414
m1112	hsa_piR_008488/gb/DQ581533/Homo	7.48895e-05	0.000660396	0.000399377	0.00119764	0.000888549	9.4061e-05	5.85744e-05	8.44823e-05	0.000705499	0.000992314	6.60249e-05	6.74664e-05
m1113	hsa_piR_008983/gb/DQ582175/Homo	7.48895e-05	0.000454022	4.99221e-05	7.04493e-05	6.83499e-05	9.4061e-05	5.85744e-05	8.44823e-05	5.03928e-05	9.02104e-05	6.60249e-05	6.74664e-05
m1114	hsa_piR_009051/gb/DQ582264/Homo	0.00157268	0.00132079	0.00329486	0.00126809	0.00252895	0.00272777	0.00117149	0.00371722	0.00201571	0.00162379	0.00112242	0.00269865
m1115	hsa_piR_009154/gb/DQ582400/Homo	7.48895e-05	4.12747e-05	4.99221e-05	7.04493e-05	6.83499e-05	0.00131685	0.000995765	0.000844823	0.000655107	0.00198463	0.000792299	0.00107946
m1116	hsa_piR_009228/gb/DQ582496/Homo	0.000823785	0.000825495	0.000648988	0.000915841	0.0001367	9.4061e-05	5.85744e-05	8.44823e-05	5.03928e-05	9.02104e-05	0.000396149	0.000809596
m1117	hsa_piR_009294/gb/DQ582566/Homo	0.00329514	0.00379728	0.00639003	0.00429741	0.00457944	0.00507929	0.0022844	0.00726548	0.00337632	0.0043301	0.0021128	0.00404798
m1118	hsa_piR_009295/gb/DQ582567/Homo	7.48895e-05	4.12747e-05	4.99221e-05	7.04493e-05	6.83499e-05	9.4061e-05	5.85744e-05	8.44823e-05	5.03928e-05	9.02104e-05	6.60249e-05	0.000674664
m1119	hsa_piR_009901/gb/DQ583332/Homo	7.48895e-05	4.12747e-05	0.000549143	0.000634044	0.000615149	9.4061e-05	5.85744e-05	8.44823e-05	0.000604714	0.00135316	6.60249e-05	6.74664e-05
m1120	hsa_piR_010024/gb/DQ583491/Homo	7.48895e-05	0.000619121	4.99221e-05	7.04493e-05	6.83499e-05	0.000846549	0.000351446	0.000929305	0.000806285	0.000631473	6.60249e-05	6.74664e-05
m1121	hsa_piR_010431/gb/DQ584049/Homo	0.00119823	0.00144462	0.00114821	0.00140899	0.00184545	0.00272777	0.00128864	0.00202758	0.00251964	0.00225526	0.00178267	0.00242879
m1122	hsa_piR_010894/gb/DQ584698/Homo	0.00164757	0.00280668	0.00389393	0.00338157	0.00389594	0.00649021	0.00216725	0.0023655	0.002822	0.00478115	0.00488584	0.00337332
m1123	hsa_piR_011188/gb/DQ585095/Homo	7.48895e-05	0.00078422	0.000648988	0.00105674	0.00102525	0.00122279	0.00128864	0.000422411	0.00115903	0.00234547	0.000462174	0.000674664
m1124	hsa_piR_011422/gb/DQ585430/Homo	7.48895e-05	0.000495297	0.000249611	0.000563595	0.000751849	0.000846549	0.000234298	0.00135172	0.000806285	0.000541262	6.60249e-05	6.74664e-05
m1125	hsa_piR_011734/gb/DQ585879/Homo	0.000973564	0.000495297	0.000748832	0.000352247	0.000820199	0.00094061	0.000175723	0.000422411	5.03928e-05	9.02104e-05	6.60249e-05	6.74664e-05
m1126	hsa_piR_012374/gb/DQ586745/Homo	7.48895e-05	0.000536571	4.99221e-05	7.04493e-05	6.83499e-05	9.4061e-05	5.85744e-05	8.44823e-05	5.03928e-05	9.02104e-05	6.60249e-05	6.74664e-05
m1127	hsa_piR_012681/gb/DQ587153/Homo	0.00778851	0.0104425	0.00843684	0.013174	0.0103892	0.0195647	0.011012	0.0114896	0.0123966	0.0178617	0.00845119	0.00931036
m1128	hsa_piR_012734/gb/DQ587229/Homo	7.48895e-05	0.000412747	4.99221e-05	7.04493e-05	6.83499e-05	9.4061e-05	5.85744e-05	8.44823e-05	0.000554321	0.000360841	6.60249e-05	6.74664e-05
m1129	hsa_piR_012753/gb/DQ587269/Homo	0.00119823	0.00115569	0.00199688	0.000563595	0.00129865	0.0021634	0.000410021	0.00168965	0.00166296	0.00144337	0.000858324	0.00168666
m1130	hsa_piR_013194/gb/DQ587886/Homo	7.48895e-05	0.000577846	0.000299533	0.00112719	0.000683499	0.00094061	0.000761467	0.000844823	0.00035275	0.00234547	6.60249e-05	6.74664e-05
m1131	hsa_piR_013306/gb/DQ588040/Homo	7.48895e-05	4.12747e-05	0.000349455	0.000774943	0.0002734	9.4061e-05	5.85744e-05	8.44823e-05	5.03928e-05	9.02104e-05	6.60249e-05	6.74664e-05
m1132	hsa_piR_013745/gb/DQ588779/Homo	7.48895e-05	4.12747e-05	0.000648988	0.000915841	0.00020505	0.000846549	0.00111291	0.000760341	0.000453535	0.00126295	0.000396149	0.00128186
m1133	hsa_piR_014620/gb/DQ590013/Homo	0.0219426	0.0156018	0.058309	0.0295887	0.0514675	0.027748	0.0180995	0.0440998	0.025398	0.0396024	0.010696	0.0204423
m1134	hsa_piR_014626/gb/DQ590020/Homo	7.48895e-05	4.12747e-05	4.99221e-05	7.04493e-05	6.83499e-05	9.4061e-05	5.85744e-05	8.44823e-05	0.000655107	0.00108252	6.60249e-05	6.74664e-05
m1135	hsa_piR_014923/gb/DQ590404/Homo	0.000748895	0.000577846	0.000149766	0.000704493	0.000478449	0.000564366	0.000702893	0.000506894	0.000604714	0.000902104	0.0002641	0.00114693
m1136	hsa_piR_014959/gb/DQ590455/Homo	7.48895e-05	4.12747e-05	0.000199688	0.000845392	6.83499e-05	0.000564366	0.000644319	0.000422411	5.03928e-05	9.02104e-05	6.60249e-05	6.74664e-05
m1137	hsa_piR_015026/gb/DQ590548/Homo	0.0244889	0.0385919	0.0357942	0.0289547	0.0313043	0.0597287	0.0254213	0.035567	0.0257003	0.0416772	0.0330125	0.0229386
m1138	hsa_piR_015150/gb/DQ590704/Homo	7.48895e-05	4.12747e-05	0.000249611	0.000845392	0.000478449	0.000658427	0.000878616	0.000844823	0.000503928	0.00180421	0.000660249	0.000944529
m1139	hsa_piR_015249/gb/DQ590830/Homo	0.00149779	0.00185736	0.00244618	0.00105674	0.0023239	0.00272777	0.00140579	0.00261895	0.00236846	0.00216505	0.0010564	0.00155173
m1140	hsa_piR_015254/gb/DQ590835/Homo	7.48895e-05	0.000660396	0.000599065	0.000774943	6.83499e-05	0.00112873	0.000468595	0.000253447	0.000554321	0.000451052	6.60249e-05	6.74664e-05
m1141	hsa_piR_016271/gb/DQ592181/Homo	7.48895e-05	4.12747e-05	0.000249611	0.000774943	0.0002734	0.000376244	0.000585744	0.000591376	0.00035275	0.000902104	0.000198075	0.000674664
m1142	hsa_piR_016658/gb/DQ592931/Homo	0.0978806	0.177853	0.058309	0.283629	0.0604897	0.217375	0.070875	0.106279	0.105371	0.220835	0.0538103	0.113816
m1143	hsa_piR_016659/gb/DQ592932/Homo	0.164158	0.336637	0.0836695	0.414383	0.0966468	0.386591	0.0810084	0.150125	0.1539	0.210912	0.0948118	0.149303
m1144	hsa_piR_016677/gb/DQ592953/Homo	0.0205946	0.0140334	0.0161248	0.0203599	0.0147636	0.0269955	0.0138821	0.0159672	0.0195524	0.0221918	0.0101678	0.0145053
m1145	hsa_piR_016735/gb/DQ593039/Homo	0.0202202	0.0272826	0.0253604	0.0219802	0.0217353	0.0364957	0.0209111	0.0271188	0.0220217	0.0290477	0.0463495	0.0223988
m1146	hsa_piR_016742/gb/DQ593049/Homo	0.0071894	0.0126713	0.0104836	0.00817212	0.00854374	0.0150498	0.0073218	0.00760341	0.00695421	0.011998	0.00627237	0.00613944
m1147	hsa_piR_016745/gb/DQ593052/Homo	7.48895e-05	0.00111442	0.00129798	0.00154989	0.000615149	0.0016931	0.00111291	0.000760341	0.000604714	0.00144337	6.60249e-05	6.74664e-05
m1148	hsa_piR_016792/gb/DQ593109/Homo	7.48895e-05	0.000660396	0.000648988	0.00154989	0.000751849	0.00122279	0.00152293	0.000253447	0.000806285	0.00396926	0.000528199	0.001012
m1149	hsa_piR_016828/gb/DQ593158/Homo	7.48895e-05	4.12747e-05	4.99221e-05	7.04493e-05	6.83499e-05	9.4061e-05	5.85744e-05	8.44823e-05	0.000151178	0.00144337	6.60249e-05	6.74664e-05
m1150	hsa_piR_016926/gb/DQ593325/Homo	0.00374448	0.00260031	0.00349455	0.00190213	0.00485284	0.00536148	0.00140579	0.00456204	0.00433378	0.00207484	0.00349932	0.00371065
m1151	hsa_piR_016945/gb/DQ593356/Homo	0.00636561	0.00850259	0.00748832	0.00838347	0.00594644	0.0111933	0.00304587	0.00549135	0.00508967	0.00604409	0.00448969	0.00607197
m1152	hsa_piR_016946/gb/DQ593358/Homo	0.0604359	0.0573719	0.0531671	0.0452989	0.0577557	0.0790112	0.0348518	0.0631083	0.0708019	0.0513297	0.0390207	0.0483734
m1153	hsa_piR_016970/gb/DQ593407/Homo	7.48895e-05	0.000454022	0.000998442	0.000774943	0.000615149	0.000846549	0.000702893	0.000422411	0.000705499	0.000721683	6.60249e-05	6.74664e-05
m1154	hsa_piR_016984/gb/DQ593431/Homo	0.0014229	0.00177481	0.00264587	0.000563595	0.00280235	0.00235152	0.000761467	0.00185861	0.000957463	0.00144337	0.00145255	0.00114693
m1155	hsa_piR_017033/gb/DQ593538/Homo	0.00741406	0.011722	0.010883	0.0119764	0.00963734	0.0144854	0.00948906	0.0130948	0.0117919	0.0172302	0.00706466	0.0076237
m1156	hsa_piR_017061/gb/DQ593574/Homo	7.48895e-05	0.00136207	0.000748832	0.00176123	0.000546799	0.00206934	0.00181581	0.000591376	0.000554321	0.00207484	0.00151857	0.000809596
m1157	hsa_piR_017178/gb/DQ593744/Homo	7.48895e-05	0.000454022	4.99221e-05	7.04493e-05	6.83499e-05	9.4061e-05	5.85744e-05	8.44823e-05	5.03928e-05	9.02104e-05	6.60249e-05	6.74664e-05
m1158	hsa_piR_017194/gb/DQ593767/Homo	7.48895e-05	0.000742945	4.99221e-05	7.04493e-05	6.83499e-05	9.4061e-05	5.85744e-05	8.44823e-05	5.03928e-05	9.02104e-05	6.60249e-05	6.74664e-05
m1159	hsa_piR_017318/gb/DQ593939/Homo	7.48895e-05	4.12747e-05	0.000549143	0.000422696	0.000478449	9.4061e-05	5.85744e-05	8.44823e-05	0.000705499	0.000721683	6.60249e-05	6.74664e-05
m1160	hsa_piR_017715/gb/DQ594452/Homo	7.48895e-05	0.000454022	0.000748832	0.000281797	0.000546799	0.00112873	0.000117149	0.00118275	0.000503928	0.000180421	6.60249e-05	6.74664e-05
m1161	hsa_piR_017716/gb/DQ594453/Homo	0.0283082	0.0337627	0.023713	0.0333225	0.0221454	0.0536148	0.0220826	0.0310895	0.027968	0.0389709	0.0196754	0.025165
m1162	hsa_piR_017723/gb/DQ594464/Homo	0.000898674	0.00115569	0.00119813	0.00232483	0.00143535	0.00348026	0.00123006	0.00135172	0.00105825	0.0026161	0.00118845	0.001012
m1163	hsa_piR_017724/gb/DQ594465/Homo	0.00943608	0.0104838	0.0127801	0.013949	0.010936	0.017025	0.0104262	0.00988443	0.00977621	0.0156064	0.00739479	0.0108621
m1164	hsa_piR_017791/gb/DQ594556/Homo	0.00419381	0.0030956	0.00559128	0.00274752	0.00471614	0.0055496	0.00146436	0.00751892	0.00544242	0.00333778	0.0034333	0.00499251
m1165	hsa_piR_017936/gb/DQ594740/Homo	0.00127312	0.00127952	0.00124805	0.000915841	0.000956899	0.0021634	0.000878616	0.000760341	0.00136061	0.00414968	0.00125447	0.00215892
m1166	hsa_piR_018292/gb/DQ595186/Homo	0.000823785	0.00127952	0.00094852	0.00140899	0.000683499	0.00263371	0.000761467	0.00118275	0.00100786	0.001714	0.000660249	0.000607197
m1167	hsa_piR_018569/gb/DQ595533/Homo	0.0014229	0.00165099	0.00144774	0.00211348	0.00116195	0.00178716	0.000878616	0.0014362	0.000957463	0.000992314	0.0010564	0.00074213
m1168	hsa_piR_018570/gb/DQ595536/Homo	0.0324272	0.0432972	0.0409361	0.0536119	0.0363621	0.078729	0.0353789	0.0441842	0.0390544	0.0613431	0.034333	0.0279985
m1169	hsa_piR_018573/gb/DQ595539/Homo	0.00112334	0.00078422	0.000399377	0.00147944	0.000478449	0.00150498	0.000644319	0.000929305	0.000604714	0.00162379	0.000726274	0.00107946
m1170	hsa_piR_018780/gb/DQ595807/Homo	0.00112334	0.00260031	0.00159751	0.00140899	0.0020505	0.00263371	0.00134721	0.00109827	0.00186453	0.0026161	0.0015846	0.00141679
m1171	hsa_piR_019168/gb/DQ596311/Homo	7.48895e-05	4.12747e-05	4.99221e-05	7.04493e-05	6.83499e-05	0.00122279	0.000410021	0.000337929	5.03928e-05	9.02104e-05	6.60249e-05	6.74664e-05
m1172	hsa_piR_019179/gb/DQ596327/Homo	7.48895e-05	0.000454022	0.000549143	0.000915841	0.00020505	9.4061e-05	5.85744e-05	8.44823e-05	0.000503928	0.00306715	0.000858324	0.000472265
m1173	hsa_piR_019224/gb/DQ596390/Homo	7.48895e-05	4.12747e-05	4.99221e-05	7.04493e-05	6.83499e-05	9.4061e-05	5.85744e-05	8.44823e-05	0.000554321	0.000360841	6.60249e-05	6.74664e-05
m1174	hsa_piR_019324/gb/DQ596538/Homo	7.48895e-05	4.12747e-05	4.99221e-05	7.04493e-05	6.83499e-05	9.4061e-05	5.85744e-05	8.44823e-05	0.000453535	0.00153358	6.60249e-05	6.74664e-05
m1175	hsa_piR_019420/gb/DQ596670/Homo	0.00172246	0.00251776	0.00119813	0.00338157	0.0020505	0.00329213	0.00164008	0.00160516	0.00166296	0.00405947	0.00224485	0.00175413
m1176	hsa_piR_019521/gb/DQ596805/Homo	0.00434359	0.00231138	0.00668956	0.0051428	0.00799694	0.00404462	0.0048031	0.00878616	0.00781089	0.010735	0.00277305	0.00452025
m1177	hsa_piR_019544/gb/DQ596830/Homo	0.000973564	4.12747e-05	0.000549143	0.00112719	0.000546799	0.00131685	0.00128864	0.000506894	0.000302357	0.00189442	0.000594224	0.00074213
m1178	hsa_piR_019628/gb/DQ596932/Homo	7.48895e-05	4.12747e-05	0.000549143	7.04493e-05	6.83499e-05	9.4061e-05	5.85744e-05	8.44823e-05	5.03928e-05	9.02104e-05	6.60249e-05	6.74664e-05
m1179	hsa_piR_019675/gb/DQ596992/Homo	0.00134801	0.00288923	0.00184712	0.00345202	0.00102525	0.0033862	0.00164008	0.00304136	0.00186453	0.00333778	0.00204677	0.00263119
m1180	hsa_piR_019676/gb/DQ596993/Homo	0.0021718	0.00338453	0.00199688	0.00352247	0.00170875	0.00620803	0.00410021	0.00219654	0.00131021	0.00658536	0.00257497	0.00276612
m1181	hsa_piR_019752/gb/DQ597110/Homo	0.00247135	0.00280668	0.00229642	0.00133854	0.00225555	0.0038565	0.00158151	0.00160516	0.00201571	0.00108252	0.00138652	0.00222639
m1182	hsa_piR_019823/gb/DQ597216/Homo	7.48895e-05	0.000495297	4.99221e-05	7.04493e-05	6.83499e-05	9.4061e-05	5.85744e-05	8.44823e-05	5.03928e-05	9.02104e-05	6.60249e-05	6.74664e-05
m1183	hsa_piR_019824/gb/DQ597217/Homo	7.48895e-05	0.000454022	0.000549143	0.000422696	0.00020505	9.4061e-05	5.85744e-05	8.44823e-05	0.000604714	0.000180421	6.60249e-05	6.74664e-05
m1184	hsa_piR_019825/gb/DQ597218/Homo	0.000823785	0.00177481	0.000599065	0.00105674	0.000683499	0.0021634	0.000644319	0.000760341	0.000957463	0.00108252	0.0010564	0.000607197
m1185	hsa_piR_019911/gb/DQ597340/Homo	7.48895e-05	4.12747e-05	0.000599065	0.000422696	0.0002734	9.4061e-05	5.85744e-05	8.44823e-05	5.03928e-05	9.02104e-05	6.60249e-05	6.74664e-05
m1186	hsa_piR_019912/gb/DQ597341/Homo	7.48895e-05	0.000742945	0.000898598	0.000915841	0.00102525	0.00131685	0.000292872	0.000760341	0.000907071	0.00108252	0.000726274	0.000809596
m1187	hsa_piR_019914/gb/DQ597347/Homo	0.073916	0.144709	0.0676445	0.0978541	0.0738862	0.318867	0.0777282	0.0631083	0.0746821	0.116913	0.205007	0.0901351
m1188	hsa_piR_019949/gb/DQ597397/Homo	7.48895e-05	0.000454022	0.000549143	0.000352247	0.000341749	9.4061e-05	5.85744e-05	8.44823e-05	0.000604714	0.000270631	6.60249e-05	6.74664e-05
m1189	hsa_piR_019951/gb/DQ597403/Homo	0.00509249	0.0101536	0.00818723	0.00676314	0.00772354	0.0236093	0.00462738	0.00506894	0.0055936	0.0100134	0.0110922	0.00539731
m1190	hsa_piR_020008/gb/DQ597482/Homo	0.00127312	0.000454022	0.00284556	0.00105674	0.002734	0.000470305	0.00111291	0.00270343	0.00136061	0.00324757	0.0002641	0.00161919
m1191	hsa_piR_020009/gb/DQ597484/Homo	0.0149779	0.0115156	0.0119314	0.0271934	0.0148319	0.0287827	0.0189195	0.012081	0.0103305	0.0269729	0.0127428	0.0168666
m1192	hsa_piR_020326/gb/DQ597916/Homo	0.00981053	0.0212152	0.00943528	0.0154284	0.00956899	0.0238915	0.0105434	0.0146999	0.0127998	0.0160574	0.0124127	0.00951276
m1193	hsa_piR_020345/gb/DQ597945/Homo	0.00157268	0.00429257	0.00164743	0.00211348	0.00116195	0.0016931	0.00158151	0.00126723	0.000755892	0.00243568	0.0021128	0.00209146
m1194	hsa_piR_020362/gb/DQ597968/Homo	7.48895e-05	0.000412747	4.99221e-05	7.04493e-05	6.83499e-05	0.00094061	5.85744e-05	0.000168965	5.03928e-05	9.02104e-05	0.000660249	0.000674664
m1195	hsa_piR_020364/gb/DQ597971/Homo	0.0021718	0.00648013	0.00354447	0.00183168	0.00430604	0.0118517	0.00123006	0.00329481	0.00342671	0.00135316	0.00574417	0.00371065
m1196	hsa_piR_020365/gb/DQ597975/Homo	0.00262113	0.00528317	0.00614042	0.00373381	0.00505789	0.00667833	0.00222583	0.00616721	0.00514007	0.00369863	0.00250895	0.00398052
m1197	hsa_piR_020381/gb/DQ597997/Homo	0.00209691	0.00532444	0.00204681	0.00274752	0.0017771	0.00573772	0.00193296	0.00422411	0.00251964	0.00541262	0.00283907	0.00357572
m1198	hsa_piR_020388/gb/DQ598008/Homo	0.000898674	0.00115569	0.000599065	0.000915841	0.0019138	0.00300995	0.000937191	0.00160516	0.00146139	0.00108252	0.000858324	0.000809596
m1199	hsa_piR_020401/gb/DQ598029/Homo	7.48895e-05	4.12747e-05	0.000499221	0.000493145	0.0002734	0.000564366	0.000878616	0.000168965	0.00035275	0.00144337	0.000792299	0.000674664
m1200	hsa_piR_020439/gb/DQ598084/Homo	0.00119823	0.00103187	0.00264587	0.00176123	0.0025973	0.00159904	0.00117149	0.00447756	0.0034771	0.00135316	0.000726274	0.00121439
m1201	hsa_piR_020450/gb/DQ598104/Homo	0.0102599	0.0170877	0.00504213	0.0255731	0.00874879	0.0322629	0.0142922	0.0107293	0.0170832	0.0304911	0.0128749	0.0108621
m1202	hsa_piR_020485/gb/DQ598159/Homo	0.0102599	0.0256316	0.0112824	0.00626999	0.0136016	0.0408225	0.00497883	0.0150378	0.0119431	0.00847977	0.018553	0.00991756
m1203	hsa_piR_020490/gb/DQ598167/Homo	0.00104845	0.00107314	0.00069891	0.00133854	0.000615149	0.00103467	0.000820042	0.000760341	0.000554321	0.00234547	0.000594224	0.00175413
m1204	hsa_piR_020496/gb/DQ598175/Homo	7.48895e-05	0.00123824	0.000499221	0.000634044	0.000546799	0.00150498	0.000702893	0.000844823	0.000503928	0.000631473	0.000858324	0.000269865
m1205	hsa_piR_020497/gb/DQ598177/Homo	0.00187224	0.00532444	0.00214665	0.00267707	0.00143535	0.0072427	0.00169866	0.00185861	0.00297318	0.00252589	0.00336727	0.00195652
m1206	hsa_piR_020499/gb/DQ598183/Homo	7.48895e-05	0.00305433	0.00159751	0.00162033	0.00184545	0.00536148	0.00199153	0.00168965	0.00161257	0.00405947	0.0021128	0.00114693
m1207	hsa_piR_020500/gb/DQ598190/Homo	0.000748895	0.0035909	0.00154759	0.00126809	0.0017771	0.00536148	0.000761467	0.00185861	0.00161257	0.00126295	0.00224485	0.00121439
m1208	hsa_piR_020541/gb/DQ598252/Homo	0.0107092	0.0226598	0.0114322	0.0126809	0.0131915	0.0470305	0.00943048	0.0107293	0.0142612	0.0203875	0.0240991	0.0143703
m1209	hsa_piR_020548/gb/DQ598263/Homo	0.000973564	0.000908044	0.00104836	0.000845392	0.0010936	0.00225746	0.000585744	0.00168965	0.000806285	0.00198463	0.000462174	0.00128186
m1210	hsa_piR_020668/gb/DQ598445/Homo	7.48895e-05	0.000412747	4.99221e-05	7.04493e-05	6.83499e-05	9.4061e-05	5.85744e-05	8.44823e-05	5.03928e-05	9.02104e-05	6.60249e-05	6.74664e-05
m1211	hsa_piR_020813/gb/DQ598646/Homo	0.00239647	0.00235266	0.00189704	0.00394516	0.00170875	0.0033862	0.00246013	0.00261895	0.00171336	0.00369863	0.002641	0.00242879
m1212	hsa_piR_020814/gb/DQ598650/Homo	0.00396915	0.00334325	0.00324494	0.00535415	0.00334914	0.00639615	0.00421736	0.00566031	0.00529125	0.00631473	0.00376342	0.00391305
m1213	hsa_piR_020815/gb/DQ598651/Homo	7.48895e-05	0.000949319	0.00104836	0.000634044	0.000615149	0.00159904	0.000644319	0.00152068	0.00105825	0.000541262	6.60249e-05	6.74664e-05
m1214	hsa_piR_020828/gb/DQ598675/Homo	0.00449337	0.00247648	0.0171233	0.00366336	0.0132599	0.00517335	0.0025187	0.0131792	0.00458575	0.00631473	0.00125447	0.00566717
m1215	hsa_piR_020829/gb/DQ598677/Homo	0.0527222	0.129479	0.0561125	0.0797486	0.0485968	0.313223	0.080657	0.0625169	0.0690382	0.112853	0.199395	0.0528262
m1216	hsa_piR_021032/gb/DQ598918/Homo	7.48895e-05	0.000866769	0.000748832	0.000352247	0.000956899	0.000752488	0.000585744	0.000337929	5.03928e-05	9.02104e-05	6.60249e-05	6.74664e-05
m1217	hsa_piR_021214/gb/DQ599147/Homo	7.48895e-05	0.000619121	4.99221e-05	7.04493e-05	6.83499e-05	9.4061e-05	5.85744e-05	8.44823e-05	5.03928e-05	9.02104e-05	6.60249e-05	6.74664e-05
m1218	hsa_piR_021462/gb/DQ599459/Homo	0.0028458	0.00421002	0.00529174	0.00324067	0.00512624	0.00357432	0.00281157	0.00337929	0.00428339	0.00252589	0.00178267	0.00236132
m1219	hsa_piR_022017/gb/DQ600174/Homo	7.48895e-05	4.12747e-05	4.99221e-05	7.04493e-05	6.83499e-05	9.4061e-05	5.85744e-05	8.44823e-05	0.000503928	0.00144337	6.60249e-05	6.74664e-05
m1220	hsa_piR_022290/gb/DQ600508/Homo	7.48895e-05	0.00107314	0.00139782	0.000281797	0.000888549	0.00178716	0.000175723	0.000506894	5.03928e-05	9.02104e-05	0.000462174	0.000674664
m1221	hsa_piR_022296/gb/DQ600515/Homo	7.48895e-05	4.12747e-05	4.99221e-05	7.04493e-05	6.83499e-05	0.00094061	0.000468595	0.000168965	0.000705499	0.00162379	6.60249e-05	6.74664e-05
m1222	hsa_piR_022628/gb/DQ600952/Homo	7.48895e-05	0.000742945	0.000549143	0.000140899	0.00020505	9.4061e-05	5.85744e-05	8.44823e-05	5.03928e-05	9.02104e-05	0.000792299	0.000202399
m1223	hsa_piR_023338/gb/DQ601914/Homo	7.48895e-05	0.000454022	9.98442e-05	0.00126809	0.0010936	0.000564366	0.000995765	0.000253447	0.000302357	0.00153358	0.000990374	0.000944529

## Sheet: Normalized Data by Group
Position	miRNA ID	Control Group	Group 1	Group 2	Group 3	Group 4	Group 5	Group 6	Group 7	Group 8	Group 9	Group 10	Group 11
m1	hsa-let-7a-2-3p	0.000929305	0.00114821	0.000888549	0.000705499	0.000823785	0.000809596	0.000825495	0.000528199	0.000752488	0.000774943	0.000410021	0.000992314
m2	hsa-let-7a-3p	0.00751892	0.00614042	0.00621984	0.0062991	0.00486782	0.00445278	0.00689288	0.00699864	0.00583178	0.0057064	0.00568172	0.00315736
m3	hsa-let-7a-5p	5.14996	5.17867	5.33765	5.56699	5.52453	5.42686	5.01162	5.43953	5.50304	5.47955	5.54173	5.73828
m4	hsa-let-7b-3p	0.0349757	0.0264587	0.0250844	0.0257507	0.0206695	0.0188231	0.0285208	0.0190812	0.0176835	0.0176828	0.0185095	0.0169595
m5	hsa-let-7b-5p	1.70604	1.36437	1.63869	1.7954	1.60848	1.59956	1.74266	1.97197	1.55342	1.49867	1.75823	1.48171
m6	hsa-let-7c-3p	0.00566031	0.00364431	0.00375924	0.0034771	0.00449337	0.00344078	0.00639758	0.00831914	0.00714864	0.00190213	0.00585744	0.00252589
m7	hsa-let-7c-5p	0.912324	0.770298	0.807896	0.902888	0.688759	0.687617	0.763624	0.84294	0.65664	0.604878	0.692701	0.600711
m8	hsa-let-7d-3p	0.00996891	0.00554136	0.00997908	0.0112376	0.0086123	0.00897303	0.00738818	0.0108941	0.00733676	0.0101447	0.011012	0.011998
m9	hsa-let-7d-5p	0.158489	0.183164	0.194319	0.207417	0.209766	0.204693	0.189121	0.182757	0.205711	0.235864	0.219127	0.197651
m10	hsa-let-7e-3p	0.000844823	0.00109829	0.000478449	0.00120943	0.000748895	0.000877063	0.00173354	0.00178267	0.00159904	0.000915841	0.00292872	0.000811893
m11	hsa-let-7e-5p	0.858002	0.677194	0.753899	0.904198	0.945555	0.874769	0.922325	1.15233	0.779295	0.786074	1.07572	0.704904
m12	hsa-let-7f-1-3p	0.00261895	0.00259595	0.00225555	0.000907071	0.00187224	0.00141679	0.00206374	0.00171665	0.00197528	0.00119764	0.00210868	0.000992314
m13	hsa-let-7f-2-3p	8.44823e-05	4.99221e-05	6.83499e-05	5.03928e-05	7.48895e-05	6.74664e-05	0.000536571	6.60249e-05	9.4061e-05	7.04493e-05	5.85744e-05	9.02104e-05
m14	hsa-let-7f-5p	3.68765	3.62395	3.53465	3.35329	3.41234	3.49084	3.77788	3.54435	3.39617	3.36741	3.37471	3.1773
m15	hsa-let-7g-3p	0.000337929	0.00109829	0.000546799	0.000705499	7.48895e-05	0.00074213	0.000825495	0.000990374	0.00094061	0.000634044	0.000820042	0.000811893
m16	hsa-let-7g-5p	0.299321	0.353399	0.363075	0.355068	0.340148	0.360203	0.395948	0.385255	0.403804	0.438406	0.404515	0.35597
m17	hsa-let-7i-3p	0.00278792	0.00329486	0.0024606	0.00151178	0.00322025	0.00323839	0.00350835	0.00415957	0.00442087	0.00450876	0.00445166	0.00505178
m18	hsa-let-7i-5p	5.95634	5.44865	5.796	5.63523	4.91238	4.27595	4.72757	4.20664	4.14847	4.18716	3.84213	3.84486
m19	hsa-miR-1-3p	0.00304136	0.0108331	0.027545	0.012447	0.00524227	0.0066117	4.12747e-05	0.000198075	0.000658427	0.00450876	0.00521312	0.0151553
m20	hsa-miR-1-5p	8.44823e-05	0.000349455	0.000683499	5.03928e-05	7.48895e-05	6.74664e-05	4.12747e-05	6.60249e-05	9.4061e-05	7.04493e-05	5.85744e-05	9.02104e-05
m21	hsa-miR-100-3p	0.00777237	0.00968489	0.0122346	0.00806285	0.00561672	0.0066117	0.00544826	0.00501789	0.00696051	0.00436786	0.00374876	0.00478115
m22	hsa-miR-100-5p	0.507739	0.656825	0.526158	0.310722	0.424699	0.474356	0.314142	0.236303	0.412363	0.319065	0.314017	0.388807
m23	hsa-miR-101-3p	0.0326946	0.0334478	0.262054	0.0257507	0.0189471	0.135472	0.0451546	0.0310977	0.12971	0.0322658	0.0325088	0.13703
m24	hsa-miR-101-5p	0.00101379	0.00094852	0.00772354	0.000806285	7.48895e-05	0.00425038	0.00136207	0.000726274	0.00733676	0.000915841	0.000234298	0.00640494
m25	hsa-miR-103a-3p	0.535026	0.594822	0.512419	0.437158	0.487606	0.549918	0.622464	0.563126	0.463438	0.477083	0.54152	0.481363
m26	hsa-miR-103b	0.0744289	0.0613543	0.0556368	0.04233	0.0374448	0.0444603	0.102072	0.0472738	0.0358372	0.0379722	0.0424665	0.035182
m27	hsa-miR-105-3p	0.000591376	0.000199688	0.000751849	0.000151178	7.48895e-05	0.000337332	0.000742945	0.000990374	0.000752488	0.000704493	0.000761467	0.000992314
m28	hsa-miR-106a-3p	0.00168965	0.00114821	0.0012303	5.03928e-05	0.000973564	0.000809596	0.00103187	0.000528199	0.00103467	0.000493145	0.000234298	9.02104e-05
m29	hsa-miR-106a-5p	0.00422411	0.00614042	0.00560469	0.00524085	0.0035947	0.00317092	0.00474659	0.00297112	0.00404462	0.00380426	0.00292872	0.00279652
m30	hsa-miR-106b-3p	0.0206982	0.0260094	0.0200265	0.0206107	0.0219426	0.0232759	0.0224122	0.0173645	0.0225746	0.0219097	0.0212039	0.0250785
m31	hsa-miR-106b-5p	0.00219654	0.00369424	0.0101158	0.00408182	0.00337003	0.00775863	0.00334325	0.00257497	0.00837143	0.00288842	0.00322159	0.00577346
m32	hsa-miR-107	0.0751892	0.0795259	0.0671879	0.057347	0.0611848	0.0702325	0.0728086	0.0553289	0.0769419	0.0677018	0.0624403	0.0779418
m33	hsa-miR-10a-3p	0.0160516	0.0142278	0.0120979	0.0168312	0.0176739	0.0141679	0.0214216	0.0172985	0.0146735	0.0156398	0.014175	0.0103742
m34	hsa-miR-10a-5p	0.262149	0.264038	0.237994	0.221527	0.259342	0.264873	0.409198	0.367429	0.259891	0.292999	0.320402	0.212175
m35	hsa-miR-10b-3p	0.014531	0.0137785	0.0118245	0.0127998	0.0134801	0.0125487	0.0168814	0.0137992	0.0189063	0.00993335	0.010602	0.0069462
m36	hsa-miR-10b-5p	0.303038	0.317005	0.2829	0.235687	0.305774	0.310413	0.356737	0.306752	0.291965	0.279895	0.270555	0.266391
m37	hsa-miR-1178-3p	0.00101379	0.000748832	0.000546799	5.03928e-05	0.000823785	6.74664e-05	0.000619121	6.60249e-05	0.000658427	0.000493145	0.000585744	9.02104e-05
m38	hsa-miR-1179	0.000760341	0.000599065	0.000615149	5.03928e-05	0.000748895	6.74664e-05	0.00078422	6.60249e-05	0.00131685	0.000281797	0.000761467	9.02104e-05
m39	hsa-miR-1180-3p	0.00692755	0.00544151	0.00526294	0.00624871	0.00636561	0.0068141	0.00747073	0.00752684	0.00507929	0.00704493	0.00562314	0.00622452
m40	hsa-miR-1181	0.0014362	4.99221e-05	6.83499e-05	5.03928e-05	7.48895e-05	0.000674664	4.12747e-05	0.000396149	0.000564366	7.04493e-05	0.000585744	9.02104e-05
m41	hsa-miR-1185-1-3p	0.00160516	0.00194696	0.00129865	0.000907071	0.00119823	0.00121439	0.00210501	0.00118845	0.000658427	0.00140899	0.00187438	0.000721683
m42	hsa-miR-1185-2-3p	8.44823e-05	0.000599065	0.000546799	0.000403142	7.48895e-05	6.74664e-05	0.000660396	6.60249e-05	9.4061e-05	0.000211348	5.85744e-05	0.000902104
m43	hsa-miR-1185-5p	8.44823e-05	0.000798754	0.000956899	5.03928e-05	7.48895e-05	6.74664e-05	0.00078422	6.60249e-05	9.4061e-05	0.000211348	5.85744e-05	9.02104e-05
m44	hsa-miR-1199-5p	0.00177413	0.00069891	0.00184545	0.00161257	0.00157268	0.00114693	0.00103187	0.00125447	0.00225746	0.00154989	0.00134721	0.001714
m45	hsa-miR-1200	8.44823e-05	0.000648988	0.0002734	5.03928e-05	7.48895e-05	6.74664e-05	4.12747e-05	6.60249e-05	9.4061e-05	0.000211348	5.85744e-05	9.02104e-05
m46	hsa-miR-1202	8.44823e-05	4.99221e-05	6.83499e-05	5.03928e-05	7.48895e-05	6.74664e-05	0.000536571	6.60249e-05	9.4061e-05	7.04493e-05	5.85744e-05	9.02104e-05
m47	hsa-miR-1203	8.44823e-05	0.000499221	0.000546799	0.000554321	7.48895e-05	6.74664e-05	4.12747e-05	6.60249e-05	9.4061e-05	0.000281797	5.85744e-05	0.000180421
m48	hsa-miR-122-5p	0.00591376	0.00434322	0.00451109	0.0034771	0.00307047	0.00438531	0.0040862	0.00310317	0.00592584	0.00676314	0.00468595	0.0078483
m49	hsa-miR-1224-5p	0.000844823	4.99221e-05	6.83499e-05	5.03928e-05	7.48895e-05	6.74664e-05	4.12747e-05	6.60249e-05	0.000846549	7.04493e-05	0.000175723	9.02104e-05
m50	hsa-miR-1226-3p	0.00219654	0.00154759	0.00129865	0.00236846	0.0021718	0.00283359	0.00255903	0.0023769	0.00131685	0.00204303	0.00216725	0.00270631
m51	hsa-miR-1228-3p	0.00126723	0.000499221	0.000546799	0.000705499	0.000823785	0.000674664	0.000495297	0.00013205	0.000658427	0.000352247	0.000175723	0.000360841
m52	hsa-miR-1229-3p	8.44823e-05	4.99221e-05	6.83499e-05	5.03928e-05	7.48895e-05	6.74664e-05	0.000495297	6.60249e-05	9.4061e-05	7.04493e-05	5.85744e-05	9.02104e-05
m53	hsa-miR-1229-5p	8.44823e-05	4.99221e-05	6.83499e-05	0.000151178	7.48895e-05	6.74664e-05	0.000412747	6.60249e-05	9.4061e-05	7.04493e-05	5.85744e-05	0.000992314
m54	hsa-miR-1233-5p	0.00118275	4.99221e-05	6.83499e-05	5.03928e-05	7.48895e-05	6.74664e-05	4.12747e-05	6.60249e-05	0.000282183	7.04493e-05	5.85744e-05	9.02104e-05
m55	hsa-miR-1237-3p	8.44823e-05	4.99221e-05	6.83499e-05	0.000503928	7.48895e-05	0.000674664	4.12747e-05	0.0002641	9.4061e-05	7.04493e-05	5.85744e-05	0.000270631
m56	hsa-miR-1237-5p	0.00109827	0.00124805	0.0016404	0.00236846	0.00254624	0.00229386	0.00193991	0.000858324	0.00206934	0.00162033	0.00111291	0.00297694
m57	hsa-miR-1244	8.44823e-05	0.000299533	0.000410099	5.03928e-05	7.48895e-05	6.74664e-05	4.12747e-05	6.60249e-05	9.4061e-05	0.000774943	5.85744e-05	9.02104e-05
m58	hsa-miR-1246	0.00582928	0.00504213	0.00444274	0.00539203	0.00576649	0.00532984	0.00709925	0.00402752	0.0122279	0.0135967	0.00866901	0.0213799
m59	hsa-miR-1248	0.000506894	0.000499221	0.000683499	0.000604714	7.48895e-05	6.74664e-05	0.000536571	6.60249e-05	0.00122279	0.000986291	0.00134721	0.00117273
m60	hsa-miR-1249-3p	0.00135172	0.000349455	0.000751849	0.000554321	0.00112334	0.000607197	4.12747e-05	0.000726274	0.00122279	0.000352247	0.000351446	0.000360841
m61	hsa-miR-1251-3p	8.44823e-05	4.99221e-05	6.83499e-05	5.03928e-05	7.48895e-05	6.74664e-05	0.000412747	6.60249e-05	9.4061e-05	7.04493e-05	5.85744e-05	9.02104e-05
m62	hsa-miR-1252-5p	8.44823e-05	0.000748832	0.000546799	5.03928e-05	7.48895e-05	0.000607197	0.000990593	0.000726274	9.4061e-05	0.000211348	5.85744e-05	9.02104e-05
m63	hsa-miR-1254	0.000675858	0.000249611	0.000683499	5.03928e-05	7.48895e-05	6.74664e-05	4.12747e-05	6.60249e-05	0.000658427	0.000211348	0.000702893	9.02104e-05
m64	hsa-miR-1255a	0.000591376	0.000798754	0.000546799	0.000957463	7.48895e-05	0.000269865	0.000619121	0.000726274	0.000752488	0.000845392	0.000644319	0.000631473
m65	hsa-miR-1255b-5p	0.00101379	0.000848676	0.000683499	0.000554321	0.00112334	0.00074213	0.00070167	0.000462174	0.00178716	0.000634044	0.000292872	0.000631473
m66	hsa-miR-1257	0.0127568	0.0144275	0.0132599	0.0103809	0.0112334	0.0134258	0.01036	0.00739479	0.0214459	0.00859482	0.00509597	0.0101938
m67	hsa-miR-125a-3p	0.00675858	0.00738847	0.00649324	0.00907071	0.00711451	0.00688157	0.00771837	0.00858324	0.00997046	0.00817212	0.00726323	0.00631473
m68	hsa-miR-125a-5p	0.861212	0.759166	0.796481	0.915688	0.856362	0.939267	0.646816	0.903485	0.688056	0.778183	0.947441	0.788168
m69	hsa-miR-125b-1-3p	0.0261895	0.0206178	0.0220087	0.0159745	0.0132554	0.0119415	0.0126301	0.0109601	0.0134507	0.00739718	0.00790755	0.00929167
m70	hsa-miR-125b-2-3p	0.0103913	0.00813731	0.00656159	0.00866756	0.00801318	0.0078261	0.0114331	0.00970566	0.0100645	0.00662224	0.00825899	0.0052322
m71	hsa-miR-125b-5p	1.20446	1.36822	1.22845	1.0129	0.960533	1.18788	0.977055	0.932404	1.18423	0.999746	0.990318	1.23904
m72	hsa-miR-126-3p	21.1692	22.2704	20.9362	18.336	18.3184	18.7442	31.8472	28.5975	23.8878	27.3479	28.5833	19.6627
m73	hsa-miR-126-5p	2.50608	3.13686	2.51487	1.70257	1.75975	2.01738	3.81936	2.58131	2.41812	3.31654	3.62218	2.23415
m74	hsa-miR-1260a	0.0052379	0.00314509	0.00382759	0.00342671	0.00239647	0.00263119	0.00586101	0.00363137	0.00696051	0.00408606	0.00392449	0.00577346
m75	hsa-miR-1260b	0.0135172	0.0113323	0.0132599	0.0121951	0.0146035	0.0108621	0.0172116	0.0128749	0.0258668	0.0121173	0.0108948	0.0112763
m76	hsa-miR-1262	0.00515342	0.00379408	0.00423769	0.00498889	0.00471804	0.00458771	0.0032607	0.00481982	0.00432681	0.00352247	0.00333874	0.00568325
m77	hsa-miR-1266-5p	0.000844823	0.000549143	0.000410099	5.03928e-05	0.0028458	6.74664e-05	0.00107314	6.60249e-05	0.000470305	0.000634044	0.000702893	9.02104e-05
m78	hsa-miR-1268a	0.00709651	0.00454291	0.00451109	0.00534164	0.0035947	0.00512744	0.00635631	0.00435764	0.0115695	0.00598819	0.005506	0.00992314
m79	hsa-miR-1268b	0.0201068	0.0142278	0.0181811	0.0155714	0.012881	0.0134258	0.0151891	0.0153838	0.0272777	0.0144421	0.013355	0.0164183
m80	hsa-miR-127-3p	0.0897202	0.0933544	0.0749115	0.0733719	0.0580394	0.0644978	0.0715704	0.0684018	0.0609515	0.0596001	0.0738038	0.0653123
m81	hsa-miR-127-5p	0.00185861	0.0022465	0.00239225	0.00131021	0.00187224	0.00155173	0.00185736	0.00118845	0.00159904	0.000845392	0.00164008	0.00180421
m82	hsa-miR-1270	0.00109827	0.000599065	0.000751849	0.000755892	0.000973564	0.000877063	0.000454022	0.0002641	0.00103467	0.000774943	0.000585744	0.00108252
m83	hsa-miR-1271-5p	0.0038017	0.00379408	0.00341749	0.00342671	0.00209691	0.00398052	0.00367345	0.002641	0.00310401	0.00331112	0.00328017	0.00414968
m84	hsa-miR-1272	0.00329481	0.00284556	0.0028707	0.00307396	0.00262113	0.00364318	0.00239393	0.002641	0.00460899	0.00295887	0.00269442	0.00369863
m85	hsa-miR-1273c	0.00185861	0.00114821	0.00116195	0.00136061	7.48895e-05	0.00141679	0.00111442	0.00171665	0.000752488	0.00169078	0.000761467	0.000992314
m86	hsa-miR-1273g-3p	8.44823e-05	4.99221e-05	6.83499e-05	0.000503928	7.48895e-05	6.74664e-05	0.000536571	6.60249e-05	9.4061e-05	7.04493e-05	5.85744e-05	0.00126295
m87	hsa-miR-1275	0.0312584	0.0122309	0.0196848	0.0225256	0.0190968	0.0249626	0.0206786	0.03189	0.043174	0.0512167	0.0523655	0.0668459
m88	hsa-miR-1276	0.00118275	0.000898598	0.0010936	0.000856678	0.000748895	0.000809596	0.00107314	0.000594224	0.00122279	0.000845392	0.000644319	0.00126295
m89	hsa-miR-1277-5p	0.00261895	0.00189704	0.0016404	0.00136061	0.00104845	0.00107946	0.00239393	0.0015846	0.00225746	0.00112719	0.00140579	0.000992314
m90	hsa-miR-128-1-5p	8.44823e-05	0.000549143	0.000341749	0.000655107	7.48895e-05	0.000269865	0.00132079	0.0013205	9.4061e-05	0.000352247	5.85744e-05	0.000721683
m91	hsa-miR-128-3p	0.104505	0.105835	0.0946646	0.0960487	0.0895679	0.099243	0.0935285	0.079626	0.0829618	0.0886957	0.0892088	0.0865117
m92	hsa-miR-1284	8.44823e-05	0.000299533	0.000956899	0.00035275	7.48895e-05	6.74664e-05	4.12747e-05	6.60249e-05	9.4061e-05	0.000493145	5.85744e-05	0.00108252
m93	hsa-miR-1285-3p	8.44823e-05	0.00094852	0.000341749	0.000655107	0.000748895	0.000674664	0.000825495	0.000462174	9.4061e-05	0.000563595	5.85744e-05	0.000360841
m94	hsa-miR-1287-3p	0.000506894	4.99221e-05	6.83499e-05	5.03928e-05	7.48895e-05	6.74664e-05	0.000577846	6.60249e-05	0.00094061	7.04493e-05	0.000410021	9.02104e-05
m95	hsa-miR-1287-5p	0.00177413	0.00219657	0.00143535	0.00176375	0.00149779	0.00128186	0.00148589	0.0013205	0.00112873	0.00119764	0.00105434	0.00117273
m96	hsa-miR-1292-5p	0.0378481	0.0356943	0.0325346	0.0693405	0.0644799	0.0988382	0.00912172	0.00719671	0.0100645	0.0344497	0.019681	0.040324
m97	hsa-miR-1293	0.00185861	0.00129798	0.0012303	0.00110864	7.48895e-05	0.000877063	0.00148589	0.00118845	0.00141091	0.00105674	0.00134721	0.000902104
m98	hsa-miR-1294	0.00109827	0.000549143	0.000615149	0.000604714	0.000823785	6.74664e-05	0.000619121	6.60249e-05	0.00103467	0.000352247	0.000585744	0.000992314
m99	hsa-miR-1296-5p	0.0023655	0.00234634	0.00252895	0.00125982	0.0021718	0.00364318	0.00387982	0.00448969	0.00366838	0.00479055	0.00415878	0.00324757
m100	hsa-miR-1298-3p	0.00253447	0.0013479	0.00143535	0.00131021	0.00172246	0.00195652	0.000990593	0.000924349	0.00178716	0.000774943	0.000585744	0.000811893
m101	hsa-miR-1298-5p	8.44823e-05	4.99221e-05	6.83499e-05	5.03928e-05	7.48895e-05	6.74664e-05	0.000454022	6.60249e-05	9.4061e-05	7.04493e-05	5.85744e-05	9.02104e-05
m102	hsa-miR-1299	8.44823e-05	4.99221e-05	6.83499e-05	5.03928e-05	7.48895e-05	6.74664e-05	0.000454022	6.60249e-05	9.4061e-05	7.04493e-05	5.85744e-05	9.02104e-05
m103	hsa-miR-1301-3p	0.00456204	0.00319502	0.00498954	0.00503928	0.00456826	0.00452025	0.00656268	0.00858324	0.00178716	0.00429741	0.00790755	0.00369863
m104	hsa-miR-1303	0.0043086	0.00334478	0.00451109	0.00267082	0.00329514	0.00350825	0.0035909	0.00257497	0.00395056	0.00464966	0.00357304	0.00532241
m105	hsa-miR-1304-3p	0.00228102	0.00259595	0.00239225	0.00216689	0.00157268	0.00290105	0.00165099	0.00138652	0.00159904	0.00204303	0.00234298	0.00243568
m106	hsa-miR-1304-5p	0.0127568	0.0107832	0.00922724	0.00856678	0.00771362	0.00694904	0.0080073	0.00719671	0.00931204	0.00732673	0.0075561	0.0106448
m107	hsa-miR-1306-3p	0.00211206	0.00114821	0.001367	0.001411	0.00187224	0.00114693	0.000949319	0.000594224	0.0016931	0.000634044	0.00052717	0.000902104
m108	hsa-miR-1306-5p	0.00836375	0.00678941	0.00635654	0.00508967	0.0064405	0.00688157	0.00404492	0.00455572	0.00667833	0.00345202	0.00234298	0.00315736
m109	hsa-miR-1307-3p	0.0397067	0.0270079	0.0323979	0.0269602	0.0286827	0.0297527	0.0331849	0.0376342	0.0235152	0.0269821	0.0328017	0.0253491
m110	hsa-miR-1307-5p	0.00473101	0.00484245	0.00444274	0.00292278	0.00262113	0.00269865	0.00540699	0.00448969	0.00329213	0.00380426	0.00439308	0.00243568
m111	hsa-miR-130a-3p	0.0187551	0.0253604	0.0228972	0.0223744	0.021718	0.021117	0.0193166	0.0174306	0.0258668	0.0243755	0.0189781	0.0198463
m112	hsa-miR-130b-3p	0.0217964	0.0276069	0.0240592	0.0229791	0.0222422	0.0235458	0.0210088	0.0153178	0.0252083	0.020853	0.016108	0.0224624
m113	hsa-miR-130b-5p	0.0176568	0.0156755	0.0155154	0.0162265	0.0161013	0.0182834	0.0132905	0.00996976	0.0151438	0.0149353	0.0146436	0.0144337
m114	hsa-miR-132-3p	0.0185861	0.0139283	0.0173609	0.01668	0.015577	0.0144378	0.01457	0.0178267	0.01853	0.0202894	0.0265928	0.0169595
m115	hsa-miR-132-5p	0.00194309	0.0013479	0.000888549	0.001411	0.00202202	0.00128186	0.00107314	0.000924349	0.000846549	0.00147944	0.00234298	0.000721683
m116	hsa-miR-133a-3p	0.00126723	0.00144774	0.0024606	0.00176375	0.000748895	0.000674664	4.12747e-05	0.000330125	0.000282183	0.000704493	0.000995765	0.00225526
m117	hsa-miR-133b	0.000253447	0.00094852	0.000751849	0.000755892	7.48895e-05	0.000404798	0.000495297	0.000990374	0.00094061	0.000634044	0.00052717	0.00108252
m118	hsa-miR-134-3p	0.000844823	4.99221e-05	6.83499e-05	5.03928e-05	7.48895e-05	6.74664e-05	0.000454022	6.60249e-05	0.000188122	7.04493e-05	0.000175723	9.02104e-05
m119	hsa-miR-134-5p	0.0397067	0.0379907	0.0341066	0.036182	0.0321276	0.0302924	0.0341755	0.0326823	0.0320748	0.0294478	0.0324502	0.027424
m120	hsa-miR-1343-5p	8.44823e-05	4.99221e-05	6.83499e-05	0.000503928	0.000748895	6.74664e-05	4.12747e-05	6.60249e-05	9.4061e-05	7.04493e-05	5.85744e-05	0.000811893
m121	hsa-miR-135a-5p	8.44823e-05	4.99221e-05	6.83499e-05	5.03928e-05	7.48895e-05	0.000674664	0.000454022	0.00013205	9.4061e-05	7.04493e-05	5.85744e-05	9.02104e-05
m122	hsa-miR-136-3p	0.00321033	0.00269579	0.00225555	0.0021165	0.00337003	0.00222639	0.00227011	0.0018487	0.00225746	0.00218393	0.00117149	0.00252589
m123	hsa-miR-136-5p	0.00244999	0.00139782	0.0019138	0.00186453	0.00127312	0.00161919	0.00160971	0.00145255	0.0021634	0.00176123	0.00146436	0.00153358
m124	hsa-miR-137	0.0267809	0.0334478	0.0310309	0.0207114	0.0201453	0.019093	0.0193991	0.0182889	0.0250202	0.0178237	0.0189195	0.0202071
m125	hsa-miR-138-2-3p	0.000760341	0.00094852	0.00102525	0.000655107	0.000748895	0.001012	0.000619121	0.000990374	0.000846549	0.000774943	0.000702893	0.000541262
m126	hsa-miR-138-5p	8.44823e-05	0.000549143	0.000615149	0.000554321	7.48895e-05	6.74664e-05	4.12747e-05	6.60249e-05	9.4061e-05	0.000422696	5.85744e-05	0.000451052
m127	hsa-miR-139-3p	0.00219654	0.000599065	0.00116195	0.00251964	0.00202202	0.00188906	0.00524189	0.00871529	0.00395056	0.00704493	0.00644319	0.00360841
m128	hsa-miR-139-5p	0.00270343	0.00309517	0.0031441	0.00393064	0.00389426	0.00337332	0.00544826	0.00620634	0.00470305	0.00612909	0.00585744	0.00234547
m129	hsa-miR-140-3p	0.0386084	0.0396881	0.0387544	0.0323522	0.035273	0.0364993	0.0475898	0.0430482	0.0345204	0.0402266	0.0343246	0.035182
m130	hsa-miR-140-5p	0.0160516	0.0127801	0.0137383	0.0174863	0.0153524	0.0103898	0.0130428	0.0139973	0.0126982	0.0115537	0.0128864	0.0103742
m131	hsa-miR-141-3p	0.00211206	4.99221e-05	6.83499e-05	5.03928e-05	7.48895e-05	6.74664e-05	4.12747e-05	6.60249e-05	0.000282183	7.04493e-05	0.000292872	9.02104e-05
m132	hsa-miR-141-5p	8.44823e-05	0.000599065	0.000341749	5.03928e-05	7.48895e-05	6.74664e-05	4.12747e-05	6.60249e-05	9.4061e-05	0.000563595	5.85744e-05	9.02104e-05
m133	hsa-miR-143-3p	0.00270343	0.00319502	0.00423769	0.00231807	0.00232158	0.00195652	0.00132079	0.000594224	0.00112873	0.00133854	0.00216725	0.00243568
m134	hsa-miR-145-5p	0.000591376	0.000549143	0.000341749	0.000655107	7.48895e-05	6.74664e-05	0.000536571	6.60249e-05	0.000846549	0.000915841	0.000761467	0.000631473
m135	hsa-miR-1469	0.00354826	0.0013479	0.0021872	0.00413221	0.00322025	0.00303599	0.00466404	0.00330125	0.0145795	0.00887662	0.0045688	0.0148847
m136	hsa-miR-146a-3p	8.44823e-05	0.000848676	0.0001367	5.03928e-05	7.48895e-05	6.74664e-05	4.12747e-05	6.60249e-05	9.4061e-05	0.000422696	5.85744e-05	9.02104e-05
m137	hsa-miR-146a-5p	0.242633	0.251458	0.216669	0.216991	0.244964	0.21117	0.299902	0.331379	0.180973	0.207332	0.269618	0.160935
m138	hsa-miR-146b-5p	0.00354826	0.00289548	0.00198215	0.00156218	0.000898674	0.00222639	0.00317815	0.00198075	0.00235152	0.00162033	0.00164008	0.001714
m139	hsa-miR-148a-3p	0.043086	0.0273074	0.0249477	0.0255995	0.0247884	0.0165293	0.0191927	0.0203357	0.0178716	0.0110605	0.0152879	0.014163
m140	hsa-miR-148a-5p	0.00118275	0.000748832	0.000615149	0.000907071	0.000823785	0.00114693	0.000660396	0.000660249	0.00122279	0.000493145	0.000585744	0.000902104
m141	hsa-miR-148b-3p	0.12478	0.127801	0.0950747	0.0981652	0.122594	0.116717	0.137651	0.12307	0.115883	0.110253	0.12119	0.119529
m142	hsa-miR-148b-5p	0.00135172	0.00159751	0.00129865	0.00151178	0.00157268	0.00128186	0.00136207	0.00145255	0.00178716	0.00126809	0.00128864	0.000992314
m143	hsa-miR-149-3p	0.0023655	0.00159751	0.0016404	0.00136061	0.000823785	0.00188906	0.000990593	0.00118845	0.00159904	0.000352247	0.000702893	0.000992314
m144	hsa-miR-149-5p	0.00168965	0.00184712	0.00239225	0.00146139	0.00127312	0.00148426	0.00148589	0.00191472	0.00150498	0.00366336	0.00427593	0.00144337
m145	hsa-miR-150-5p	0.000929305	0.000449299	0.000683499	0.00105825	0.00134801	0.00107946	0.00185736	0.00198075	0.00094061	0.00140899	0.000878616	0.00198463
m146	hsa-miR-151a-3p	0.378481	0.354497	0.337443	0.34121	0.317756	0.322894	0.46562	0.43035	0.356209	0.368943	0.372416	0.289485
m147	hsa-miR-151b/151a-5p	0.0537307	0.0472263	0.0539964	0.0566415	0.0522729	0.0400076	0.0512219	0.0495847	0.0532385	0.0598819	0.051194	0.0378884
m148	hsa-miR-152-3p	0.0447756	0.0427833	0.0355419	0.04233	0.0383434	0.0323164	0.0275715	0.0248914	0.033862	0.033393	0.0320402	0.0322051
m149	hsa-miR-152-5p	8.44823e-05	4.99221e-05	6.83499e-05	5.03928e-05	0.00179735	6.74664e-05	0.00070167	6.60249e-05	9.4061e-05	7.04493e-05	5.85744e-05	9.02104e-05
m150	hsa-miR-1539	0.00304136	0.00289548	0.00280235	0.00181414	0.00247135	0.00182159	0.00202246	0.0015846	0.00348026	0.00105674	0.00117149	0.0026161
m151	hsa-miR-154-3p	8.44823e-05	0.000549143	0.000888549	5.03928e-05	7.48895e-05	0.000202399	0.00103187	0.000660249	0.000658427	0.000915841	0.000585744	9.02104e-05
m152	hsa-miR-154-5p	0.00177413	0.00284556	0.00239225	0.00191493	0.00179735	0.00215892	0.00231138	0.00303715	0.0038565	0.00176123	0.00322159	0.00306715
m153	hsa-miR-155-5p	0.889514	0.926455	0.878365	0.804017	0.825208	0.785646	0.788636	0.547016	0.756627	0.749088	0.61509	0.766066
m154	hsa-miR-15a-5p	0.023993	0.0306023	0.0282969	0.0214169	0.0235902	0.0237482	0.0321117	0.0237029	0.0340501	0.0269821	0.025187	0.0299498
m155	hsa-miR-15b-3p	0.0212895	0.0288051	0.0239908	0.0196532	0.0183479	0.01997	0.0215867	0.0154498	0.0213518	0.0197963	0.0171037	0.0230036
m156	hsa-miR-15b-5p	0.0710496	0.0960002	0.0980821	0.0946377	0.100352	0.102144	0.0820542	0.0781075	0.108735	0.132727	0.100514	0.129903
m157	hsa-miR-16-2-3p	0.0177413	0.0188206	0.0177026	0.0142108	0.0116828	0.0119415	0.0230726	0.0116864	0.0143913	0.014583	0.00937191	0.0117273
m158	hsa-miR-16-5p	5.32069	5.17293	5.05557	5.19686	4.26376	4.08172	4.63998	3.65461	4.45699	4.01441	3.67109	3.76231
m159	hsa-miR-17-3p	0.0028724	0.00319502	0.0021872	0.00136061	0.00396915	0.00242879	0.0030956	0.002641	0.0033862	0.00366336	0.00328017	0.00306715
m160	hsa-miR-17-5p	0.0701203	0.0760314	0.0862576	0.0703988	0.0631319	0.0473614	0.0442465	0.0328144	0.0544613	0.0537528	0.0335631	0.0395121
m161	hsa-miR-181a-2-3p	0.0257671	0.0155757	0.0177026	0.0229791	0.0297311	0.0217916	0.0275715	0.0297772	0.0268074	0.0221915	0.0263585	0.0197561
m162	hsa-miR-181a-3p	0.0209516	0.0154759	0.0157205	0.0111872	0.0140792	0.0151799	0.0368996	0.0323522	0.0376244	0.0490327	0.0364333	0.0276044
m163	hsa-miR-181a-5p	0.115825	0.0989956	0.0866677	0.0856174	0.124466	0.121574	0.115652	0.0974528	0.131309	0.115748	0.123123	0.111229
m164	hsa-miR-181b-2-3p	0.000422411	0.000499221	0.0002734	0.000302357	0.000748895	6.74664e-05	0.000660396	6.60249e-05	0.00103467	0.000634044	0.000761467	0.000992314
m165	hsa-miR-181b-3p	0.00109827	0.00069891	0.000956899	0.000604714	7.48895e-05	0.00121439	0.00235266	0.00204677	0.00112873	0.000986291	0.00111291	0.000270631
m166	hsa-miR-181b-5p	0.347391	0.304775	0.269162	0.259019	0.29851	0.293951	0.256811	0.192198	0.306639	0.137799	0.154519	0.153628
m167	hsa-miR-181c-3p	0.00202758	0.00264587	0.00184545	0.00206611	0.00224669	0.00168666	0.00239393	0.00217882	0.00348026	0.00190213	0.00111291	0.00225526
m168	hsa-miR-181c-5p	0.000844823	0.000798754	0.000546799	0.000856678	0.00112334	0.000607197	0.00103187	0.000660249	0.000752488	0.000422696	0.000937191	0.000902104
m169	hsa-miR-181d-5p	0.00354826	0.00309517	0.00239225	0.00236846	0.00262113	0.00310345	0.00412747	0.00231087	0.00357432	0.00246573	0.00281157	0.000902104
m170	hsa-miR-182-5p	8.44823e-05	0.000748832	0.000751849	0.000604714	7.48895e-05	0.000674664	0.000660396	0.000528199	9.4061e-05	0.000986291	5.85744e-05	0.000811893
m171	hsa-miR-183-5p	0.000929305	0.00069891	0.000683499	5.03928e-05	0.000748895	0.000809596	4.12747e-05	0.000528199	0.000470305	0.000634044	0.000292872	9.02104e-05
m172	hsa-miR-185-3p	0.00101379	0.000798754	0.0010936	0.000604714	0.000973564	0.001012	0.00156844	0.00231087	0.00122279	0.00112719	0.000995765	0.000902104
m173	hsa-miR-185-5p	0.047817	0.054465	0.0479816	0.0430355	0.0389426	0.0411545	0.0527904	0.047604	0.0463721	0.0383244	0.0371948	0.0391513
m174	hsa-miR-186-3p	0.000506894	0.000599065	0.000956899	5.03928e-05	0.000823785	0.000539731	0.000660396	0.00151857	0.00122279	0.000211348	0.000351446	9.02104e-05
m175	hsa-miR-186-5p	0.054829	0.0808239	0.0654109	0.0506952	0.0493522	0.0606523	0.058445	0.0454251	0.0594465	0.0496668	0.0568758	0.0656731
m176	hsa-miR-187-3p	0.00118275	0.000798754	0.000751849	0.000554321	7.48895e-05	6.74664e-05	0.000495297	6.60249e-05	0.000282183	0.000352247	0.000351446	0.000451052
m177	hsa-miR-187-5p	8.44823e-05	4.99221e-05	6.83499e-05	5.03928e-05	7.48895e-05	0.000202399	4.12747e-05	0.000660249	9.4061e-05	7.04493e-05	5.85744e-05	9.02104e-05
m178	hsa-miR-188-5p	0.000591376	0.00109829	0.000683499	0.000705499	7.48895e-05	0.000944529	0.000454022	0.000396149	0.000376244	0.000986291	0.000585744	0.000360841
m179	hsa-miR-18a-3p	0.0023655	0.00329486	0.00396429	0.00236846	0.00277091	0.00310345	0.00520062	0.00191472	0.00404462	0.00345202	0.00328017	0.00414968
m180	hsa-miR-18a-5p	0.0186706	0.0259595	0.0294588	0.0286735	0.0206695	0.0184858	0.01878	0.0167043	0.0254905	0.0251504	0.0217311	0.0184931
m181	hsa-miR-1908-3p	0.0014362	0.00104836	0.0012303	0.00125982	0.00209691	0.00155173	0.000908044	0.0015846	0.00282183	0.000986291	0.000644319	0.001714
m182	hsa-miR-1908-5p	0.00211206	0.000848676	0.00170875	0.00125982	0.00119823	0.00074213	0.000742945	0.000396149	0.000188122	0.000915841	0.000585744	0.000902104
m183	hsa-miR-1909-3p	0.0110672	0.00753824	0.0103208	0.0150171	0.0102599	0.0120765	0.00854387	0.0114883	0.0174013	0.0132445	0.0112463	0.0168693
m184	hsa-miR-190a-3p	8.44823e-05	0.00069891	0.000615149	5.03928e-05	7.48895e-05	6.74664e-05	0.000412747	6.60249e-05	9.4061e-05	7.04493e-05	5.85744e-05	9.02104e-05
m185	hsa-miR-190a-5p	8.44823e-05	0.000499221	0.000683499	0.000604714	7.48895e-05	6.74664e-05	0.00070167	6.60249e-05	9.4061e-05	0.000281797	5.85744e-05	0.000360841
m186	hsa-miR-190b	0.000844823	0.00094852	0.000683499	0.000957463	7.48895e-05	0.00128186	0.00127952	0.0021128	0.00131685	0.000845392	0.00105434	0.00126295
m187	hsa-miR-191-3p	0.00658962	0.00394385	0.00526294	0.00503928	0.0056916	0.00492504	0.00668651	0.00607429	0.00865361	0.00380426	0.00615031	0.00532241
m188	hsa-miR-191-5p	0.315203	0.330584	0.320356	0.31178	0.303003	0.347924	0.303947	0.317844	0.288673	0.325969	0.348225	0.33017
m189	hsa-miR-1910-3p	8.44823e-05	4.99221e-05	6.83499e-05	5.03928e-05	7.48895e-05	6.74664e-05	0.000577846	6.60249e-05	9.4061e-05	7.04493e-05	5.85744e-05	9.02104e-05
m190	hsa-miR-1910-5p	8.44823e-05	0.000798754	0.000820199	5.03928e-05	7.48895e-05	0.000674664	4.12747e-05	0.000528199	9.4061e-05	0.000986291	5.85744e-05	9.02104e-05
m191	hsa-miR-1911-5p	0.000844823	4.99221e-05	6.83499e-05	0.000604714	0.000748895	0.000674664	4.12747e-05	0.00013205	0.000752488	7.04493e-05	0.000117149	0.000270631
m192	hsa-miR-1914-3p	8.44823e-05	4.99221e-05	6.83499e-05	5.03928e-05	7.48895e-05	6.74664e-05	0.000412747	6.60249e-05	9.4061e-05	7.04493e-05	5.85744e-05	9.02104e-05
m193	hsa-miR-1914-5p	8.44823e-05	0.000349455	0.000751849	5.03928e-05	7.48895e-05	0.000674664	4.12747e-05	0.000594224	9.4061e-05	0.000986291	5.85744e-05	9.02104e-05
m194	hsa-miR-1915-3p	0.000591376	0.000599065	0.000820199	0.000705499	0.00172246	0.00074213	0.00107314	0.000858324	0.00263371	0.000422696	0.000292872	0.00153358
m195	hsa-miR-192-5p	0.00701203	0.00683933	0.00615149	0.00776049	0.00838763	0.00667917	0.00924554	0.0127428	0.0100645	0.0247982	0.02794	0.0139826
m196	hsa-miR-193a-3p	8.44823e-05	4.99221e-05	6.83499e-05	5.03928e-05	7.48895e-05	0.000404798	0.000660396	0.000726274	9.4061e-05	7.04493e-05	5.85744e-05	9.02104e-05
m197	hsa-miR-193a-5p	0.021374	0.0156755	0.0206417	0.0208122	0.0190968	0.0213868	0.0164686	0.0205337	0.0201291	0.0167669	0.0149951	0.0181323
m198	hsa-miR-193b-3p	0.000422411	0.000648988	0.000478449	5.03928e-05	7.48895e-05	6.74664e-05	0.00078422	6.60249e-05	0.000846549	0.000774943	0.00111291	9.02104e-05
m199	hsa-miR-193b-5p	0.00337929	0.00139782	0.00116195	0.00181414	0.0014229	0.00182159	0.00152716	0.00231087	0.00235152	0.00112719	0.00123006	0.000992314
m200	hsa-miR-194-3p	8.44823e-05	4.99221e-05	6.83499e-05	0.000201571	0.000823785	6.74664e-05	4.12747e-05	6.60249e-05	9.4061e-05	7.04493e-05	5.85744e-05	0.000902104
m201	hsa-miR-194-5p	0.000760341	0.000998442	0.000546799	0.000655107	0.00112334	0.000674664	0.00144462	0.00231087	0.00150498	0.00267707	0.00363161	0.00108252
m202	hsa-miR-195-3p	0.0102224	0.00733855	0.00656159	0.0106329	0.00479293	0.0119415	0.00445767	0.00349932	0.0140151	0.00239528	0.0020501	0.00622452
m203	hsa-miR-195-5p	0.0508583	0.0489736	0.0575506	0.0524085	0.0402157	0.0427737	0.0529142	0.0336067	0.0456196	0.0380426	0.0320402	0.0348212
m204	hsa-miR-196a-3p	0.000844823	4.99221e-05	6.83499e-05	5.03928e-05	7.48895e-05	6.74664e-05	4.12747e-05	6.60249e-05	0.000752488	7.04493e-05	0.000117149	9.02104e-05
m205	hsa-miR-196a-5p	0.012081	0.0104836	0.0117562	0.0114896	0.0107841	0.00775863	0.0106902	0.00858324	0.00874767	0.00936976	0.00972335	0.00685599
m206	hsa-miR-196b-3p	8.44823e-05	4.99221e-05	6.83499e-05	5.03928e-05	0.000973564	6.74664e-05	0.000619121	6.60249e-05	9.4061e-05	7.04493e-05	5.85744e-05	9.02104e-05
m207	hsa-miR-196b-5p	0.246097	0.192699	0.189944	0.209987	0.169849	0.130615	0.161302	0.13271	0.147111	0.121596	0.124588	0.12449
m208	hsa-miR-197-3p	0.0179947	0.0176724	0.0212568	0.019754	0.0192466	0.0185533	0.0145287	0.0172325	0.0179656	0.0244459	0.0227854	0.0224624
m209	hsa-miR-197-5p	8.44823e-05	0.000349455	0.000820199	0.000453535	7.48895e-05	0.000472265	4.12747e-05	0.000792299	9.4061e-05	0.000352247	5.85744e-05	0.00144337
m210	hsa-miR-199a-3p	0.350179	0.300032	0.261985	0.329821	0.272673	0.257924	0.285827	0.229635	0.284346	0.220084	0.209228	0.239057
m211	hsa-miR-199a-5p	0.0122499	0.0136287	0.0137383	0.0142612	0.0121321	0.0126162	0.0224122	0.0150537	0.0116636	0.0100038	0.0113634	0.00911125
m212	hsa-miR-199b-3p	0.0549135	0.0410859	0.0358153	0.0409694	0.0334007	0.0313719	0.0456911	0.0286548	0.0342382	0.0278979	0.0257727	0.0307617
m213	hsa-miR-19a-3p	0.00633617	0.00868645	0.010936	0.00524085	0.0035947	0.00479011	0.00858514	0.00389547	0.00705457	0.0052837	0.00474453	0.00586367
m214	hsa-miR-19a-5p	8.44823e-05	0.000549143	0.000615149	5.03928e-05	7.48895e-05	6.74664e-05	4.12747e-05	6.60249e-05	9.4061e-05	7.04493e-05	5.85744e-05	9.02104e-05
m215	hsa-miR-19b-1-5p	8.44823e-05	0.000499221	0.000615149	5.03928e-05	7.48895e-05	6.74664e-05	4.12747e-05	6.60249e-05	9.4061e-05	0.000493145	5.85744e-05	9.02104e-05
m216	hsa-miR-19b-3p	0.0317653	0.0481748	0.0431971	0.0218201	0.0260616	0.0317092	0.0400778	0.0281926	0.0424215	0.0344497	0.0294044	0.0387002
m217	hsa-miR-200a-3p	0.00397067	4.99221e-05	6.83499e-05	5.03928e-05	7.48895e-05	6.74664e-05	4.12747e-05	6.60249e-05	0.000376244	7.04493e-05	0.000468595	9.02104e-05
m218	hsa-miR-200b-3p	0.00228102	4.99221e-05	6.83499e-05	5.03928e-05	7.48895e-05	6.74664e-05	4.12747e-05	6.60249e-05	0.000376244	7.04493e-05	0.000410021	9.02104e-05
m219	hsa-miR-200c-3p	0.00734996	0.000798754	0.000546799	0.00156218	0.00127312	0.000877063	0.000742945	0.000726274	0.00141091	0.000563595	0.000585744	0.000541262
m220	hsa-miR-203a-3p	0.000844823	0.000798754	0.000888549	5.03928e-05	7.48895e-05	6.74664e-05	4.12747e-05	6.60249e-05	0.000564366	0.000634044	0.000410021	9.02104e-05
m221	hsa-miR-204-5p	0.00168965	0.000748832	0.0012303	0.00146139	0.00127312	0.00128186	0.00165099	0.000660249	0.0016931	0.00140899	0.00181581	0.000992314
m222	hsa-miR-205-5p	0.011912	4.99221e-05	6.83499e-05	5.03928e-05	7.48895e-05	6.74664e-05	4.12747e-05	6.60249e-05	0.000282183	7.04493e-05	0.000234298	9.02104e-05
m223	hsa-miR-2052	8.44823e-05	9.98442e-05	0.00157205	0.000100786	7.48895e-05	6.74664e-05	4.12747e-05	6.60249e-05	0.00197528	0.000211348	5.85744e-05	0.00189442
m224	hsa-miR-206	0.00118275	0.000748832	0.000683499	0.00131021	0.00119823	0.000944529	0.000619121	0.00125447	0.00094061	0.000704493	0.000410021	0.000992314
m225	hsa-miR-208a-5p	0.000929305	4.99221e-05	6.83499e-05	5.03928e-05	7.48895e-05	6.74664e-05	4.12747e-05	6.60249e-05	0.000658427	7.04493e-05	0.000468595	9.02104e-05
m226	hsa-miR-208b-3p	0.00650514	0.00708894	0.00601479	0.00196532	0.00164757	0.00222639	0.00297178	0.00165062	0.00178716	0.00112719	0.000351446	0.00117273
m227	hsa-miR-20a-3p	0.00168965	0.00194696	0.0019138	0.00131021	0.00164757	0.00236132	0.00198119	0.0010564	0.00395056	0.00190213	0.00210868	0.001714
m228	hsa-miR-20a-5p	0.125963	0.191451	0.171558	0.136212	0.112409	0.144176	0.173106	0.101942	0.211919	0.161188	0.1175	0.14596
m229	hsa-miR-20b-5p	0.00152068	0.00129798	0.0016404	5.03928e-05	7.48895e-05	0.000607197	0.00160971	0.000792299	0.000376244	0.000986291	0.000761467	9.02104e-05
m230	hsa-miR-21-3p	0.0221344	0.0172231	0.015242	0.0121951	0.0209691	0.0193628	0.0268286	0.0207978	0.0267133	0.0144421	0.0126521	0.0130805
m231	hsa-miR-21-5p	4.41775	4.6802	4.05862	2.83918	3.09256	3.22941	3.57666	2.6985	3.50594	2.90209	2.78914	3.00671
m232	hsa-miR-210-3p	0.000760341	0.00094852	0.0002734	0.00115903	0.000748895	0.00175413	0.00829622	0.0013205	0.00489117	0.0122582	0.0029873	0.00405947
m233	hsa-miR-210-5p	8.44823e-05	4.99221e-05	6.83499e-05	5.03928e-05	7.48895e-05	6.74664e-05	0.000495297	6.60249e-05	9.4061e-05	7.04493e-05	5.85744e-05	9.02104e-05
m234	hsa-miR-2110	0.00185861	0.00149766	0.0021872	0.00246925	0.00179735	0.00195652	0.00268286	0.00330125	0.00188122	0.00246573	0.00386591	0.00162379
m235	hsa-miR-2115-3p	8.44823e-05	0.000399377	0.000751849	5.03928e-05	7.48895e-05	6.74664e-05	4.12747e-05	6.60249e-05	9.4061e-05	0.000352247	5.85744e-05	9.02104e-05
m236	hsa-miR-2116-3p	0.000760341	0.00154759	0.000956899	0.00136061	0.00119823	0.001012	0.000949319	0.000594224	0.000752488	0.00112719	0.000761467	0.00117273
m237	hsa-miR-2116-5p	8.44823e-05	0.000599065	0.000478449	0.000453535	7.48895e-05	0.000944529	0.000536571	0.000330125	9.4061e-05	0.000915841	5.85744e-05	0.000902104
m238	hsa-miR-2117	0.00278792	0.00279564	0.00157205	0.00166296	0.00134801	0.00161919	0.00132079	0.000792299	0.00141091	0.00232483	0.00105434	0.00288673
m239	hsa-miR-212-3p	0.000506894	0.000399377	0.000615149	0.000554321	7.48895e-05	0.000674664	4.12747e-05	6.60249e-05	0.000658427	0.00119764	0.000585744	0.000541262
m240	hsa-miR-212-5p	0.000929305	0.000449299	0.000820199	5.03928e-05	7.48895e-05	6.74664e-05	0.00070167	6.60249e-05	0.000188122	0.000493145	0.00128864	9.02104e-05
m241	hsa-miR-214-3p	0.00878616	0.00768801	0.00963734	0.00776049	0.00943608	0.00978262	0.0122586	0.00739479	0.00902985	0.0103561	0.0102505	0.00793851
m242	hsa-miR-214-5p	0.00118275	0.00154759	0.000888549	0.00161257	0.000898674	0.000877063	0.00210501	0.0013205	0.0016931	0.00147944	0.00128864	0.001714
m243	hsa-miR-215-5p	0.000506894	0.000249611	6.83499e-05	5.03928e-05	7.48895e-05	6.74664e-05	4.12747e-05	6.60249e-05	0.000282183	0.000704493	0.000644319	9.02104e-05
m244	hsa-miR-216a-3p	0.021543	0.0158752	0.0169508	0.0149667	0.0161761	0.0128186	0.0144049	0.0162421	0.0144854	0.0135263	0.0167523	0.0128099
m245	hsa-miR-216a-5p	0.0610807	0.0716882	0.0561836	0.0446984	0.0499513	0.0567392	0.0528317	0.0535462	0.0823974	0.0534006	0.0575787	0.0700935
m246	hsa-miR-216b-3p	8.44823e-05	0.000499221	0.000341749	5.03928e-05	7.48895e-05	6.74664e-05	4.12747e-05	6.60249e-05	9.4061e-05	0.000140899	5.85744e-05	9.02104e-05
m247	hsa-miR-216b-5p	0.000168965	0.000199688	0.00451109	0.000251964	7.48895e-05	0.00269865	4.12747e-05	6.60249e-05	0.00489117	0.000352247	0.000234298	0.00279652
m248	hsa-miR-217	0.107968	0.127551	0.0993124	0.0715074	0.0802067	0.0823764	0.0775965	0.071637	0.0844668	0.0697448	0.0725737	0.071176
m249	hsa-miR-218-5p	0.0128413	0.0176225	0.0145585	0.0135557	0.0126563	0.013021	0.0224122	0.0203357	0.0142032	0.0196554	0.0235469	0.0142532
m250	hsa-miR-219a-1-3p	0.000675858	0.000299533	0.000341749	5.03928e-05	7.48895e-05	6.74664e-05	0.000536571	6.60249e-05	0.00103467	0.000845392	0.000702893	9.02104e-05
m251	hsa-miR-219a-5p	0.000422411	0.000549143	0.000478449	5.03928e-05	7.48895e-05	6.74664e-05	0.000412747	6.60249e-05	0.00094061	0.000493145	0.000292872	9.02104e-05
m252	hsa-miR-219b-5p	0.00160516	0.0013479	0.00184545	0.000755892	0.0014229	0.000607197	0.00156844	0.000792299	0.00263371	0.00133854	0.000702893	0.000721683
m253	hsa-miR-22-3p	0.0800047	0.0882124	0.0984239	0.0637973	0.0781098	0.0744829	0.0924554	0.0975848	0.113532	0.0878503	0.094832	0.0777613
m254	hsa-miR-22-5p	0.00566031	0.00658972	0.00553634	0.00438417	0.00591627	0.00647677	0.00573719	0.00963964	0.0115695	0.00612909	0.00650176	0.00478115
m255	hsa-miR-221-3p	1.24104	1.65317	1.42728	1.17022	1.36097	1.41248	1.11702	0.8916	1.39671	1.31332	1.11649	1.36019
m256	hsa-miR-221-5p	0.026105	0.0267083	0.0225555	0.0176375	0.0235902	0.0203748	0.0160146	0.0124787	0.0158022	0.0162738	0.0138236	0.0173204
m257	hsa-miR-222-3p	0.236381	0.282809	0.306344	0.218654	0.295364	0.301777	0.377499	0.352441	0.357808	0.441717	0.425485	0.292733
m258	hsa-miR-222-5p	0.00329481	0.00114821	0.0020505	0.00156218	0.00307047	0.00215892	0.00449895	0.0029051	0.00677239	0.00422696	0.00292872	0.00333778
m259	hsa-miR-223-5p	8.44823e-05	0.000449299	0.00143535	0.00100786	7.48895e-05	6.74664e-05	0.000454022	6.60249e-05	9.4061e-05	0.000281797	5.85744e-05	9.02104e-05
m260	hsa-miR-224-5p	0.0953805	0.0920065	0.0844805	0.100382	0.0852243	0.08015	0.142233	0.146245	0.078635	0.1254	0.125525	0.0788439
m261	hsa-miR-2276-3p	0.000422411	0.00094852	0.000410099	0.000856678	7.48895e-05	0.00074213	4.12747e-05	0.000660249	0.00112873	0.000563595	0.000351446	0.00108252
m262	hsa-miR-2277-3p	0.00903961	0.00828707	0.00820199	0.00715578	0.00614094	0.0080285	0.00899789	0.00647044	0.0144854	0.0104265	0.00673606	0.0123588
m263	hsa-miR-2277-5p	0.000844823	0.000549143	0.000478449	5.03928e-05	7.48895e-05	6.74664e-05	4.12747e-05	6.60249e-05	0.00094061	0.000704493	0.000995765	9.02104e-05
m264	hsa-miR-2355-3p	0.00177413	0.00214665	0.00198215	0.00191493	0.00224669	0.00182159	0.00148589	0.00138652	0.00244559	0.00246573	0.00169866	0.00162379
m265	hsa-miR-2355-5p	8.44823e-05	0.000499221	0.000478449	5.03928e-05	7.48895e-05	6.74664e-05	0.000454022	6.60249e-05	9.4061e-05	0.000634044	5.85744e-05	9.02104e-05
m266	hsa-miR-2392	0.00152068	0.00109829	0.00170875	0.00206611	0.00209691	0.00107946	0.00165099	0.000594224	0.00319807	0.00338157	0.00146436	0.00279652
m267	hsa-miR-23a-3p	0.816521	0.854767	0.812954	0.720416	0.735415	0.797385	0.634929	0.584254	0.804974	0.752258	0.707227	0.775178
m268	hsa-miR-23a-5p	0.00321033	0.00329486	0.00423769	0.00433378	0.00292069	0.00465518	0.00268286	0.00534802	0.00874767	0.00366336	0.00199153	0.00423989
m269	hsa-miR-23b-3p	0.0948736	0.0828707	0.0833185	0.0838536	0.0777353	0.079138	0.0797841	0.0669493	0.0841846	0.0788328	0.0765568	0.0783026
m270	hsa-miR-23b-5p	0.000760341	0.000748832	0.000546799	0.000856678	0.000748895	0.000877063	0.00111442	0.000924349	0.00197528	0.00133854	0.00123006	0.000902104
m271	hsa-miR-23c	0.0023655	0.00219657	0.00355419	0.00342671	0.00202202	0.00229386	0.00247648	0.000858324	0.00150498	0.00197258	0.00140579	0.00207484
m272	hsa-miR-24-1-5p	8.44823e-05	0.000249611	0.0031441	0.000251964	7.48895e-05	0.00188906	4.12747e-05	6.60249e-05	0.00357432	0.000211348	0.000234298	0.0035182
m273	hsa-miR-24-2-5p	0.00135172	0.000748832	0.00355419	0.000755892	0.000973564	0.00256372	0.00115569	0.0010564	0.00282183	0.00105674	0.000644319	0.00225526
m274	hsa-miR-24-3p	0.845245	0.856264	0.89347	0.988757	0.867371	0.829297	0.808902	0.782263	1.03072	0.947825	0.832284	0.945044
m275	hsa-miR-2467-3p	0.000675858	0.000798754	0.000683499	0.000201571	0.000748895	0.000944529	4.12747e-05	0.000858324	0.00188122	0.000422696	0.000292872	0.000902104
m276	hsa-miR-2467-5p	0.00878616	0.00424338	0.00539964	0.00413221	0.00449337	0.00465518	0.00614993	0.00415957	0.0102526	0.000915841	0.000937191	0.000902104
m277	hsa-miR-25-3p	0.324412	0.345112	0.310172	0.28739	0.2881	0.312976	0.29466	0.237227	0.302218	0.337241	0.282329	0.336575
m278	hsa-miR-25-5p	0.00506894	0.00294541	0.00307575	0.0048881	0.00471804	0.00438531	0.0116807	0.00739479	0.0112873	0.0133854	0.00784897	0.00721683
m279	hsa-miR-2682-3p	0.00194309	0.00324494	0.0019138	0.00151178	0.00187224	0.00242879	0.00218756	0.00112242	0.00150498	0.00197258	0.00105434	0.00225526
m280	hsa-miR-2682-5p	0.000591376	0.00069891	0.000615149	0.000453535	7.48895e-05	6.74664e-05	0.00078422	6.60249e-05	0.00122279	0.000211348	0.00052717	0.000902104
m281	hsa-miR-26a-1-3p	0.00363274	0.00149766	0.001367	0.00221728	0.00187224	0.00242879	0.003756	0.00376342	0.00536148	0.00204303	0.00310444	0.00225526
m282	hsa-miR-26a-2-3p	0.0179947	0.0129298	0.0199582	0.0194516	0.0159515	0.0147751	0.0334325	0.0175626	0.0151438	0.0171192	0.017748	0.0105546
m283	hsa-miR-26a-5p	0.397827	0.408463	0.364305	0.38097	0.372201	0.355143	0.598071	0.527011	0.435785	0.502233	0.593652	0.359669
m284	hsa-miR-26b-3p	0.000591376	4.99221e-05	6.83499e-05	5.03928e-05	7.48895e-05	0.000809596	0.000990593	0.000924349	0.00188122	7.04493e-05	0.000644319	9.02104e-05
m285	hsa-miR-26b-5p	0.367836	0.394485	0.36533	0.355118	0.348386	0.344281	0.463845	0.381294	0.371165	0.398109	0.389871	0.329899
m286	hsa-miR-27a-3p	0.31005	0.355446	0.314751	0.285223	0.317607	0.344888	0.408455	0.359109	0.488741	0.390501	0.345355	0.370765
m287	hsa-miR-27a-5p	0.194816	0.235533	0.218378	0.122102	0.121021	0.120562	0.074212	0.0757966	0.183043	0.068054	0.0442237	0.0834446
m288	hsa-miR-27b-3p	0.239592	0.2246	0.191448	0.221829	0.191493	0.177504	0.236958	0.185134	0.192919	0.163442	0.177773	0.158139
m289	hsa-miR-27b-5p	0.000506894	0.000199688	0.000751849	0.000755892	7.48895e-05	0.000607197	0.00297178	0.00112242	0.00357432	0.00176123	0.00105434	0.000902104
m290	hsa-miR-28-3p	0.0603204	0.0652482	0.0570038	0.0578006	0.0514491	0.0596403	0.0658745	0.0550648	0.0579416	0.0708016	0.0693521	0.0593584
m291	hsa-miR-28-5p	0.00439308	0.00319502	0.00444274	0.00483771	0.00576649	0.00479011	0.00458149	0.00442367	0.00507929	0.00612909	0.00626746	0.00387905
m292	hsa-miR-296-3p	0.00244999	0.00264587	0.002734	0.00216689	0.00179735	0.00323839	0.00227011	0.0023769	0.00470305	0.00218393	0.00187438	0.00243568
m293	hsa-miR-296-5p	8.44823e-05	4.99221e-05	6.83499e-05	5.03928e-05	7.48895e-05	0.00074213	4.12747e-05	0.000330125	9.4061e-05	7.04493e-05	5.85744e-05	9.02104e-05
m294	hsa-miR-298	8.44823e-05	4.99221e-05	6.83499e-05	5.03928e-05	7.48895e-05	6.74664e-05	0.000412747	6.60249e-05	9.4061e-05	7.04493e-05	5.85744e-05	9.02104e-05
m295	hsa-miR-299-3p	0.00397067	0.00444307	0.00512624	0.0041826	0.0050176	0.00465518	0.00478787	0.00429162	0.00884173	0.00507235	0.00521312	0.00550283
m296	hsa-miR-299-5p	0.0139396	0.0113323	0.0107993	0.0103809	0.00988542	0.0114693	0.00932809	0.00924349	0.0156141	0.0124695	0.0137064	0.0131707
m297	hsa-miR-29a-3p	0.769465	0.931197	0.766681	0.497579	0.595671	0.631013	0.477796	0.474719	0.589951	0.491525	0.458403	0.626872
m298	hsa-miR-29a-5p	0.00160516	0.00289548	0.0025973	0.00146139	0.00247135	0.00209146	0.00181609	0.00178267	0.0021634	0.00162033	0.00158151	0.000631473
m299	hsa-miR-29b-1-5p	0.0028724	0.0017972	0.002734	0.002822	0.00314536	0.00317092	0.00412747	0.00488584	0.00705457	0.00493145	0.00468595	0.00252589
m300	hsa-miR-29b-2-5p	0.000506894	0.000599065	0.000341749	0.000957463	0.000748895	6.74664e-05	0.00107314	6.60249e-05	0.00150498	0.00140899	0.00111291	0.000902104
m301	hsa-miR-29b-3p	0.107968	0.149966	0.157068	0.156621	0.121546	0.100795	0.113093	0.142152	0.0979175	0.125329	0.132144	0.0654025
m302	hsa-miR-29c-3p	0.0490842	0.0587084	0.049417	0.0304877	0.0288325	0.0317092	0.0532444	0.0361816	0.040164	0.0338157	0.0335046	0.0309422
m303	hsa-miR-29c-5p	0.00481549	0.00464276	0.00444274	0.00312435	0.00441848	0.00445278	0.00875024	0.00534802	0.00818331	0.00619954	0.00474453	0.00460073
m304	hsa-miR-301a-3p	0.00278792	0.00379408	0.00471614	0.00473692	0.00262113	0.00256372	0.00334325	0.0023769	0.00460899	0.00281797	0.00415878	0.00414968
m305	hsa-miR-301a-5p	0.00101379	0.00104836	0.00102525	0.000806285	0.00127312	0.00121439	0.00156844	0.000660249	0.00112873	0.000986291	0.00117149	0.00108252
m306	hsa-miR-301b-3p	0.00101379	0.000748832	0.000888549	5.03928e-05	7.48895e-05	0.000674664	0.000825495	0.000594224	0.00159904	0.000986291	0.000644319	9.02104e-05
m307	hsa-miR-301b-5p	8.44823e-05	0.000549143	0.000341749	5.03928e-05	7.48895e-05	0.00074213	0.00070167	0.000198075	9.4061e-05	0.000986291	5.85744e-05	9.02104e-05
m308	hsa-miR-302b-5p	0.066572	0.048724	0.0490069	0.0289255	0.028458	0.0306972	0.0541112	0.0490565	0.0959422	0.043749	0.0511355	0.0625158
m309	hsa-miR-302d-5p	0.000591376	4.99221e-05	6.83499e-05	5.03928e-05	7.48895e-05	6.74664e-05	0.000908044	6.60249e-05	0.000752488	7.04493e-05	0.000585744	9.02104e-05
m310	hsa-miR-3064-5p	8.44823e-05	4.99221e-05	6.83499e-05	0.000554321	7.48895e-05	6.74664e-05	0.000577846	6.60249e-05	9.4061e-05	7.04493e-05	5.85744e-05	0.000270631
m311	hsa-miR-30a-3p	0.113882	0.112574	0.102115	0.0831985	0.0832023	0.0839956	0.0821367	0.0750703	0.0870064	0.0722106	0.0778454	0.0650417
m312	hsa-miR-30a-5p	0.543813	0.62827	0.542835	0.36439	0.350783	0.396095	0.557911	0.441773	0.457419	0.416356	0.445048	0.432649
m313	hsa-miR-30b-3p	0.000844823	0.000149766	0.000546799	5.03928e-05	7.48895e-05	0.000674664	0.000742945	0.000330125	0.000752488	0.000774943	0.000468595	9.02104e-05
m314	hsa-miR-30b-5p	0.00413963	0.00509206	0.00492119	0.00398103	0.00351981	0.00445278	0.00672778	0.00541404	0.00526742	0.00690403	0.00374876	0.00469094
m315	hsa-miR-30c-1-3p	0.00118275	0.00094852	0.000956899	0.000655107	7.48895e-05	0.000877063	0.00169226	0.000792299	0.00150498	0.000563595	0.000702893	0.00108252
m316	hsa-miR-30c-2-3p	0.0136861	0.00913575	0.00929559	0.00957463	0.00778851	0.00728637	0.00945191	0.0102999	0.0106289	0.00662224	0.00720465	0.00532241
m317	hsa-miR-30c-5p	0.0526325	0.0794261	0.0860525	0.0543235	0.0605107	0.0626763	0.0884105	0.0719011	0.0758132	0.08623	0.0724566	0.0569227
m318	hsa-miR-30d-3p	0.00194309	0.00184712	0.0017771	0.000453535	0.000973564	0.00128186	0.00181609	0.00125447	0.00197528	0.00126809	0.000878616	0.000992314
m319	hsa-miR-30d-5p	0.118275	0.109829	0.0997225	0.0950912	0.0859732	0.100457	0.142934	0.122278	0.0915213	0.114128	0.0983464	0.0969761
m320	hsa-miR-30e-3p	0.0239085	0.0249111	0.0192747	0.0162769	0.0166255	0.0162594	0.0177481	0.0126108	0.0182478	0.0132445	0.0106605	0.0127197
m321	hsa-miR-30e-5p	0.0649669	0.0721375	0.0680081	0.0470669	0.0366959	0.0427737	0.0865944	0.0629217	0.0704517	0.055655	0.0603902	0.0469996
m322	hsa-miR-31-3p	0.00625169	0.00863653	0.00792859	0.00433378	0.00396915	0.00532984	0.00367345	0.00402752	0.00536148	0.00436786	0.00439308	0.00423989
m323	hsa-miR-31-5p	0.486111	0.704251	0.623009	0.459028	0.447315	0.535818	0.365446	0.340358	0.5179	0.451017	0.42074	0.512034
m324	hsa-miR-3115	0.000844823	0.000249611	0.000683499	5.03928e-05	7.48895e-05	0.000472265	4.12747e-05	0.000726274	0.000658427	0.000352247	0.000117149	9.02104e-05
m325	hsa-miR-3117-3p	0.00160516	0.00119813	0.00157205	0.00196532	0.00127312	0.00107946	0.00198119	0.000990374	0.00112873	0.00112719	0.00181581	0.00144337
m326	hsa-miR-3119	0.000168965	9.98442e-05	0.0028707	5.03928e-05	7.48895e-05	0.00148426	4.12747e-05	6.60249e-05	0.00235152	7.04493e-05	0.000175723	0.00333778
m327	hsa-miR-3120-3p	8.44823e-05	4.99221e-05	6.83499e-05	5.03928e-05	7.48895e-05	6.74664e-05	0.000412747	6.60249e-05	9.4061e-05	7.04493e-05	5.85744e-05	9.02104e-05
m328	hsa-miR-3122	0.00109827	0.000748832	0.000888549	0.000705499	7.48895e-05	0.00074213	4.12747e-05	0.000990374	0.00159904	0.000422696	0.000351446	0.000451052
m329	hsa-miR-3126-5p	0.000337929	4.99221e-05	6.83499e-05	5.03928e-05	7.48895e-05	6.74664e-05	4.12747e-05	6.60249e-05	0.00094061	7.04493e-05	5.85744e-05	9.02104e-05
m330	hsa-miR-3127-5p	8.44823e-05	0.000599065	0.000410099	5.03928e-05	7.48895e-05	6.74664e-05	4.12747e-05	6.60249e-05	9.4061e-05	0.000281797	5.85744e-05	9.02104e-05
m331	hsa-miR-3128	8.44823e-05	0.000499221	0.0002734	5.03928e-05	7.48895e-05	6.74664e-05	4.12747e-05	6.60249e-05	9.4061e-05	0.000140899	5.85744e-05	9.02104e-05
m332	hsa-miR-3129-3p	8.44823e-05	0.00094852	0.000546799	0.000604714	7.48895e-05	6.74664e-05	4.12747e-05	6.60249e-05	9.4061e-05	0.000281797	5.85744e-05	0.000270631
m333	hsa-miR-3129-5p	8.44823e-05	4.99221e-05	6.83499e-05	0.000554321	7.48895e-05	6.74664e-05	4.12747e-05	6.60249e-05	9.4061e-05	7.04493e-05	5.85744e-05	0.000180421
m334	hsa-miR-3130-3p	8.44823e-05	0.000349455	0.000751849	0.000655107	7.48895e-05	6.74664e-05	0.000536571	6.60249e-05	9.4061e-05	0.000211348	5.85744e-05	0.000451052
m335	hsa-miR-3130-5p	0.000929305	0.000449299	0.0002734	0.000655107	7.48895e-05	6.74664e-05	0.00070167	6.60249e-05	0.00112873	0.000774943	0.000702893	0.000541262
m336	hsa-miR-3135b	0.00177413	0.000998442	0.0012303	0.00125982	0.00134801	0.00202399	0.00119697	0.00178267	0.00348026	0.00169078	0.00111291	0.00126295
m337	hsa-miR-3138	0.00177413	0.00144774	0.0012303	0.00131021	0.00172246	0.00148426	0.00169226	0.0013205	0.00141091	0.00126809	0.00152293	0.00189442
m338	hsa-miR-3140-3p	0.000844823	0.000549143	0.0002734	0.000503928	7.48895e-05	0.000674664	0.00070167	0.000660249	0.000376244	0.000352247	0.000117149	0.000631473
m339	hsa-miR-3141	0.00718099	0.00484245	0.00710839	0.00826442	0.00681495	0.00728637	0.00788347	0.0112242	0.0131685	0.0102856	0.0100748	0.012449
m340	hsa-miR-3144-3p	8.44823e-05	0.000449299	0.000478449	5.03928e-05	7.48895e-05	6.74664e-05	0.000660396	6.60249e-05	9.4061e-05	0.000704493	5.85744e-05	9.02104e-05
m341	hsa-miR-3144-5p	0.000675858	0.000748832	0.000341749	5.03928e-05	7.48895e-05	0.000607197	4.12747e-05	0.00112242	0.00112873	7.04493e-05	0.000175723	9.02104e-05
m342	hsa-miR-3146	8.44823e-05	4.99221e-05	6.83499e-05	5.03928e-05	7.48895e-05	6.74664e-05	0.000577846	6.60249e-05	9.4061e-05	7.04493e-05	5.85744e-05	9.02104e-05
m343	hsa-miR-3147	8.44823e-05	4.99221e-05	6.83499e-05	5.03928e-05	7.48895e-05	6.74664e-05	0.00070167	6.60249e-05	9.4061e-05	7.04493e-05	5.85744e-05	9.02104e-05
m344	hsa-miR-3149	8.44823e-05	0.000199688	0.000341749	5.03928e-05	7.48895e-05	6.74664e-05	4.12747e-05	6.60249e-05	9.4061e-05	0.000704493	5.85744e-05	9.02104e-05
m345	hsa-miR-3150a-3p	0.000844823	0.000648988	0.000478449	0.000655107	7.48895e-05	6.74664e-05	0.000577846	6.60249e-05	0.000564366	0.000422696	0.000292872	0.000180421
m346	hsa-miR-3150b-3p	8.44823e-05	4.99221e-05	6.83499e-05	0.000655107	0.000823785	6.74664e-05	4.12747e-05	6.60249e-05	9.4061e-05	7.04493e-05	5.85744e-05	0.000180421
m347	hsa-miR-3152-3p	0.0014362	0.000648988	0.000751849	5.03928e-05	7.48895e-05	6.74664e-05	0.000495297	6.60249e-05	0.000282183	0.000422696	0.000351446	9.02104e-05
m348	hsa-miR-3152-5p	0.00126723	0.00114821	0.00116195	0.000503928	0.00179735	0.000877063	0.000495297	0.000924349	0.0016931	0.00126809	0.000878616	0.00207484
m349	hsa-miR-3153	0.0113206	0.0099345	0.0101841	0.0049385	0.00434359	0.00546478	0.0105251	0.00963964	0.0213518	0.00387471	0.00427593	0.0095623
m350	hsa-miR-3158-3p	0.000844823	0.000349455	0.000478449	0.000907071	0.00104845	6.74664e-05	0.000577846	6.60249e-05	0.000658427	0.000845392	0.000585744	0.000631473
m351	hsa-miR-3162-3p	8.44823e-05	0.000299533	0.00020505	5.03928e-05	7.48895e-05	6.74664e-05	4.12747e-05	6.60249e-05	9.4061e-05	0.000704493	5.85744e-05	9.02104e-05
m352	hsa-miR-3162-5p	8.44823e-05	4.99221e-05	6.83499e-05	0.000554321	7.48895e-05	6.74664e-05	4.12747e-05	6.60249e-05	9.4061e-05	7.04493e-05	5.85744e-05	9.02104e-05
m353	hsa-miR-3165	8.44823e-05	4.99221e-05	6.83499e-05	5.03928e-05	7.48895e-05	6.74664e-05	0.000454022	6.60249e-05	9.4061e-05	7.04493e-05	5.85744e-05	9.02104e-05
m354	hsa-miR-3168	0.00743444	0.00129798	0.00266565	0.00100786	0.120422	0.00836583	0.0470119	0.00996976	0.00837143	0.0128218	0.0508426	0.0130805
m355	hsa-miR-3173-3p	8.44823e-05	4.99221e-05	6.83499e-05	5.03928e-05	7.48895e-05	6.74664e-05	0.000454022	6.60249e-05	9.4061e-05	7.04493e-05	5.85744e-05	9.02104e-05
m356	hsa-miR-3173-5p	0.00168965	0.00159751	0.00157205	0.00105825	0.00254624	0.00175413	0.00173354	0.0013205	0.0016931	0.00126809	0.00216725	0.00144337
m357	hsa-miR-3174	0.000168965	0.000998442	0.00102525	0.00136061	7.48895e-05	0.000674664	0.00152716	0.000594224	0.000846549	0.00119764	0.000995765	0.000811893
m358	hsa-miR-3175	0.00337929	0.00294541	0.0025973	0.000957463	7.48895e-05	0.00168666	4.12747e-05	0.000330125	0.000752488	0.000493145	0.000410021	0.000541262
m359	hsa-miR-3176	0.00126723	0.00139782	0.00129865	0.000201571	0.000748895	0.000944529	0.000949319	0.000858324	0.00122279	0.000774943	0.000292872	0.000992314
m360	hsa-miR-3177-3p	8.44823e-05	4.99221e-05	6.83499e-05	5.03928e-05	7.48895e-05	6.74664e-05	0.000412747	6.60249e-05	9.4061e-05	7.04493e-05	5.85744e-05	9.02104e-05
m361	hsa-miR-3178	0.00118275	0.000399377	0.000751849	0.000705499	7.48895e-05	6.74664e-05	0.00177481	6.60249e-05	0.00235152	0.00105674	0.000410021	0.000541262
m362	hsa-miR-3180-5p	8.44823e-05	4.99221e-05	6.83499e-05	0.000503928	7.48895e-05	6.74664e-05	0.000412747	6.60249e-05	9.4061e-05	7.04493e-05	5.85744e-05	0.000902104
m363	hsa-miR-3181	8.44823e-05	4.99221e-05	6.83499e-05	5.03928e-05	7.48895e-05	6.74664e-05	0.000577846	6.60249e-05	9.4061e-05	7.04493e-05	5.85744e-05	9.02104e-05
m364	hsa-miR-3182	0.000422411	0.00139782	0.000956899	0.000856678	0.000973564	6.74664e-05	0.000660396	6.60249e-05	0.000752488	0.000352247	0.000937191	0.00126295
m365	hsa-miR-3186-3p	8.44823e-05	4.99221e-05	6.83499e-05	5.03928e-05	7.48895e-05	6.74664e-05	0.000412747	6.60249e-05	9.4061e-05	7.04493e-05	5.85744e-05	9.02104e-05
m366	hsa-miR-3187-3p	0.00168965	0.00174727	0.00170875	0.00186453	0.00239647	0.00215892	0.00169226	0.00191472	0.00206934	0.00218393	0.00240155	0.00270631
m367	hsa-miR-3192-3p	8.44823e-05	4.99221e-05	6.83499e-05	0.00035275	0.00104845	6.74664e-05	0.00070167	6.60249e-05	9.4061e-05	7.04493e-05	5.85744e-05	0.000902104
m368	hsa-miR-3192-5p	8.44823e-05	0.000599065	0.00020505	5.03928e-05	7.48895e-05	6.74664e-05	0.000454022	6.60249e-05	9.4061e-05	0.000493145	5.85744e-05	9.02104e-05
m369	hsa-miR-3194-5p	0.000506894	4.99221e-05	6.83499e-05	0.000251964	7.48895e-05	0.000472265	4.12747e-05	0.000792299	0.000752488	7.04493e-05	0.00169866	0.00126295
m370	hsa-miR-3195	0.000760341	4.99221e-05	6.83499e-05	5.03928e-05	7.48895e-05	6.74664e-05	0.000825495	6.60249e-05	0.00197528	7.04493e-05	0.000175723	9.02104e-05
m371	hsa-miR-3199	8.44823e-05	4.99221e-05	6.83499e-05	0.000655107	7.48895e-05	6.74664e-05	4.12747e-05	6.60249e-05	9.4061e-05	7.04493e-05	5.85744e-05	0.000451052
m372	hsa-miR-32-3p	0.000760341	0.00129798	0.000956899	0.00105825	0.000823785	0.000809596	0.00165099	0.0013205	0.00141091	0.00140899	0.00105434	0.000270631
m373	hsa-miR-32-5p	0.00388619	0.00479252	0.00512624	0.00458575	0.00329514	0.00330585	0.00313688	0.00283907	0.00366838	0.00408606	0.00357304	0.00333778
m374	hsa-miR-3200-3p	0.00211206	0.00329486	0.00321245	0.00292278	0.00232158	0.00350825	0.00280668	0.00191472	0.00235152	0.00176123	0.0025187	0.00297694
m375	hsa-miR-320a	0.114389	0.106783	0.132394	0.133692	0.12237	0.123868	0.143265	0.155489	0.12971	0.165838	0.186267	0.121694
m376	hsa-miR-320b	0.0136861	0.0119813	0.0146952	0.0150675	0.0143039	0.0117391	0.0144874	0.0104319	0.0127923	0.0130331	0.0117735	0.0105546
m377	hsa-miR-320c	0.0104758	0.00688925	0.00847539	0.00972581	0.00883697	0.00910796	0.00573719	0.00514994	0.00790112	0.00676314	0.00556457	0.00757767
m378	hsa-miR-320d	0.0023655	0.00204681	0.002734	0.0027716	0.00247135	0.00229386	0.00111442	0.00125447	0.00282183	0.00183168	0.00199153	0.00189442
m379	hsa-miR-320e	8.44823e-05	0.000299533	0.000888549	0.000503928	7.48895e-05	6.74664e-05	4.12747e-05	6.60249e-05	9.4061e-05	0.000281797	5.85744e-05	0.000992314
m380	hsa-miR-323a-3p	0.021374	0.0219158	0.0177026	0.0167808	0.0186475	0.0165293	0.0144462	0.0153178	0.0135448	0.0135263	0.0131207	0.0184029
m381	hsa-miR-323b-3p	0.00591376	0.00883622	0.00642489	0.00589596	0.00516738	0.00634184	0.00478787	0.00468777	0.00442087	0.00457921	0.0048031	0.00478115
m382	hsa-miR-323b-5p	0.00109827	4.99221e-05	6.83499e-05	0.000604714	7.48895e-05	6.74664e-05	0.00070167	6.60249e-05	0.00112873	7.04493e-05	0.00052717	0.000541262
m383	hsa-miR-324-3p	0.00549135	0.00559128	0.00628819	0.00660146	0.00479293	0.00600451	0.00792475	0.00864926	0.00526742	0.00591774	0.00691178	0.00622452
m384	hsa-miR-324-5p	0.00734996	0.00853668	0.00874879	0.00957463	0.00816296	0.00917543	0.00932809	0.00831914	0.0110051	0.0101447	0.00913761	0.0110959
m385	hsa-miR-325	0.000844823	0.00094852	0.0010936	0.00115903	0.000973564	0.000607197	0.000990593	0.000924349	0.00141091	0.00232483	0.00199153	0.00243568
m386	hsa-miR-326	0.00253447	0.00264587	0.00280235	0.00357789	0.00269602	0.00323839	0.00623248	0.00633839	0.00366838	0.00366336	0.00820042	0.00342799
m387	hsa-miR-328-3p	0.00253447	0.000798754	0.00198215	0.00221728	0.00164757	0.00222639	0.00198119	0.00303715	0.0021634	0.00239528	0.00316302	0.00225526
m388	hsa-miR-329-3p	0.00633617	0.00708894	0.00628819	0.00549282	0.00733917	0.00593704	0.00412747	0.00409354	0.00489117	0.0057064	0.00492025	0.00613431
m389	hsa-miR-329-5p	0.00118275	0.000549143	0.000615149	0.000907071	0.000748895	0.000472265	0.000866769	0.000660249	0.00103467	0.000493145	0.00134721	0.000451052
m390	hsa-miR-330-3p	0.00101379	0.00189704	0.0016404	0.00131021	0.00209691	0.00134933	0.00152716	0.00171665	0.00141091	0.00267707	0.00123006	0.00189442
m391	hsa-miR-330-5p	0.00278792	0.00344463	0.00444274	0.002822	0.00172246	0.00323839	0.0030956	0.00191472	0.00376244	0.00331112	0.00316302	0.00324757
m392	hsa-miR-331-3p	0.00506894	0.00723871	0.00546799	0.00569439	0.00366959	0.00505998	0.00891534	0.00587622	0.00705457	0.00464966	0.0052717	0.0052322
m393	hsa-miR-331-5p	0.00126723	0.00129798	0.0010936	0.000907071	0.000898674	0.000809596	0.00173354	0.00165062	0.00122279	0.000634044	0.00052717	0.00126295
m394	hsa-miR-335-3p	0.000929305	0.00129798	0.000615149	0.000755892	0.00112334	0.00107946	0.00111442	0.000726274	0.000752488	0.00147944	0.000995765	0.000721683
m395	hsa-miR-335-5p	0.00363274	0.00449299	0.00410099	0.00297318	0.00172246	0.00404798	0.00239393	0.00165062	0.00395056	0.00317022	0.00281157	0.00360841
m396	hsa-miR-337-3p	0.00354826	0.00259595	0.00307575	0.00251964	0.00224669	0.00209146	0.00185736	0.00145255	0.00225746	0.00176123	0.00199153	0.00225526
m397	hsa-miR-337-5p	0.00684307	0.00963497	0.0118929	0.00927228	0.00801318	0.00789357	0.0073469	0.00719671	0.010817	0.00831302	0.00784897	0.00568325
m398	hsa-miR-338-3p	0.00540687	0.00369424	0.00369089	0.00362828	0.00322025	0.00377812	0.00354963	0.00204677	0.00376244	0.00190213	0.00287015	0.00243568
m399	hsa-miR-338-5p	8.44823e-05	4.99221e-05	6.83499e-05	5.03928e-05	7.48895e-05	6.74664e-05	0.000536571	6.60249e-05	9.4061e-05	7.04493e-05	5.85744e-05	9.02104e-05
m400	hsa-miR-339-3p	0.00920857	0.00748832	0.00676664	0.00619832	0.00509249	0.00688157	0.00932809	0.00759286	0.00837143	0.00859482	0.00872759	0.00739725
m401	hsa-miR-339-5p	0.0173189	0.0240625	0.0204366	0.016932	0.0207444	0.0214543	0.0436687	0.0481982	0.0287827	0.0367041	0.046801	0.022733
m402	hsa-miR-33a-3p	8.44823e-05	4.99221e-05	6.83499e-05	0.000503928	7.48895e-05	6.74664e-05	4.12747e-05	6.60249e-05	9.4061e-05	7.04493e-05	5.85744e-05	0.000360841
m403	hsa-miR-33a-5p	0.000253447	0.000599065	0.000751849	5.03928e-05	7.48895e-05	6.74664e-05	0.00070167	6.60249e-05	0.000564366	0.000281797	0.000644319	9.02104e-05
m404	hsa-miR-33b-3p	8.44823e-05	4.99221e-05	6.83499e-05	0.000503928	7.48895e-05	6.74664e-05	0.000412747	6.60249e-05	9.4061e-05	7.04493e-05	5.85744e-05	0.000451052
m405	hsa-miR-340-3p	0.00109827	0.00069891	0.00129865	0.000655107	0.00104845	0.00107946	0.00070167	0.000924349	0.00103467	0.00133854	0.00134721	0.000811893
m406	hsa-miR-340-5p	0.0151223	0.0154759	0.0133282	0.00871796	0.00659028	0.00877063	0.0118871	0.00858324	0.0094061	0.00767898	0.00714608	0.00730704
m407	hsa-miR-342-3p	0.106363	0.0918068	0.107719	0.0987195	0.0861979	0.0936433	0.0799079	0.0859644	0.0670655	0.0741127	0.0856358	0.0893985
m408	hsa-miR-342-5p	0.00464653	0.0033947	0.0020505	0.00388025	0.00194713	0.00175413	0.00210501	0.00204677	0.00188122	0.00119764	0.00199153	0.00198463
m409	hsa-miR-345-3p	0.000337929	4.99221e-05	6.83499e-05	0.000604714	0.000823785	0.000674664	0.000536571	0.000396149	0.00112873	7.04493e-05	0.00052717	0.000180421
m410	hsa-miR-345-5p	0.00853271	0.00878629	0.00854374	0.00907071	0.0107092	0.00904049	0.0148589	0.0112903	0.00968828	0.0104265	0.0115392	0.00730704
m411	hsa-miR-34a-3p	0.000591376	0.000599065	0.000888549	5.03928e-05	7.48895e-05	0.000202399	0.000990593	0.000990374	0.00094061	0.000634044	0.000702893	9.02104e-05
m412	hsa-miR-34a-5p	0.154434	0.232537	0.185297	0.137724	0.126339	0.151799	0.340929	0.279814	0.225934	0.260592	0.272195	0.193682
m413	hsa-miR-34b-3p	8.44823e-05	0.000549143	0.00020505	5.03928e-05	7.48895e-05	6.74664e-05	4.12747e-05	6.60249e-05	9.4061e-05	0.000140899	5.85744e-05	9.02104e-05
m414	hsa-miR-34b-5p	0.0134327	0.0114322	0.0135333	0.00745814	0.00793829	0.0112669	0.00759455	0.00719671	0.0135448	0.00352247	0.0025187	0.00414968
m415	hsa-miR-34c-3p	8.44823e-05	0.000399377	0.000820199	5.03928e-05	7.48895e-05	6.74664e-05	0.000619121	6.60249e-05	9.4061e-05	0.000211348	5.85744e-05	9.02104e-05
m416	hsa-miR-3605-3p	0.00109827	0.000998442	0.000410099	0.000907071	0.000898674	0.001012	0.000577846	0.000528199	0.000564366	0.00119764	0.000937191	0.00117273
m417	hsa-miR-361-3p	0.0198533	0.0174228	0.0161306	0.0157226	0.0147532	0.0178786	0.0264571	0.0254856	0.0202231	0.0179646	0.0207353	0.0187638
m418	hsa-miR-361-5p	0.0598979	0.062153	0.0551584	0.0469157	0.0472553	0.051072	0.056794	0.0551308	0.0474067	0.0538937	0.0591016	0.0457367
m419	hsa-miR-3611	8.44823e-05	0.000349455	0.00116195	5.03928e-05	7.48895e-05	6.74664e-05	4.12747e-05	6.60249e-05	9.4061e-05	7.04493e-05	5.85744e-05	9.02104e-05
m420	hsa-miR-3613-3p	0.00726548	0.00599065	0.00601479	0.00514007	0.0064405	0.00688157	0.0078422	0.00581019	0.0114754	0.00408606	0.00380734	0.00676578
m421	hsa-miR-3613-5p	0.00506894	0.0056412	0.00539964	0.00438417	0.00464315	0.00485758	0.00808985	0.00495187	0.00743082	0.00450876	0.00451023	0.00442031
m422	hsa-miR-3615	0.00405515	0.00269579	0.00348584	0.00357789	0.00277091	0.00350825	0.00305433	0.00323522	0.00357432	0.00380426	0.0029873	0.00279652
m423	hsa-miR-3617-3p	0.00118275	0.000449299	0.000546799	5.03928e-05	7.48895e-05	0.00074213	0.000742945	0.00013205	0.00094061	0.000845392	0.00052717	9.02104e-05
m424	hsa-miR-362-5p	0.00160516	0.00329486	0.00184545	0.00181414	0.00209691	0.00209146	0.00268286	0.00250895	0.00244559	0.00232483	0.00292872	0.00189442
m425	hsa-miR-3620-3p	0.00422411	0.00239626	0.00375924	0.00342671	0.00411892	0.00290105	0.00148589	0.00224485	0.00319807	0.00345202	0.0029873	0.00469094
m426	hsa-miR-3622b-3p	8.44823e-05	4.99221e-05	6.83499e-05	5.03928e-05	7.48895e-05	6.74664e-05	0.000412747	6.60249e-05	9.4061e-05	7.04493e-05	5.85744e-05	9.02104e-05
m427	hsa-miR-363-5p	0.000760341	4.99221e-05	6.83499e-05	5.03928e-05	7.48895e-05	6.74664e-05	4.12747e-05	6.60249e-05	0.00103467	7.04493e-05	0.000292872	9.02104e-05
m428	hsa-miR-3648	0.00337929	0.000599065	0.000410099	5.03928e-05	7.48895e-05	6.74664e-05	4.12747e-05	6.60249e-05	0.000658427	0.000422696	5.85744e-05	9.02104e-05
m429	hsa-miR-3650	8.44823e-05	0.000499221	0.000341749	5.03928e-05	7.48895e-05	6.74664e-05	4.12747e-05	6.60249e-05	9.4061e-05	0.000211348	5.85744e-05	9.02104e-05
m430	hsa-miR-3651	0.000253447	4.99221e-05	6.83499e-05	5.03928e-05	7.48895e-05	6.74664e-05	0.000412747	6.60249e-05	0.00122279	7.04493e-05	0.000175723	9.02104e-05
m431	hsa-miR-3653-3p	0.000506894	4.99221e-05	6.83499e-05	5.03928e-05	7.48895e-05	6.74664e-05	4.12747e-05	6.60249e-05	0.00103467	7.04493e-05	5.85744e-05	9.02104e-05
m432	hsa-miR-3653-5p	0.000337929	4.99221e-05	6.83499e-05	5.03928e-05	7.48895e-05	6.74664e-05	0.000454022	6.60249e-05	0.000752488	7.04493e-05	0.000585744	9.02104e-05
m433	hsa-miR-3654	8.44823e-05	4.99221e-05	6.83499e-05	5.03928e-05	7.48895e-05	6.74664e-05	0.000412747	6.60249e-05	9.4061e-05	7.04493e-05	5.85744e-05	9.02104e-05
m434	hsa-miR-3656	8.44823e-05	4.99221e-05	6.83499e-05	5.03928e-05	7.48895e-05	0.00074213	0.000577846	0.000462174	9.4061e-05	7.04493e-05	5.85744e-05	9.02104e-05
m435	hsa-miR-365a-3p	0.0125034	0.0127801	0.0107309	0.0110864	0.0117577	0.0119415	0.0120109	0.00930951	0.0132626	0.0116946	0.00890331	0.0126295
m436	hsa-miR-365a-5p	0.00109827	0.00104836	0.0002734	0.000856678	7.48895e-05	0.001012	0.000619121	0.000792299	0.000282183	0.000915841	0.000351446	0.000631473
m437	hsa-miR-365b-3p	0.0163051	0.018571	0.0179077	0.0130517	0.0132554	0.0192954	0.0149002	0.0136011	0.015426	0.0168374	0.0178652	0.015426
m438	hsa-miR-365b-5p	0.00152068	0.000648988	0.00225555	0.00176375	0.0014229	0.00202399	0.00264158	0.00356534	0.00244559	0.00169078	0.00117149	0.00234547
m439	hsa-miR-3661	8.44823e-05	0.000798754	0.000478449	0.000554321	7.48895e-05	6.74664e-05	0.000412747	6.60249e-05	9.4061e-05	0.00105674	5.85744e-05	0.000992314
m440	hsa-miR-3662	0.0014362	0.00109829	0.00198215	0.00105825	0.00112334	0.00141679	0.00148589	0.000198075	0.00188122	0.00112719	0.000410021	0.000992314
m441	hsa-miR-3663-3p	0.0028724	0.00214665	0.00266565	0.00221728	0.00329514	0.00323839	0.00317815	0.0015846	0.00611396	0.00338157	0.00257727	0.00568325
m442	hsa-miR-3665	8.44823e-05	4.99221e-05	6.83499e-05	5.03928e-05	7.48895e-05	0.000674664	4.12747e-05	6.60249e-05	9.4061e-05	7.04493e-05	5.85744e-05	9.02104e-05
m443	hsa-miR-3666	0.00194309	0.00104836	0.0012303	0.00131021	0.00119823	0.00114693	0.00111442	0.00112242	0.00122279	0.00176123	0.000878616	0.000992314
m444	hsa-miR-3667-3p	0.00118275	0.00164743	0.00102525	0.000755892	7.48895e-05	0.00074213	0.00078422	0.000330125	0.00103467	0.000281797	0.000351446	0.000811893
m445	hsa-miR-3675-3p	0.00109827	4.99221e-05	6.83499e-05	5.03928e-05	7.48895e-05	6.74664e-05	4.12747e-05	6.60249e-05	0.000188122	7.04493e-05	0.000234298	9.02104e-05
m446	hsa-miR-3679-5p	0.00304136	0.00174727	0.00252895	0.00236846	0.00351981	0.00249626	0.00210501	0.0023769	0.00329213	0.00140899	0.00246013	0.00333778
m447	hsa-miR-3682-5p	0.000168965	0.000199688	0.00307575	0.000151178	7.48895e-05	0.00114693	4.12747e-05	6.60249e-05	0.00141091	7.04493e-05	0.000117149	0.00135316
m448	hsa-miR-3687	8.44823e-05	0.000648988	0.000410099	5.03928e-05	7.48895e-05	6.74664e-05	4.12747e-05	6.60249e-05	9.4061e-05	7.04493e-05	5.85744e-05	9.02104e-05
m449	hsa-miR-3689b-3p	8.44823e-05	4.99221e-05	6.83499e-05	5.03928e-05	0.000823785	6.74664e-05	0.000536571	6.60249e-05	9.4061e-05	7.04493e-05	5.85744e-05	9.02104e-05
m450	hsa-miR-369-3p	0.00540687	0.00728863	0.00601479	0.0034771	0.00434359	0.00667917	0.00586101	0.00448969	0.00442087	0.00408606	0.00533027	0.00451052
m451	hsa-miR-369-5p	0.0122499	0.0126303	0.010936	0.00886913	0.0106343	0.0100525	0.00846132	0.00713069	0.00921798	0.00767898	0.00919618	0.00685599
m452	hsa-miR-3691-3p	0.000591376	0.000349455	0.0002734	0.000554321	7.48895e-05	0.000877063	0.000577846	0.000198075	0.000564366	0.000704493	0.000702893	0.00117273
m453	hsa-miR-3692-5p	0.0220499	0.0158752	0.0183861	0.0167304	0.0137048	0.0157871	0.0151066	0.0181568	0.0279361	0.0281797	0.0233126	0.0326562
m454	hsa-miR-370-3p	0.0196844	0.0144774	0.0204366	0.0216689	0.0160264	0.0167317	0.0222884	0.0295792	0.0121339	0.0172601	0.0289358	0.014163
m455	hsa-miR-370-5p	8.44823e-05	4.99221e-05	6.83499e-05	0.000503928	7.48895e-05	0.000404798	0.000825495	0.000858324	9.4061e-05	7.04493e-05	5.85744e-05	0.000902104
m456	hsa-miR-371a-5p	8.44823e-05	4.99221e-05	6.83499e-05	5.03928e-05	7.48895e-05	6.74664e-05	0.000495297	6.60249e-05	9.4061e-05	7.04493e-05	5.85744e-05	9.02104e-05
m457	hsa-miR-371b-3p	0.000253447	4.99221e-05	6.83499e-05	5.03928e-05	7.48895e-05	0.000134933	0.00169226	0.00125447	0.00141091	7.04493e-05	0.00117149	9.02104e-05
m458	hsa-miR-371b-5p	0.000591376	0.000549143	0.000615149	5.03928e-05	7.48895e-05	6.74664e-05	0.000412747	6.60249e-05	0.00188122	0.000352247	0.000292872	9.02104e-05
m459	hsa-miR-374a-3p	0.00228102	0.00394385	0.00239225	0.00257003	0.0021718	0.00188906	0.00363218	0.00363137	0.00282183	0.00295887	0.00322159	0.00189442
m460	hsa-miR-374a-5p	0.043086	0.0486241	0.0454527	0.0242389	0.0273347	0.0250975	0.0411509	0.0305035	0.029253	0.0269116	0.0326845	0.0276044
m461	hsa-miR-374b-3p	0.00498446	0.003844	0.00457944	0.0021165	0.00307047	0.00229386	0.00499424	0.00323522	0.00225746	0.00281797	0.00269442	0.00207484
m462	hsa-miR-374b-5p	0.0163896	0.0162247	0.0170875	0.0102297	0.0129559	0.0131559	0.0174592	0.013337	0.01853	0.0176123	0.0179823	0.014163
m463	hsa-miR-376a-3p	0.00701203	0.00778785	0.00710839	0.00453535	0.00614094	0.0070165	0.0122173	0.00805504	0.00743082	0.00662224	0.0070875	0.00550283
m464	hsa-miR-376a-5p	0.000760341	4.99221e-05	6.83499e-05	5.03928e-05	7.48895e-05	6.74664e-05	4.12747e-05	6.60249e-05	0.00094061	7.04493e-05	0.000234298	9.02104e-05
m465	hsa-miR-376b-3p	0.00101379	0.00169735	0.00102525	0.00110864	0.00112334	0.00134933	0.00198119	0.000858324	0.00112873	0.000774943	0.00152293	0.000902104
m466	hsa-miR-376b-5p	8.44823e-05	0.000499221	0.0002734	5.03928e-05	7.48895e-05	6.74664e-05	0.000495297	6.60249e-05	9.4061e-05	0.000281797	5.85744e-05	9.02104e-05
m467	hsa-miR-376c-3p	0.0113206	0.0143276	0.0120979	0.00750853	0.00943608	0.011132	0.00953446	0.00864926	0.00968828	0.00796077	0.0117735	0.00748746
m468	hsa-miR-376c-5p	0.000675858	0.000998442	0.000683499	0.000806285	7.48895e-05	0.001012	0.00078422	0.000528199	0.000658427	0.000352247	0.000702893	0.00135316
m469	hsa-miR-377-3p	0.00135172	0.00124805	0.0016404	0.000554321	7.48895e-05	0.00134933	0.00160971	0.000792299	0.0016931	0.000986291	0.000878616	0.000631473
m470	hsa-miR-378a-3p	0.0195154	0.0219158	0.0209834	0.0147651	0.0166255	0.0162594	0.0170052	0.00924349	0.0171191	0.0142308	0.011832	0.0146141
m471	hsa-miR-378a-5p	0.00253447	0.00299533	0.0031441	0.00176375	0.0021718	0.00263119	0.00305433	0.00217882	0.0033862	0.00140899	0.00210868	0.00288673
m472	hsa-miR-378b	8.44823e-05	4.99221e-05	6.83499e-05	5.03928e-05	7.48895e-05	6.74664e-05	0.000412747	6.60249e-05	9.4061e-05	7.04493e-05	5.85744e-05	9.02104e-05
m473	hsa-miR-378c	0.00211206	0.00164743	0.00198215	0.000604714	0.00104845	0.000809596	0.00136207	0.00118845	0.00141091	0.00126809	0.00123006	0.00135316
m474	hsa-miR-378d	0.000675858	0.000898598	0.00116195	5.03928e-05	7.48895e-05	6.74664e-05	0.000454022	6.60249e-05	0.00112873	0.000704493	0.00052717	9.02104e-05
m475	hsa-miR-378f	8.44823e-05	4.99221e-05	6.83499e-05	5.03928e-05	7.48895e-05	6.74664e-05	0.000454022	6.60249e-05	9.4061e-05	7.04493e-05	5.85744e-05	9.02104e-05
m476	hsa-miR-378h	8.44823e-05	4.99221e-05	6.83499e-05	5.03928e-05	7.48895e-05	6.74664e-05	0.000495297	6.60249e-05	9.4061e-05	7.04493e-05	5.85744e-05	9.02104e-05
m477	hsa-miR-378i	0.00101379	0.000798754	0.000546799	0.000554321	0.000748895	0.000472265	0.00156844	0.00118845	0.000752488	0.000704493	0.000878616	0.000902104
m478	hsa-miR-379-3p	0.00270343	0.00244618	0.0032808	0.001411	0.000898674	0.00161919	0.00185736	0.0010564	0.00122279	0.00267707	0.0020501	0.00108252
m479	hsa-miR-379-5p	0.0680927	0.0694916	0.065821	0.0614288	0.0600614	0.0564694	0.0514283	0.0519616	0.0549316	0.0488918	0.0561729	0.0499765
m480	hsa-miR-380-3p	0.000844823	4.99221e-05	6.83499e-05	5.03928e-05	7.48895e-05	6.74664e-05	4.12747e-05	6.60249e-05	9.4061e-05	7.04493e-05	0.000292872	9.02104e-05
m481	hsa-miR-381-3p	0.038186	0.0426834	0.0416251	0.0309412	0.0251629	0.0286057	0.0349184	0.0332105	0.0470305	0.0312795	0.0402406	0.0380688
m482	hsa-miR-381-5p	8.44823e-05	0.000898598	0.000820199	5.03928e-05	7.48895e-05	6.74664e-05	4.12747e-05	6.60249e-05	9.4061e-05	0.000493145	5.85744e-05	9.02104e-05
m483	hsa-miR-382-3p	0.00658962	0.00569112	0.00498954	0.00382985	0.00404404	0.00546478	0.00454022	0.00330125	0.00423274	0.00373381	0.00439308	0.00423989
m484	hsa-miR-382-5p	0.0733306	0.0650485	0.0649324	0.0751861	0.0694226	0.0627437	0.0602611	0.0578378	0.0624565	0.0610796	0.0584573	0.0585465
m485	hsa-miR-3907	8.44823e-05	4.99221e-05	6.83499e-05	5.03928e-05	7.48895e-05	6.74664e-05	0.000495297	6.60249e-05	9.4061e-05	7.04493e-05	5.85744e-05	9.02104e-05
m486	hsa-miR-3910	8.44823e-05	4.99221e-05	6.83499e-05	5.03928e-05	7.48895e-05	6.74664e-05	0.000495297	6.60249e-05	9.4061e-05	7.04493e-05	5.85744e-05	9.02104e-05
m487	hsa-miR-3913-3p	8.44823e-05	4.99221e-05	6.83499e-05	0.000302357	7.48895e-05	6.74664e-05	4.12747e-05	6.60249e-05	9.4061e-05	7.04493e-05	5.85744e-05	0.000902104
m488	hsa-miR-3914	8.44823e-05	4.99221e-05	6.83499e-05	5.03928e-05	7.48895e-05	6.74664e-05	0.000536571	6.60249e-05	9.4061e-05	7.04493e-05	5.85744e-05	9.02104e-05
m489	hsa-miR-3915	0.00168965	0.00219657	0.0025973	0.001411	0.00247135	0.00236132	0.00189864	0.0021128	0.00244559	0.00246573	0.00281157	0.00342799
m490	hsa-miR-3916	8.44823e-05	4.99221e-05	6.83499e-05	0.00035275	7.48895e-05	6.74664e-05	0.000454022	6.60249e-05	9.4061e-05	7.04493e-05	5.85744e-05	0.000902104
m491	hsa-miR-3922-5p	8.44823e-05	4.99221e-05	6.83499e-05	5.03928e-05	7.48895e-05	6.74664e-05	0.000454022	6.60249e-05	9.4061e-05	7.04493e-05	5.85744e-05	9.02104e-05
m492	hsa-miR-3925-3p	8.44823e-05	4.99221e-05	6.83499e-05	5.03928e-05	7.48895e-05	6.74664e-05	0.000495297	6.60249e-05	9.4061e-05	7.04493e-05	5.85744e-05	9.02104e-05
m493	hsa-miR-3925-5p	8.44823e-05	4.99221e-05	6.83499e-05	5.03928e-05	7.48895e-05	6.74664e-05	0.000454022	6.60249e-05	9.4061e-05	7.04493e-05	5.85744e-05	9.02104e-05
m494	hsa-miR-3928-3p	0.000422411	4.99221e-05	6.83499e-05	5.03928e-05	7.48895e-05	0.000809596	4.12747e-05	0.0002641	0.00094061	7.04493e-05	0.000351446	9.02104e-05
m495	hsa-miR-3928-5p	0.00101379	0.000648988	0.00020505	5.03928e-05	7.48895e-05	0.000674664	4.12747e-05	0.000396149	0.000564366	0.000211348	5.85744e-05	9.02104e-05
m496	hsa-miR-3934-5p	0.000675858	0.000449299	0.00116195	0.000554321	7.48895e-05	6.74664e-05	0.000949319	6.60249e-05	0.000376244	0.000704493	0.000702893	0.000902104
m497	hsa-miR-3939	8.44823e-05	4.99221e-05	6.83499e-05	5.03928e-05	7.48895e-05	6.74664e-05	0.000412747	6.60249e-05	9.4061e-05	7.04493e-05	5.85744e-05	9.02104e-05
m498	hsa-miR-3940-3p	0.000675858	0.000399377	0.0001367	0.000453535	7.48895e-05	0.00074213	0.00070167	0.000660249	0.000752488	0.000915841	0.000644319	0.00144337
m499	hsa-miR-3941	8.44823e-05	0.000499221	0.0002734	5.03928e-05	7.48895e-05	6.74664e-05	4.12747e-05	6.60249e-05	9.4061e-05	0.000493145	5.85744e-05	9.02104e-05
m500	hsa-miR-3943	0.000844823	0.00184712	0.000888549	0.000453535	7.48895e-05	0.00107946	0.00107314	0.000198075	0.00197528	0.000845392	0.000468595	0.00126295
m501	hsa-miR-3960	0.00185861	4.99221e-05	6.83499e-05	5.03928e-05	7.48895e-05	6.74664e-05	0.00078422	6.60249e-05	0.00094061	7.04493e-05	0.000468595	9.02104e-05
m502	hsa-miR-3972	0.000844823	4.99221e-05	6.83499e-05	5.03928e-05	7.48895e-05	6.74664e-05	4.12747e-05	6.60249e-05	0.000564366	7.04493e-05	5.85744e-05	9.02104e-05
m503	hsa-miR-3974	8.44823e-05	0.000599065	0.000478449	0.000554321	7.48895e-05	6.74664e-05	0.000412747	6.60249e-05	9.4061e-05	0.00112719	5.85744e-05	0.000721683
m504	hsa-miR-409-3p	0.0657272	0.074334	0.0657526	0.0664177	0.0652288	0.0678712	0.0539048	0.0641102	0.052392	0.0452989	0.0622646	0.0491647
m505	hsa-miR-409-5p	0.00489997	0.00539159	0.00430604	0.0027716	0.00374448	0.00364318	0.00354963	0.0031692	0.00272777	0.00331112	0.00345589	0.0043301
m506	hsa-miR-410-5p	0.000168965	0.000249611	0.000820199	5.03928e-05	7.48895e-05	6.74664e-05	4.12747e-05	6.60249e-05	0.00094061	0.000140899	0.000351446	9.02104e-05
m507	hsa-miR-411-3p	0.00152068	0.00159751	0.00184545	0.000907071	0.00104845	0.001012	0.00140334	0.000924349	0.00141091	0.000986291	0.00128864	0.00117273
m508	hsa-miR-411-5p	0.0286395	0.035245	0.0298689	0.0194012	0.0247884	0.0265817	0.0248887	0.0225805	0.0303817	0.0209234	0.0238984	0.0267925
m509	hsa-miR-412-3p	8.44823e-05	4.99221e-05	6.83499e-05	5.03928e-05	7.48895e-05	6.74664e-05	0.000495297	6.60249e-05	9.4061e-05	7.04493e-05	5.85744e-05	9.02104e-05
m510	hsa-miR-412-5p	0.000929305	0.00069891	0.000751849	0.00161257	7.48895e-05	0.000809596	0.000742945	0.000528199	0.000564366	0.000563595	0.000820042	0.000451052
m511	hsa-miR-421	0.0201068	0.0190203	0.0165407	0.0170328	0.0193964	0.0188231	0.0178307	0.0155159	0.0188122	0.0171192	0.0162251	0.019305
m512	hsa-miR-423-3p	0.0758651	0.0671453	0.0740229	0.0635453	0.0769116	0.0712445	0.0846132	0.0837196	0.072521	0.0733377	0.0849915	0.0718075
m513	hsa-miR-423-5p	0.156039	0.0822717	0.138614	0.228229	0.120797	0.110105	0.10719	0.176815	0.121715	0.1521	0.182284	0.140277
m514	hsa-miR-424-3p	0.00312584	0.00154759	0.000751849	0.00357789	0.00337003	0.00161919	0.00404492	0.00415957	0.00395056	0.0116241	0.00773182	0.00306715
m515	hsa-miR-424-5p	0.0081103	0.0085866	0.0117562	0.0091211	0.00898674	0.0064093	0.01457	0.0103659	0.0128864	0.0156398	0.0161665	0.0086602
m516	hsa-miR-425-3p	0.00549135	0.00643995	0.00697169	0.00413221	0.00396915	0.00418291	0.00775965	0.00627237	0.00498523	0.00549505	0.00814184	0.00559304
m517	hsa-miR-425-5p	0.0599824	0.067295	0.0629503	0.0388529	0.0465813	0.0489131	0.0955097	0.0660249	0.0468424	0.060516	0.0695278	0.0452856
m518	hsa-miR-4254	0.000422411	4.99221e-05	6.83499e-05	5.03928e-05	0.00187224	6.74664e-05	0.000412747	6.60249e-05	0.000376244	7.04493e-05	0.000644319	9.02104e-05
m519	hsa-miR-4259	8.44823e-05	0.000499221	0.000410099	5.03928e-05	7.48895e-05	6.74664e-05	0.000454022	6.60249e-05	9.4061e-05	0.000281797	5.85744e-05	9.02104e-05
m520	hsa-miR-4268	8.44823e-05	4.99221e-05	6.83499e-05	0.000151178	7.48895e-05	6.74664e-05	0.000454022	6.60249e-05	9.4061e-05	7.04493e-05	5.85744e-05	0.00126295
m521	hsa-miR-4269	8.44823e-05	4.99221e-05	6.83499e-05	5.03928e-05	7.48895e-05	6.74664e-05	0.000412747	6.60249e-05	9.4061e-05	7.04493e-05	5.85744e-05	9.02104e-05
m522	hsa-miR-4271	0.00244999	0.00229642	0.00396429	0.00120943	0.00112334	0.00195652	0.00185736	0.00231087	0.00225746	0.00260663	0.00357304	0.00243568
m523	hsa-miR-4272	8.44823e-05	0.000648988	0.00020505	5.03928e-05	7.48895e-05	6.74664e-05	0.000577846	6.60249e-05	9.4061e-05	0.000140899	5.85744e-05	9.02104e-05
m524	hsa-miR-4273	8.44823e-05	0.000199688	0.000683499	5.03928e-05	7.48895e-05	6.74664e-05	4.12747e-05	6.60249e-05	9.4061e-05	0.000422696	5.85744e-05	9.02104e-05
m525	hsa-miR-4274	8.44823e-05	0.000349455	0.000683499	5.03928e-05	7.48895e-05	6.74664e-05	0.000454022	6.60249e-05	9.4061e-05	0.000634044	5.85744e-05	9.02104e-05
m526	hsa-miR-4279	0.000591376	0.000499221	0.000615149	5.03928e-05	7.48895e-05	0.000404798	0.000577846	0.000792299	0.00122279	0.000422696	0.000234298	9.02104e-05
m527	hsa-miR-4280	0.000506894	0.000599065	0.000410099	0.000554321	7.48895e-05	6.74664e-05	0.000619121	6.60249e-05	0.00131685	0.000704493	0.000644319	0.000451052
m528	hsa-miR-4281	0.000760341	0.00069891	0.000820199	0.000856678	0.000748895	0.000877063	0.00103187	0.000858324	0.00235152	0.000493145	0.000234298	0.000721683
m529	hsa-miR-4284	8.44823e-05	0.00069891	0.0002734	5.03928e-05	7.48895e-05	6.74664e-05	4.12747e-05	6.60249e-05	9.4061e-05	0.000422696	5.85744e-05	9.02104e-05
m530	hsa-miR-4285	0.000168965	4.99221e-05	0.000410099	5.03928e-05	7.48895e-05	6.74664e-05	0.000412747	6.60249e-05	0.00150498	0.000774943	0.000234298	9.02104e-05
m531	hsa-miR-4286	0.0161361	0.0128799	0.0145585	0.012447	0.0129559	0.0120765	0.0130015	0.0143274	0.0222925	0.0181055	0.0180995	0.0255295
m532	hsa-miR-429	0.00109827	4.99221e-05	6.83499e-05	5.03928e-05	7.48895e-05	6.74664e-05	4.12747e-05	6.60249e-05	9.4061e-05	7.04493e-05	0.000234298	9.02104e-05
m533	hsa-miR-4290	8.44823e-05	0.000648988	0.000410099	5.03928e-05	7.48895e-05	6.74664e-05	0.000495297	6.60249e-05	9.4061e-05	0.000493145	5.85744e-05	9.02104e-05
m534	hsa-miR-4301	0.0014362	0.000648988	0.000751849	0.000856678	0.000748895	0.00107946	0.00181609	0.000528199	0.0021634	0.00267707	0.000702893	0.00180421
m535	hsa-miR-4302	0.000675858	0.000349455	0.000478449	5.03928e-05	7.48895e-05	0.000877063	0.000619121	0.000330125	0.00103467	0.000845392	0.000410021	9.02104e-05
m536	hsa-miR-4304	0.035905	0.0227146	0.0252211	0.0300845	0.0283082	0.0325863	0.0246823	0.0250895	0.0470305	0.0295887	0.0284086	0.038159
m537	hsa-miR-431-3p	0.00101379	0.000549143	0.000820199	0.000705499	7.48895e-05	0.00074213	0.000866769	0.0010564	0.000282183	0.000563595	0.000644319	0.000902104
m538	hsa-miR-431-5p	0.0273723	0.0283558	0.023444	0.0264058	0.0232906	0.023006	0.0276128	0.018487	0.0141091	0.0193031	0.0194467	0.0176812
m539	hsa-miR-4312	0.000760341	0.000848676	0.000683499	5.03928e-05	7.48895e-05	0.000674664	0.00078422	0.000792299	0.00235152	0.000211348	0.00052717	9.02104e-05
m540	hsa-miR-432-5p	0.0616721	0.0509705	0.0548166	0.0623863	0.0527971	0.055255	0.0475072	0.0489245	0.0437384	0.0421287	0.0453366	0.0475409
m541	hsa-miR-4322	0.00329481	0.00164743	0.0016404	0.00272121	0.00239647	0.00283359	0.00367345	0.00145255	0.00865361	0.00401561	0.00175723	0.00820914
m542	hsa-miR-4324	0.00447756	0.0047426	0.00348584	0.00272121	0.00179735	0.00256372	0.00577846	0.00303715	0.00272777	0.00317022	0.00328017	0.00333778
m543	hsa-miR-4326	0.00202758	0.0017972	0.00143535	0.00105825	0.0014229	0.00155173	0.00148589	0.00118845	0.00112873	0.00204303	0.00111291	0.00153358
m544	hsa-miR-4327	8.44823e-05	4.99221e-05	6.83499e-05	5.03928e-05	7.48895e-05	6.74664e-05	0.000412747	6.60249e-05	9.4061e-05	7.04493e-05	5.85744e-05	9.02104e-05
m545	hsa-miR-433-3p	8.44823e-05	0.000848676	0.00102525	0.000554321	7.48895e-05	6.74664e-05	0.000660396	6.60249e-05	9.4061e-05	0.000634044	5.85744e-05	0.000541262
m546	hsa-miR-4417	8.44823e-05	4.99221e-05	6.83499e-05	0.000554321	7.48895e-05	6.74664e-05	0.000619121	6.60249e-05	9.4061e-05	7.04493e-05	5.85744e-05	0.000902104
m547	hsa-miR-4420	8.44823e-05	0.000499221	0.000341749	5.03928e-05	7.48895e-05	6.74664e-05	4.12747e-05	6.60249e-05	9.4061e-05	0.000281797	5.85744e-05	9.02104e-05
m548	hsa-miR-4423-5p	0.000844823	0.00109829	0.00157205	0.000655107	7.48895e-05	0.00121439	0.000742945	0.00151857	0.00150498	0.000704493	0.000878616	0.00144337
m549	hsa-miR-4429	0.00135172	0.000798754	0.000888549	0.000554321	7.48895e-05	0.000877063	0.00115569	0.000330125	0.000564366	0.000493145	0.000878616	0.000992314
m550	hsa-miR-4430	8.44823e-05	4.99221e-05	6.83499e-05	5.03928e-05	7.48895e-05	0.000404798	4.12747e-05	0.000660249	9.4061e-05	7.04493e-05	5.85744e-05	9.02104e-05
m551	hsa-miR-4433b-3p	0.000844823	4.99221e-05	6.83499e-05	5.03928e-05	7.48895e-05	6.74664e-05	4.12747e-05	6.60249e-05	0.000188122	7.04493e-05	0.000117149	9.02104e-05
m552	hsa-miR-4435	0.000506894	4.99221e-05	6.83499e-05	0.000503928	7.48895e-05	6.74664e-05	0.000454022	6.60249e-05	0.000282183	7.04493e-05	0.000761467	0.000270631
m553	hsa-miR-4436b-3p	0.00152068	4.99221e-05	6.83499e-05	5.03928e-05	7.48895e-05	6.74664e-05	4.12747e-05	6.60249e-05	0.000564366	7.04493e-05	0.000175723	9.02104e-05
m554	hsa-miR-4438	0.00101379	0.0017972	0.00129865	5.03928e-05	7.48895e-05	0.00074213	0.000742945	0.000858324	0.000752488	0.000211348	0.000585744	9.02104e-05
m555	hsa-miR-4440	0.00152068	0.000748832	0.000410099	0.000755892	0.00157268	0.00114693	0.00169226	0.000594224	0.00150498	0.00112719	0.000702893	0.00144337
m556	hsa-miR-4442	0.000760341	0.000549143	0.0001367	5.03928e-05	7.48895e-05	0.000269865	4.12747e-05	0.000792299	0.00094061	0.000422696	0.000175723	9.02104e-05
m557	hsa-miR-4443	0.00101379	0.000349455	0.0001367	0.00035275	7.48895e-05	0.000674664	0.00136207	0.000990374	0.00197528	0.00338157	0.002753	0.00225526
m558	hsa-miR-4448	0.000844823	0.000549143	0.000410099	5.03928e-05	7.48895e-05	6.74664e-05	4.12747e-05	6.60249e-05	0.000470305	0.000634044	0.000292872	9.02104e-05
m559	hsa-miR-4453	0.00109827	4.99221e-05	6.83499e-05	5.03928e-05	7.48895e-05	6.74664e-05	0.00078422	0.000726274	0.00225746	7.04493e-05	0.000410021	9.02104e-05
m560	hsa-miR-4454	0.00827926	0.00484245	0.00580974	0.00695421	0.00629072	0.00627437	0.00454022	0.00442367	0.00639615	0.00619954	0.00316302	0.0069462
m561	hsa-miR-4455	0.00405515	0.0060905	0.00594644	0.004233	0.00381937	0.00526238	0.00367345	0.00231087	0.00780706	0.00105674	0.000761467	0.00153358
m562	hsa-miR-4456	0.0114051	0.0107832	0.00717674	0.00639989	0.00576649	0.00910796	0.00577846	0.00581019	0.0146735	0.000986291	0.00193296	0.00360841
m563	hsa-miR-4457	8.44823e-05	0.000798754	0.000410099	5.03928e-05	7.48895e-05	6.74664e-05	4.12747e-05	6.60249e-05	9.4061e-05	0.000281797	5.85744e-05	9.02104e-05
m564	hsa-miR-4458	0.00185861	0.00229642	0.00211885	0.00146139	0.000973564	0.00134933	0.00115569	0.00125447	0.00329213	0.000422696	0.00105434	0.000631473
m565	hsa-miR-4459	0.00118275	0.000249611	0.000683499	5.03928e-05	7.48895e-05	0.00074213	4.12747e-05	0.000396149	0.000752488	0.000140899	0.000410021	9.02104e-05
m566	hsa-miR-4461	0.00152068	0.00159751	0.000956899	0.00125982	7.48895e-05	0.00128186	0.00136207	0.000924349	0.00112873	0.000774943	0.00164008	0.00108252
m567	hsa-miR-4462	0.00118275	0.000648988	0.000683499	0.000655107	7.48895e-05	0.000337332	0.00123824	0.0010564	0.00131685	7.04493e-05	0.000292872	9.02104e-05
m568	hsa-miR-4466	8.44823e-05	4.99221e-05	6.83499e-05	5.03928e-05	7.48895e-05	6.74664e-05	0.000536571	6.60249e-05	9.4061e-05	7.04493e-05	5.85744e-05	9.02104e-05
m569	hsa-miR-4467	8.44823e-05	4.99221e-05	6.83499e-05	5.03928e-05	7.48895e-05	6.74664e-05	0.000454022	6.60249e-05	9.4061e-05	7.04493e-05	5.85744e-05	9.02104e-05
m570	hsa-miR-4469	0.000844823	4.99221e-05	6.83499e-05	0.000201571	7.48895e-05	6.74664e-05	0.000412747	6.60249e-05	0.000752488	7.04493e-05	0.000117149	0.000992314
m571	hsa-miR-4472	0.00608273	0.00614042	0.00813364	0.00287239	0.00329514	0.00479011	0.00177481	0.00165062	0.00404462	0.000986291	0.00134721	0.00135316
m572	hsa-miR-4479	0.00126723	4.99221e-05	6.83499e-05	5.03928e-05	7.48895e-05	0.000202399	4.12747e-05	0.000660249	0.000376244	7.04493e-05	0.000820042	9.02104e-05
m573	hsa-miR-4481	8.44823e-05	0.000249611	0.000683499	5.03928e-05	7.48895e-05	6.74664e-05	4.12747e-05	6.60249e-05	9.4061e-05	0.000140899	5.85744e-05	9.02104e-05
m574	hsa-miR-4482-3p	0.000844823	4.99221e-05	6.83499e-05	5.03928e-05	7.48895e-05	6.74664e-05	4.12747e-05	6.60249e-05	0.000564366	7.04493e-05	0.000292872	9.02104e-05
m575	hsa-miR-4483	0.0472256	0.0394385	0.0364988	0.0177383	0.0169999	0.0238831	0.0266635	0.0301734	0.0345204	0.00641089	0.00902046	0.00947209
m576	hsa-miR-4484	0.00642065	0.00848676	0.00854374	0.00201571	0.00202202	0.00384558	0.00412747	0.0029051	0.00460899	0.00176123	0.00304587	0.00487136
m577	hsa-miR-4485-3p	0.00118275	0.00159751	0.0016404	0.00110864	7.48895e-05	0.00148426	0.000825495	0.000396149	0.000846549	0.000634044	0.000410021	0.000451052
m578	hsa-miR-4488	0.000675858	0.000549143	0.000888549	0.000453535	0.000823785	0.001012	0.00185736	0.000990374	0.0038565	0.000986291	0.000761467	0.00252589
m579	hsa-miR-4492	0.00101379	0.000599065	0.0010936	0.000907071	0.000748895	0.000809596	0.00107314	0.000330125	0.00282183	0.00176123	0.000585744	0.00324757
m580	hsa-miR-4493	0.0014362	0.000549143	0.000888549	0.000856678	0.00112334	0.00074213	0.00218756	0.000990374	0.00348026	0.00126809	0.00111291	0.00180421
m581	hsa-miR-4497	0.000844823	0.000349455	0.000683499	0.00105825	0.000898674	0.00155173	0.00136207	0.000528199	0.00244559	0.000774943	0.000292872	0.00135316
m582	hsa-miR-449c-3p	0.000253447	0.00094852	0.000820199	5.03928e-05	7.48895e-05	6.74664e-05	0.000454022	6.60249e-05	0.000846549	7.04493e-05	0.000644319	9.02104e-05
m583	hsa-miR-449c-5p	0.000844823	0.0013479	0.0012303	5.03928e-05	7.48895e-05	6.74664e-05	4.12747e-05	6.60249e-05	0.00103467	0.000211348	0.000234298	9.02104e-05
m584	hsa-miR-4500	8.44823e-05	4.99221e-05	6.83499e-05	0.000503928	7.48895e-05	6.74664e-05	4.12747e-05	6.60249e-05	9.4061e-05	7.04493e-05	5.85744e-05	0.000180421
m585	hsa-miR-4501	0.00185861	0.00109829	0.000888549	0.00115903	0.00179735	0.00195652	0.00173354	0.00112242	0.00159904	0.00197258	0.00152293	0.00216505
m586	hsa-miR-4502	8.44823e-05	0.000549143	0.00020505	5.03928e-05	7.48895e-05	6.74664e-05	0.000412747	6.60249e-05	9.4061e-05	0.000493145	5.85744e-05	9.02104e-05
m587	hsa-miR-450a-1-3p	0.000591376	0.000648988	0.000820199	5.03928e-05	7.48895e-05	6.74664e-05	0.000825495	6.60249e-05	0.000752488	0.000493145	0.000585744	9.02104e-05
m588	hsa-miR-450a-2-3p	0.000422411	0.000499221	6.83499e-05	5.03928e-05	7.48895e-05	6.74664e-05	0.000536571	6.60249e-05	0.000282183	0.000422696	0.000644319	9.02104e-05
m589	hsa-miR-450a-5p	0.000337929	0.000648988	0.000410099	5.03928e-05	7.48895e-05	6.74664e-05	0.000908044	6.60249e-05	0.000846549	0.00133854	0.000995765	9.02104e-05
m590	hsa-miR-450b-5p	0.00498446	0.00693917	0.00533129	0.00342671	0.00516738	0.00418291	0.0110616	0.00620634	0.00451493	0.00944021	0.0121835	0.00496157
m591	hsa-miR-4510	0.00261895	0.0022465	0.0023239	0.00206611	0.00209691	0.00202399	0.00470532	0.0018487	0.00263371	0.00197258	0.00222583	0.00189442
m592	hsa-miR-4515	0.00506894	0.00214665	0.00471614	0.00362828	0.00389426	0.00465518	0.00317815	0.00363137	0.00545554	0.00380426	0.0022844	0.0035182
m593	hsa-miR-4516	0.00152068	0.00069891	0.000615149	0.000554321	7.48895e-05	6.74664e-05	0.000495297	6.60249e-05	0.000564366	0.00126809	0.000820042	0.000631473
m594	hsa-miR-4517	8.44823e-05	0.000399377	0.000683499	5.03928e-05	7.48895e-05	6.74664e-05	4.12747e-05	6.60249e-05	9.4061e-05	0.000211348	5.85744e-05	9.02104e-05
m595	hsa-miR-4518	0.000253447	0.000199688	0.00341749	0.000201571	7.48895e-05	0.00263119	4.12747e-05	0.000396149	0.00206934	0.000352247	0.000175723	0.00252589
m596	hsa-miR-451b	8.44823e-05	0.000748832	0.000820199	5.03928e-05	7.48895e-05	6.74664e-05	0.000454022	6.60249e-05	9.4061e-05	0.000281797	5.85744e-05	9.02104e-05
m597	hsa-miR-452-5p	0.00675858	0.0078877	0.00656159	0.00524085	0.00546694	0.00452025	0.00780092	0.00825311	0.00592584	0.00605864	0.00626746	0.00469094
m598	hsa-miR-4521	0.00371722	0.00229642	0.0016404	0.00191493	0.00209691	0.00249626	0.00321943	0.00151857	0.00658427	0.00147944	0.000937191	0.00198463
m599	hsa-miR-4529-5p	8.44823e-05	4.99221e-05	6.83499e-05	5.03928e-05	7.48895e-05	0.000674664	0.000577846	0.0002641	9.4061e-05	7.04493e-05	5.85744e-05	9.02104e-05
m600	hsa-miR-4532	0.00211206	0.00119813	0.00184545	0.00292278	0.00322025	0.00364318	0.00524189	0.00442367	0.0150498	0.0054246	0.00281157	0.0140728
m601	hsa-miR-4538	8.44823e-05	4.99221e-05	6.83499e-05	0.000554321	7.48895e-05	6.74664e-05	4.12747e-05	6.60249e-05	9.4061e-05	7.04493e-05	5.85744e-05	0.000270631
m602	hsa-miR-454-3p	0.106194	0.129698	0.11804	0.113132	0.108066	0.120967	0.0941064	0.0834555	0.123126	0.104617	0.0962963	0.117815
m603	hsa-miR-454-5p	0.00278792	0.00284556	0.0028707	0.00262043	0.00307047	0.00350825	0.00276541	0.00198075	0.00282183	0.00190213	0.00187438	0.00225526
m604	hsa-miR-455-3p	0.00422411	0.00439315	0.00594644	0.00519046	0.00434359	0.00539731	0.00437512	0.00541404	0.00705457	0.00781988	0.00685321	0.00586367
m605	hsa-miR-455-5p	0.0139396	0.021167	0.0178393	0.012951	0.0133303	0.0136282	0.0172528	0.0141954	0.0162726	0.0172601	0.0192124	0.0167791
m606	hsa-miR-4634	0.0223033	0.0151763	0.019138	0.0221728	0.0215682	0.0197676	0.0186975	0.0213921	0.0289708	0.00979246	0.0108363	0.0125392
m607	hsa-miR-4638-3p	0.00101379	0.000599065	0.000956899	0.000957463	7.48895e-05	0.00074213	0.000619121	0.000462174	0.00094061	0.000704493	0.000468595	0.000631473
m608	hsa-miR-4640-3p	8.44823e-05	0.000499221	6.83499e-05	5.03928e-05	7.48895e-05	6.74664e-05	4.12747e-05	6.60249e-05	9.4061e-05	7.04493e-05	5.85744e-05	9.02104e-05
m609	hsa-miR-4642	8.44823e-05	4.99221e-05	6.83499e-05	5.03928e-05	7.48895e-05	6.74664e-05	0.000454022	6.60249e-05	9.4061e-05	7.04493e-05	5.85744e-05	9.02104e-05
m610	hsa-miR-4644	8.44823e-05	4.99221e-05	6.83499e-05	0.000604714	7.48895e-05	0.000472265	4.12747e-05	0.000660249	9.4061e-05	7.04493e-05	5.85744e-05	0.000811893
m611	hsa-miR-4645-3p	8.44823e-05	0.00069891	0.000410099	5.03928e-05	7.48895e-05	6.74664e-05	0.000577846	6.60249e-05	9.4061e-05	0.000563595	5.85744e-05	9.02104e-05
m612	hsa-miR-4649-5p	8.44823e-05	4.99221e-05	6.83499e-05	5.03928e-05	7.48895e-05	6.74664e-05	0.000619121	6.60249e-05	9.4061e-05	7.04493e-05	5.85744e-05	9.02104e-05
m613	hsa-miR-4652-3p	0.000422411	4.99221e-05	6.83499e-05	5.03928e-05	7.48895e-05	6.74664e-05	4.12747e-05	6.60249e-05	0.00094061	7.04493e-05	0.000410021	9.02104e-05
m614	hsa-miR-4652-5p	8.44823e-05	4.99221e-05	6.83499e-05	5.03928e-05	7.48895e-05	6.74664e-05	0.000412747	6.60249e-05	9.4061e-05	7.04493e-05	5.85744e-05	9.02104e-05
m615	hsa-miR-4655-3p	0.000675858	0.000599065	0.00020505	5.03928e-05	7.48895e-05	6.74664e-05	0.000495297	6.60249e-05	0.00094061	0.000281797	0.000351446	9.02104e-05
m616	hsa-miR-4655-5p	8.44823e-05	4.99221e-05	6.83499e-05	5.03928e-05	7.48895e-05	6.74664e-05	0.000495297	6.60249e-05	9.4061e-05	7.04493e-05	5.85744e-05	9.02104e-05
m617	hsa-miR-4657	8.44823e-05	4.99221e-05	6.83499e-05	5.03928e-05	7.48895e-05	6.74664e-05	0.000454022	6.60249e-05	9.4061e-05	7.04493e-05	5.85744e-05	9.02104e-05
m618	hsa-miR-466	0.000929305	4.99221e-05	6.83499e-05	5.03928e-05	7.48895e-05	6.74664e-05	0.000536571	6.60249e-05	0.000658427	7.04493e-05	0.000117149	9.02104e-05
m619	hsa-miR-4660	0.0023655	0.00154759	0.0021872	0.00201571	0.00164757	0.00209146	0.00173354	0.0015846	0.00300995	0.00154989	0.00140579	0.00252589
m620	hsa-miR-4661-5p	0.000506894	0.000549143	0.00020505	0.000503928	0.000823785	6.74664e-05	0.000660396	6.60249e-05	0.00131685	0.000845392	0.000585744	0.000992314
m621	hsa-miR-4662a-5p	8.44823e-05	4.99221e-05	6.83499e-05	5.03928e-05	7.48895e-05	0.000472265	0.000536571	0.000660249	0.000282183	7.04493e-05	0.000644319	9.02104e-05
m622	hsa-miR-4664-5p	0.000168965	0.000599065	0.000478449	0.000403142	0.000973564	6.74664e-05	0.000495297	6.60249e-05	0.000846549	0.000704493	0.000644319	0.000992314
m623	hsa-miR-4665-3p	8.44823e-05	0.000499221	6.83499e-05	5.03928e-05	7.48895e-05	6.74664e-05	4.12747e-05	6.60249e-05	9.4061e-05	0.000211348	5.85744e-05	9.02104e-05
m624	hsa-miR-4666b	8.44823e-05	4.99221e-05	6.83499e-05	5.03928e-05	7.48895e-05	6.74664e-05	0.000454022	6.60249e-05	9.4061e-05	7.04493e-05	5.85744e-05	9.02104e-05
m625	hsa-miR-4667-5p	8.44823e-05	0.000549143	0.000341749	0.000604714	7.48895e-05	6.74664e-05	4.12747e-05	6.60249e-05	9.4061e-05	0.000140899	5.85744e-05	0.000902104
m626	hsa-miR-4668-3p	8.44823e-05	0.000549143	6.83499e-05	5.03928e-05	7.48895e-05	6.74664e-05	4.12747e-05	6.60249e-05	9.4061e-05	0.000281797	5.85744e-05	9.02104e-05
m627	hsa-miR-4668-5p	0.00709651	0.00589081	0.00922724	0.00362828	0.00374448	0.00290105	0.00606739	0.00732876	0.00743082	0.00563595	0.00843472	0.00613431
m628	hsa-miR-4674	0.000844823	4.99221e-05	6.83499e-05	5.03928e-05	7.48895e-05	6.74664e-05	4.12747e-05	6.60249e-05	0.000282183	7.04493e-05	0.000175723	9.02104e-05
m629	hsa-miR-4677-3p	0.00202758	0.00129798	0.00157205	0.00105825	0.00104845	0.00128186	0.00160971	0.00125447	0.00197528	0.000774943	0.000937191	0.00108252
m630	hsa-miR-4677-5p	8.44823e-05	0.000499221	0.000683499	0.000554321	7.48895e-05	6.74664e-05	4.12747e-05	6.60249e-05	9.4061e-05	0.000352247	5.85744e-05	0.00108252
m631	hsa-miR-4682	0.000506894	4.99221e-05	6.83499e-05	5.03928e-05	7.48895e-05	6.74664e-05	0.000454022	6.60249e-05	0.00094061	7.04493e-05	0.000117149	9.02104e-05
m632	hsa-miR-4683	8.44823e-05	4.99221e-05	6.83499e-05	5.03928e-05	7.48895e-05	6.74664e-05	0.000454022	6.60249e-05	9.4061e-05	7.04493e-05	5.85744e-05	9.02104e-05
m633	hsa-miR-4694-5p	8.44823e-05	0.00114821	0.000546799	5.03928e-05	7.48895e-05	6.74664e-05	4.12747e-05	6.60249e-05	9.4061e-05	0.000211348	5.85744e-05	9.02104e-05
m634	hsa-miR-4707-3p	8.44823e-05	4.99221e-05	6.83499e-05	5.03928e-05	7.48895e-05	0.000337332	4.12747e-05	0.000660249	9.4061e-05	7.04493e-05	5.85744e-05	9.02104e-05
m635	hsa-miR-4707-5p	0.0014362	0.000549143	0.000478449	0.000503928	7.48895e-05	6.74664e-05	0.000825495	6.60249e-05	0.00178716	0.000845392	0.00052717	0.00252589
m636	hsa-miR-4710	8.44823e-05	9.98442e-05	0.000478449	5.03928e-05	7.48895e-05	6.74664e-05	4.12747e-05	6.60249e-05	9.4061e-05	0.000915841	5.85744e-05	9.02104e-05
m637	hsa-miR-4713-3p	0.00109827	0.000499221	0.00102525	5.03928e-05	7.48895e-05	6.74664e-05	0.00070167	6.60249e-05	0.000564366	0.000845392	0.000175723	9.02104e-05
m638	hsa-miR-4713-5p	0.000844823	0.000549143	0.0001367	5.03928e-05	7.48895e-05	6.74664e-05	4.12747e-05	6.60249e-05	0.000658427	0.000634044	0.000234298	9.02104e-05
m639	hsa-miR-4714-3p	0.000929305	0.000798754	0.000888549	0.000554321	7.48895e-05	6.74664e-05	4.12747e-05	6.60249e-05	0.000188122	0.000422696	0.000117149	0.000180421
m640	hsa-miR-4716-5p	0.000591376	0.000349455	0.000751849	5.03928e-05	7.48895e-05	6.74664e-05	4.12747e-05	6.60249e-05	0.000658427	0.000493145	0.000644319	9.02104e-05
m641	hsa-miR-4718	8.44823e-05	0.000149766	0.000341749	5.03928e-05	7.48895e-05	6.74664e-05	4.12747e-05	6.60249e-05	9.4061e-05	0.000704493	5.85744e-05	9.02104e-05
m642	hsa-miR-4721	0.00219654	0.00139782	0.0017771	0.00146139	0.0014229	0.00175413	0.00136207	0.0013205	0.00272777	0.000986291	0.000995765	0.001714
m643	hsa-miR-4723-5p	0.000506894	0.000648988	0.000410099	0.000907071	0.000898674	0.000809596	0.00107314	0.0010564	0.0033862	0.000704493	0.000351446	0.000541262
m644	hsa-miR-4725-3p	0.000337929	0.000848676	0.0010936	0.000705499	0.00127312	0.000674664	0.000990593	0.000792299	0.00150498	0.00119764	0.000702893	0.00117273
m645	hsa-miR-4726-3p	8.44823e-05	4.99221e-05	6.83499e-05	0.000554321	7.48895e-05	6.74664e-05	4.12747e-05	6.60249e-05	9.4061e-05	7.04493e-05	5.85744e-05	0.000270631
m646	hsa-miR-4726-5p	8.44823e-05	4.99221e-05	6.83499e-05	0.000201571	7.48895e-05	6.74664e-05	0.000412747	6.60249e-05	9.4061e-05	7.04493e-05	5.85744e-05	0.000902104
m647	hsa-miR-4729	0.00489997	0.00763808	0.00656159	0.00382985	0.00337003	0.00323839	0.00371473	0.00396149	0.00799518	0.00140899	0.0020501	0.00225526
m648	hsa-miR-4730	0.00101379	0.00114821	0.000751849	0.00035275	0.00127312	0.000607197	0.000866769	0.00118845	0.0016931	0.00162033	0.000995765	0.00126295
m649	hsa-miR-4732-5p	0.0028724	0.00199688	0.0028707	0.00262043	0.00247135	0.00357572	0.00354963	0.00297112	0.00611396	0.00281797	0.0025187	0.00342799
m650	hsa-miR-4735-5p	8.44823e-05	4.99221e-05	6.83499e-05	5.03928e-05	7.48895e-05	6.74664e-05	0.000454022	6.60249e-05	9.4061e-05	7.04493e-05	5.85744e-05	9.02104e-05
m651	hsa-miR-4743-3p	8.44823e-05	4.99221e-05	6.83499e-05	0.000503928	7.48895e-05	6.74664e-05	4.12747e-05	6.60249e-05	9.4061e-05	7.04493e-05	5.85744e-05	9.02104e-05
m652	hsa-miR-4745-3p	8.44823e-05	4.99221e-05	6.83499e-05	5.03928e-05	7.48895e-05	6.74664e-05	0.000495297	6.60249e-05	9.4061e-05	7.04493e-05	5.85744e-05	9.02104e-05
m653	hsa-miR-4745-5p	0.00118275	0.00124805	0.0019138	0.00161257	0.000973564	0.00188906	0.00227011	0.00217882	0.00611396	0.00190213	0.000761467	0.00288673
m654	hsa-miR-4746-3p	8.44823e-05	4.99221e-05	6.83499e-05	5.03928e-05	7.48895e-05	6.74664e-05	0.000536571	6.60249e-05	9.4061e-05	7.04493e-05	5.85744e-05	9.02104e-05
m655	hsa-miR-4746-5p	8.44823e-05	0.000549143	0.0002734	5.03928e-05	7.48895e-05	6.74664e-05	0.000412747	6.60249e-05	9.4061e-05	0.000140899	5.85744e-05	9.02104e-05
m656	hsa-miR-4750-5p	0.00253447	0.000998442	0.000888549	0.00181414	0.00119823	0.00121439	0.000742945	0.0018487	0.00131685	0.00126809	0.00128864	0.00162379
m657	hsa-miR-4755-5p	8.44823e-05	0.00069891	0.000341749	5.03928e-05	7.48895e-05	6.74664e-05	0.000412747	6.60249e-05	9.4061e-05	0.000281797	5.85744e-05	9.02104e-05
m658	hsa-miR-4757-5p	8.44823e-05	0.000499221	0.000410099	5.03928e-05	7.48895e-05	6.74664e-05	4.12747e-05	6.60249e-05	9.4061e-05	7.04493e-05	5.85744e-05	9.02104e-05
m659	hsa-miR-4763-5p	8.44823e-05	0.000549143	0.0001367	5.03928e-05	7.48895e-05	6.74664e-05	4.12747e-05	6.60249e-05	9.4061e-05	0.000352247	5.85744e-05	9.02104e-05
m660	hsa-miR-4766-3p	8.44823e-05	0.000549143	0.00020505	5.03928e-05	7.48895e-05	6.74664e-05	0.000825495	6.60249e-05	9.4061e-05	0.000352247	5.85744e-05	9.02104e-05
m661	hsa-miR-4767	0.000675858	4.99221e-05	6.83499e-05	5.03928e-05	7.48895e-05	6.74664e-05	4.12747e-05	6.60249e-05	0.00103467	7.04493e-05	0.000117149	9.02104e-05
m662	hsa-miR-4768-3p	0.000929305	0.000648988	0.00020505	5.03928e-05	7.48895e-05	6.74664e-05	0.000495297	6.60249e-05	0.000376244	0.000211348	0.000234298	9.02104e-05
m663	hsa-miR-4770	8.44823e-05	4.99221e-05	0.00157205	0.000201571	7.48895e-05	0.00114693	4.12747e-05	6.60249e-05	0.00150498	7.04493e-05	5.85744e-05	0.00153358
m664	hsa-miR-4772-3p	8.44823e-05	0.000449299	0.000751849	5.03928e-05	7.48895e-05	6.74664e-05	4.12747e-05	6.60249e-05	9.4061e-05	0.000422696	5.85744e-05	9.02104e-05
m665	hsa-miR-4772-5p	8.44823e-05	0.000149766	0.0001367	5.03928e-05	7.48895e-05	6.74664e-05	4.12747e-05	6.60249e-05	9.4061e-05	0.000845392	5.85744e-05	9.02104e-05
m666	hsa-miR-4775	0.0014362	0.0013479	0.0015037	0.000856678	0.000748895	0.00074213	0.00119697	0.000792299	0.00103467	0.00112719	0.000820042	0.00117273
m667	hsa-miR-4778-3p	0.00152068	0.00159751	0.0010936	0.000705499	0.00104845	0.000472265	0.00078422	0.000858324	0.00141091	0.000140899	0.000234298	0.000180421
m668	hsa-miR-4778-5p	8.44823e-05	0.00069891	0.0001367	5.03928e-05	7.48895e-05	6.74664e-05	4.12747e-05	6.60249e-05	9.4061e-05	0.000211348	5.85744e-05	9.02104e-05
m669	hsa-miR-4781-5p	8.44823e-05	4.99221e-05	6.83499e-05	5.03928e-05	7.48895e-05	6.74664e-05	0.000536571	6.60249e-05	9.4061e-05	7.04493e-05	5.85744e-05	9.02104e-05
m670	hsa-miR-4783-3p	8.44823e-05	4.99221e-05	6.83499e-05	5.03928e-05	7.48895e-05	6.74664e-05	0.000495297	6.60249e-05	9.4061e-05	7.04493e-05	5.85744e-05	9.02104e-05
m671	hsa-miR-4784	0.0893823	0.0485243	0.0686916	0.078512	0.0706208	0.077249	0.0580735	0.0765229	0.11974	0.0756626	0.0644319	0.0923754
m672	hsa-miR-4785	0.000675858	0.000748832	0.000410099	0.000604714	7.48895e-05	6.74664e-05	0.000619121	6.60249e-05	0.00112873	0.000634044	0.000585744	0.00126295
m673	hsa-miR-4786-5p	0.00194309	0.000898598	0.000956899	0.000554321	7.48895e-05	6.74664e-05	0.00070167	6.60249e-05	0.00112873	0.000774943	0.000761467	0.000902104
m674	hsa-miR-4787-3p	0.000337929	4.99221e-05	6.83499e-05	5.03928e-05	7.48895e-05	6.74664e-05	4.12747e-05	6.60249e-05	0.00094061	7.04493e-05	0.000117149	9.02104e-05
m675	hsa-miR-4791	8.44823e-05	4.99221e-05	6.83499e-05	5.03928e-05	7.48895e-05	0.000809596	4.12747e-05	0.000330125	9.4061e-05	7.04493e-05	5.85744e-05	9.02104e-05
m676	hsa-miR-4792	0.000929305	4.99221e-05	6.83499e-05	0.000554321	7.48895e-05	6.74664e-05	4.12747e-05	6.60249e-05	0.00103467	7.04493e-05	0.000351446	0.000360841
m677	hsa-miR-4800-3p	0.00185861	0.000648988	0.00102525	5.03928e-05	0.000898674	0.000674664	0.000619121	0.00013205	0.00103467	0.000352247	0.00052717	9.02104e-05
m678	hsa-miR-4800-5p	0.000422411	0.000299533	0.000683499	0.000302357	7.48895e-05	6.74664e-05	0.000577846	6.60249e-05	0.00094061	0.000422696	0.000644319	0.00117273
m679	hsa-miR-4804-3p	0.00118275	0.00124805	0.00170875	0.00125982	0.00157268	0.00141679	0.00214629	0.00231087	0.00225746	0.00190213	0.00134721	0.00180421
m680	hsa-miR-4804-5p	8.44823e-05	0.000549143	0.000546799	5.03928e-05	7.48895e-05	6.74664e-05	0.000536571	6.60249e-05	9.4061e-05	0.000493145	5.85744e-05	9.02104e-05
m681	hsa-miR-483-3p	0.00219654	0.00184712	0.0015037	0.00191493	0.00224669	0.00209146	0.00231138	0.00356534	0.00498523	0.00119764	0.000995765	0.00252589
m682	hsa-miR-483-5p	0.000675858	0.000549143	0.000615149	0.000957463	0.000973564	0.000674664	0.000454022	0.00138652	0.000564366	0.000422696	0.00146436	0.000902104
m683	hsa-miR-484	0.0176568	0.0162746	0.0201632	0.0171336	0.0138546	0.0121439	0.0223709	0.0262779	0.0206934	0.0223324	0.022844	0.0202071
m684	hsa-miR-485-3p	0.0104758	0.0103339	0.0132599	0.0117919	0.00966075	0.0130885	0.00903917	0.0110262	0.00874767	0.00965156	0.0116563	0.00983293
m685	hsa-miR-485-5p	0.00185861	0.0013479	0.0016404	0.001411	0.00202202	0.00195652	0.00136207	0.0018487	0.00141091	0.00105674	0.00287015	0.00180421
m686	hsa-miR-486-3p	8.44823e-05	0.000499221	0.000410099	5.03928e-05	7.48895e-05	6.74664e-05	4.12747e-05	6.60249e-05	9.4061e-05	0.000352247	5.85744e-05	9.02104e-05
m687	hsa-miR-486-5p	0.00177413	0.00159751	0.00184545	0.00131021	0.00104845	0.001012	0.00107314	0.00112242	0.00159904	0.000704493	0.00123006	0.001714
m688	hsa-miR-487a-3p	8.44823e-05	4.99221e-05	6.83499e-05	5.03928e-05	7.48895e-05	0.000202399	0.00078422	0.000726274	9.4061e-05	7.04493e-05	5.85744e-05	9.02104e-05
m689	hsa-miR-487a-5p	8.44823e-05	4.99221e-05	6.83499e-05	5.03928e-05	7.48895e-05	0.000674664	0.000454022	0.0002641	9.4061e-05	7.04493e-05	5.85744e-05	9.02104e-05
m690	hsa-miR-487b-3p	0.00785685	0.0103838	0.00881714	0.00765971	0.00943608	0.00971516	0.00763582	0.00673454	0.00921798	0.00760853	0.00773182	0.00884062
m691	hsa-miR-487b-5p	8.44823e-05	4.99221e-05	6.83499e-05	0.000100786	7.48895e-05	0.00074213	0.000825495	0.000660249	9.4061e-05	7.04493e-05	5.85744e-05	0.000902104
m692	hsa-miR-491-5p	0.00701203	0.00678941	0.00533129	0.00478732	0.00576649	0.00796103	0.00577846	0.00468777	0.007713	0.00676314	0.00603316	0.00685599
m693	hsa-miR-493-3p	0.00633617	0.0115819	0.00929559	0.00645028	0.00726429	0.00600451	0.00742945	0.00726274	0.00790112	0.00760853	0.00937191	0.00802872
m694	hsa-miR-493-5p	0.0130103	0.0175726	0.0136016	0.0117415	0.0104845	0.0104573	0.0101949	0.00713069	0.00997046	0.0102152	0.0120078	0.0111861
m695	hsa-miR-494-3p	0.0182482	0.026259	0.0209151	0.0125982	0.014903	0.0190255	0.0144049	0.0139313	0.0152379	0.016626	0.0153465	0.0165085
m696	hsa-miR-495-3p	0.000675858	0.0013479	0.00116195	0.00136061	0.00157268	0.000404798	0.00132079	0.000858324	0.000376244	0.000915841	0.00117149	9.02104e-05
m697	hsa-miR-495-5p	0.000675858	4.99221e-05	6.83499e-05	5.03928e-05	7.48895e-05	6.74664e-05	0.000660396	6.60249e-05	0.000658427	7.04493e-05	0.000820042	9.02104e-05
m698	hsa-miR-496	8.44823e-05	4.99221e-05	6.83499e-05	5.03928e-05	7.48895e-05	6.74664e-05	0.00070167	6.60249e-05	9.4061e-05	7.04493e-05	5.85744e-05	9.02104e-05
m699	hsa-miR-497-3p	0.000929305	0.00154759	0.00143535	0.000755892	0.000748895	0.00107946	0.00103187	0.000990374	0.00188122	0.00112719	0.000468595	0.000451052
m700	hsa-miR-497-5p	0.00642065	0.00818723	0.00601479	0.00503928	0.00584138	0.00620691	0.0119697	0.0104319	0.00639615	0.00767898	0.00861044	0.00658536
m701	hsa-miR-4999-3p	0.000253447	0.000349455	0.0296639	5.03928e-05	7.48895e-05	0.0124138	4.12747e-05	6.60249e-05	0.0126042	0.000422696	0.000292872	0.015426
m702	hsa-miR-4999-5p	8.44823e-05	0.000149766	0.000888549	5.03928e-05	7.48895e-05	6.74664e-05	4.12747e-05	6.60249e-05	9.4061e-05	7.04493e-05	5.85744e-05	9.02104e-05
m703	hsa-miR-499b-3p	0.00211206	0.00129798	0.00116195	5.03928e-05	7.48895e-05	6.74664e-05	0.000454022	6.60249e-05	0.000752488	0.000211348	0.000234298	9.02104e-05
m704	hsa-miR-499b-5p	0.0014362	0.00104836	0.00225555	0.00156218	0.000748895	0.00195652	0.00070167	0.0010564	0.00244559	0.00147944	0.00128864	0.00198463
m705	hsa-miR-5001-3p	0.000675858	0.000998442	0.000615149	0.00110864	7.48895e-05	0.000809596	0.000619121	0.000660249	0.00112873	0.000704493	0.00111291	0.000721683
m706	hsa-miR-5003-3p	0.000760341	0.00069891	0.000956899	0.000554321	7.48895e-05	0.000809596	0.00107314	0.000528199	0.0033862	0.00112719	0.000644319	0.000992314
m707	hsa-miR-5004-3p	8.44823e-05	4.99221e-05	6.83499e-05	0.000655107	7.48895e-05	0.000472265	0.000866769	0.000660249	9.4061e-05	7.04493e-05	5.85744e-05	0.000811893
m708	hsa-miR-5006-3p	0.000168965	0.000299533	0.000341749	0.000251964	7.48895e-05	6.74664e-05	4.12747e-05	6.60249e-05	0.00141091	0.000704493	0.000468595	0.00108252
m709	hsa-miR-5009-5p	0.000929305	4.99221e-05	6.83499e-05	5.03928e-05	7.48895e-05	6.74664e-05	4.12747e-05	6.60249e-05	0.000470305	7.04493e-05	0.000175723	9.02104e-05
m710	hsa-miR-500a-3p	0.00506894	0.00489237	0.00471614	0.00508967	0.00441848	0.00519491	0.0040862	0.00554609	0.00451493	0.00394516	0.00357304	0.00469094
m711	hsa-miR-500a-5p	0.000844823	0.000898598	0.000820199	0.000856678	0.000973564	0.000674664	0.000577846	0.000594224	0.000658427	0.000704493	0.000585744	0.000811893
m712	hsa-miR-500b-3p	8.44823e-05	0.000499221	6.83499e-05	5.03928e-05	7.48895e-05	6.74664e-05	4.12747e-05	6.60249e-05	9.4061e-05	0.000281797	5.85744e-05	9.02104e-05
m713	hsa-miR-500b-5p	0.00202758	0.00229642	0.0021872	0.00151178	0.00194713	0.00141679	0.00144462	0.00171665	0.00188122	0.00169078	0.00158151	0.00225526
m714	hsa-miR-501-3p	0.00295688	0.00304525	0.0021872	0.00236846	0.00269602	0.00276612	0.00231138	0.0023769	0.00253965	0.00309977	0.00199153	0.00315736
m715	hsa-miR-501-5p	0.0152068	0.0105336	0.0119612	0.00861717	0.00966075	0.00931036	0.0108965	0.0120165	0.0202231	0.00986291	0.00855186	0.0129001
m716	hsa-miR-5010-3p	8.44823e-05	4.99221e-05	6.83499e-05	5.03928e-05	0.000823785	6.74664e-05	4.12747e-05	6.60249e-05	9.4061e-05	7.04493e-05	5.85744e-05	9.02104e-05
m717	hsa-miR-5010-5p	8.44823e-05	0.000199688	0.00020505	5.03928e-05	7.48895e-05	6.74664e-05	4.12747e-05	6.60249e-05	9.4061e-05	0.000704493	5.85744e-05	9.02104e-05
m718	hsa-miR-5011-5p	0.00118275	0.000998442	0.000615149	0.000554321	7.48895e-05	0.000404798	4.12747e-05	0.000792299	0.000376244	0.000211348	0.000234298	0.000180421
m719	hsa-miR-502-3p	0.00464653	0.00409361	0.00293905	0.00332593	0.00411892	0.00485758	0.00251776	0.00356534	0.00272777	0.00295887	0.00328017	0.00423989
m720	hsa-miR-502-5p	8.44823e-05	0.000499221	0.000341749	0.000503928	7.48895e-05	6.74664e-05	0.000454022	6.60249e-05	9.4061e-05	0.000352247	5.85744e-05	0.000451052
m721	hsa-miR-503-3p	0.00253447	0.000748832	0.00116195	0.00680303	0.00524227	0.00242879	0.00965829	0.00693261	0.0060199	0.0183873	0.0156394	0.00387905
m722	hsa-miR-503-5p	0.035736	0.0325492	0.0326029	0.037593	0.0319029	0.0274588	0.0364456	0.0260798	0.024644	0.0422696	0.0396549	0.0260708
m723	hsa-miR-505-3p	0.00422411	0.00614042	0.00587809	0.00529125	0.00546694	0.00755623	0.007512	0.00475379	0.00733676	0.00887662	0.00761467	0.00757767
m724	hsa-miR-505-5p	0.00473101	0.00314509	0.00334914	0.00468653	0.00404404	0.00479011	0.00528317	0.00376342	0.00460899	0.00479055	0.0052717	0.00360841
m725	hsa-miR-508-3p	0.000506894	4.99221e-05	6.83499e-05	0.000604714	7.48895e-05	6.74664e-05	0.000412747	6.60249e-05	0.00131685	7.04493e-05	0.000351446	0.000631473
m726	hsa-miR-509-5p	8.44823e-05	4.99221e-05	6.83499e-05	5.03928e-05	7.48895e-05	6.74664e-05	4.12747e-05	6.60249e-05	0.00159904	7.04493e-05	0.000234298	0.00108252
m727	hsa-miR-5095	0.00760341	0.00693917	0.00970569	0.01154	0.00838763	0.0106597	0.0175418	0.0112903	0.0346144	0.013949	0.0104262	0.019305
m728	hsa-miR-5096	0.00126723	0.00139782	0.00184545	0.00105825	0.000748895	0.00128186	0.00119697	0.000660249	0.00141091	0.000563595	0.00052717	0.00126295
m729	hsa-miR-510-3p	0.0799202	0.143376	0.131505	0.109907	0.0877705	0.101065	0.129355	0.0627237	0.199503	0.171755	0.1315	0.223722
m730	hsa-miR-5100	0.0052379	0.00364431	0.00375924	0.0049385	0.00471804	0.00404798	0.00614993	0.00448969	0.00874767	0.00612909	0.0050374	0.00667557
m731	hsa-miR-513a-3p	8.44823e-05	4.99221e-05	6.83499e-05	0.000503928	7.48895e-05	6.74664e-05	4.12747e-05	6.60249e-05	9.4061e-05	7.04493e-05	5.85744e-05	0.000360841
m732	hsa-miR-514a-3p	8.44823e-05	4.99221e-05	0.000888549	5.03928e-05	7.48895e-05	6.74664e-05	4.12747e-05	6.60249e-05	9.4061e-05	7.04493e-05	5.85744e-05	9.02104e-05
m733	hsa-miR-5187-3p	0.000844823	4.99221e-05	6.83499e-05	5.03928e-05	7.48895e-05	6.74664e-05	4.12747e-05	6.60249e-05	0.000658427	7.04493e-05	0.000234298	9.02104e-05
m734	hsa-miR-5188	8.44823e-05	0.00069891	0.000546799	0.000554321	7.48895e-05	6.74664e-05	4.12747e-05	6.60249e-05	9.4061e-05	0.000140899	5.85744e-05	0.000451052
m735	hsa-miR-518a-3p	8.44823e-05	4.99221e-05	6.83499e-05	5.03928e-05	7.48895e-05	0.000674664	4.12747e-05	0.000726274	9.4061e-05	7.04493e-05	5.85744e-05	9.02104e-05
m736	hsa-miR-518e-3p	8.44823e-05	9.98442e-05	0.0001367	5.03928e-05	7.48895e-05	6.74664e-05	4.12747e-05	6.60249e-05	9.4061e-05	0.000774943	5.85744e-05	9.02104e-05
m737	hsa-miR-518f-3p	8.44823e-05	4.99221e-05	6.83499e-05	5.03928e-05	7.48895e-05	6.74664e-05	0.000577846	6.60249e-05	9.4061e-05	7.04493e-05	5.85744e-05	9.02104e-05
m738	hsa-miR-5191	8.44823e-05	0.000549143	6.83499e-05	5.03928e-05	7.48895e-05	6.74664e-05	4.12747e-05	6.60249e-05	9.4061e-05	0.000493145	5.85744e-05	9.02104e-05
m739	hsa-miR-5193	8.44823e-05	4.99221e-05	6.83499e-05	5.03928e-05	7.48895e-05	0.00074213	4.12747e-05	6.60249e-05	9.4061e-05	7.04493e-05	5.85744e-05	9.02104e-05
m740	hsa-miR-5194	8.44823e-05	4.99221e-05	6.83499e-05	5.03928e-05	7.48895e-05	6.74664e-05	0.000454022	6.60249e-05	9.4061e-05	7.04493e-05	5.85744e-05	9.02104e-05
m741	hsa-miR-5195-3p	0.00185861	0.00189704	0.00211885	0.000806285	0.00104845	0.00134933	0.00107314	0.0010564	0.00235152	0.00105674	0.00117149	0.000992314
m742	hsa-miR-5196-3p	8.44823e-05	0.000549143	0.000478449	5.03928e-05	7.48895e-05	6.74664e-05	0.000454022	6.60249e-05	9.4061e-05	0.000422696	5.85744e-05	9.02104e-05
m743	hsa-miR-5196-5p	0.00337929	0.00324494	0.00321245	0.00287239	0.00179735	0.00310345	0.00284796	0.00231087	0.00526742	0.00302932	0.00380734	0.00487136
m744	hsa-miR-520d-3p	0.00185861	0.00219657	0.00307575	0.00287239	0.000823785	0.00141679	0.00775965	0.00488584	0.0137329	0.00105674	0.00128864	0.00297694
m745	hsa-miR-523-3p	0.00126723	0.000998442	0.00102525	0.00105825	7.48895e-05	0.00215892	0.00144462	0.0013205	0.00244559	0.000140899	0.000351446	0.000451052
m746	hsa-miR-532-3p	0.00354826	0.00449299	0.00403264	0.00463614	0.00419381	0.00418291	0.00454022	0.00349932	0.00366838	0.0051428	0.00486168	0.00541262
m747	hsa-miR-532-5p	0.019093	0.0218659	0.0208467	0.015773	0.0174493	0.0177437	0.0170465	0.0134691	0.0158963	0.0142308	0.0144093	0.0173204
m748	hsa-miR-539-3p	0.00118275	0.00109829	0.0020505	0.000604714	0.000823785	0.000539731	0.000660396	0.000792299	0.000846549	0.000915841	0.000410021	0.000721683
m749	hsa-miR-539-5p	8.44823e-05	4.99221e-05	6.83499e-05	5.03928e-05	7.48895e-05	6.74664e-05	0.000412747	6.60249e-05	9.4061e-05	7.04493e-05	5.85744e-05	9.02104e-05
m750	hsa-miR-541-5p	0.00160516	0.000798754	0.000888549	0.000806285	0.000748895	0.000877063	4.12747e-05	0.000330125	0.00094061	0.000634044	0.00052717	0.000541262
m751	hsa-miR-542-3p	0.00363274	0.00489237	0.00341749	0.00226768	0.00239647	0.00337332	0.00660396	0.00396149	0.00282183	0.00295887	0.00386591	0.00270631
m752	hsa-miR-542-5p	0.00211206	0.00149766	0.000888549	0.00125982	0.00172246	0.00107946	0.00210501	0.00178267	0.00206934	0.00119764	0.00257727	0.00180421
m753	hsa-miR-543	0.000422411	0.00109829	0.000615149	0.00105825	0.000898674	0.000607197	0.00148589	0.00118845	0.00094061	0.00133854	0.00199153	0.000360841
m754	hsa-miR-544a	8.44823e-05	4.99221e-05	6.83499e-05	5.03928e-05	7.48895e-05	6.74664e-05	0.000454022	6.60249e-05	9.4061e-05	7.04493e-05	5.85744e-05	9.02104e-05
m755	hsa-miR-548al	8.44823e-05	0.000299533	0.000341749	5.03928e-05	7.48895e-05	6.74664e-05	4.12747e-05	6.60249e-05	9.4061e-05	0.000774943	5.85744e-05	9.02104e-05
m756	hsa-miR-548an	0.000760341	0.000848676	0.0002734	0.000655107	7.48895e-05	6.74664e-05	0.000990593	6.60249e-05	0.0016931	0.000352247	0.000351446	0.000902104
m757	hsa-miR-548ao-3p	0.00244999	0.00329486	0.0021872	0.00146139	0.00194713	0.00229386	0.00160971	0.0023769	0.00460899	0.000704493	0.000468595	0.000811893
m758	hsa-miR-548ap-3p/548t-3p/548aa	0.00211206	0.00184712	0.0023239	0.00206611	0.00172246	0.00148426	0.00160971	0.00145255	0.00197528	0.00162033	0.000937191	0.000721683
m759	hsa-miR-548ap-5p/548j-5p	0.00185861	0.00174727	0.0012303	0.00131021	0.0014229	0.00141679	0.00214629	0.00165062	0.00225746	0.00140899	0.00117149	0.00108252
m760	hsa-miR-548ar-5p	8.44823e-05	0.000499221	0.0002734	5.03928e-05	7.48895e-05	6.74664e-05	0.000454022	6.60249e-05	9.4061e-05	0.000352247	5.85744e-05	9.02104e-05
m761	hsa-miR-548as-3p	0.00152068	0.00114821	0.00116195	0.00151178	7.48895e-05	0.001012	0.00103187	0.000858324	0.00244559	0.000704493	0.000937191	0.00126295
m762	hsa-miR-548au-5p/548c-5p/548o-5p/548am-5p	0.00109827	0.000748832	0.000888549	0.000554321	0.00127312	0.00074213	0.000990593	0.000726274	0.000846549	0.000634044	0.00134721	0.00135316
m763	hsa-miR-548av-5p/548k	0.000760341	0.000998442	0.000683499	0.000705499	7.48895e-05	0.00141679	4.12747e-05	0.000462174	0.000282183	0.000704493	0.000585744	0.000360841
m764	hsa-miR-548aw	0.000337929	0.000399377	0.0267932	0.000201571	7.48895e-05	0.0166642	4.12747e-05	6.60249e-05	0.0132626	7.04493e-05	0.000117149	0.0134413
m765	hsa-miR-548ay-3p	8.44823e-05	0.000349455	0.000546799	0.000655107	0.000823785	0.00074213	4.12747e-05	0.000660249	9.4061e-05	0.000704493	5.85744e-05	0.000721683
m766	hsa-miR-548az-5p	8.44823e-05	0.000499221	0.0002734	5.03928e-05	7.48895e-05	6.74664e-05	4.12747e-05	6.60249e-05	9.4061e-05	0.000352247	5.85744e-05	9.02104e-05
m767	hsa-miR-548b-3p	8.44823e-05	4.99221e-05	6.83499e-05	5.03928e-05	7.48895e-05	6.74664e-05	0.000536571	6.60249e-05	9.4061e-05	7.04493e-05	5.85744e-05	9.02104e-05
m768	hsa-miR-548e-3p	8.44823e-05	0.000549143	0.000615149	5.03928e-05	7.48895e-05	6.74664e-05	0.000536571	6.60249e-05	9.4061e-05	0.000281797	5.85744e-05	9.02104e-05
m769	hsa-miR-548e-5p	8.44823e-05	0.000499221	0.000341749	5.03928e-05	7.48895e-05	6.74664e-05	0.000495297	6.60249e-05	9.4061e-05	0.000140899	5.85744e-05	9.02104e-05
m770	hsa-miR-548g-3p	8.44823e-05	4.99221e-05	6.83499e-05	0.000554321	7.48895e-05	6.74664e-05	0.000536571	6.60249e-05	9.4061e-05	7.04493e-05	5.85744e-05	0.000270631
m771	hsa-miR-548h-3p	0.0184171	0.0149267	0.0172242	0.0144123	0.013555	0.0145727	0.0142811	0.0103659	0.0233271	0.00753808	0.00597459	0.010735
m772	hsa-miR-548h-5p	8.44823e-05	0.00069891	0.000615149	0.000554321	7.48895e-05	6.74664e-05	0.000990593	6.60249e-05	9.4061e-05	0.000281797	5.85744e-05	0.000270631
m773	hsa-miR-548l	0.0307516	0.0247614	0.0222137	0.0232311	0.0209691	0.0185533	0.0190689	0.0147896	0.036966	0.0131036	0.0103677	0.0189442
m774	hsa-miR-548n	8.44823e-05	0.000349455	0.000751849	5.03928e-05	7.48895e-05	6.74664e-05	4.12747e-05	6.60249e-05	9.4061e-05	0.000774943	5.85744e-05	9.02104e-05
m775	hsa-miR-548q	8.44823e-05	4.99221e-05	6.83499e-05	5.03928e-05	7.48895e-05	0.000674664	4.12747e-05	0.00013205	9.4061e-05	7.04493e-05	5.85744e-05	9.02104e-05
m776	hsa-miR-548t-5p	0.0028724	0.00364431	0.00252895	0.000655107	0.00149779	0.00148426	0.000577846	0.000198075	0.000846549	0.000563595	0.000292872	0.000811893
m777	hsa-miR-548u	8.44823e-05	0.000149766	6.83499e-05	5.03928e-05	7.48895e-05	6.74664e-05	0.000412747	6.60249e-05	9.4061e-05	0.00126809	5.85744e-05	9.02104e-05
m778	hsa-miR-548v	8.44823e-05	0.000549143	0.000615149	5.03928e-05	7.48895e-05	6.74664e-05	0.000536571	6.60249e-05	9.4061e-05	0.000281797	5.85744e-05	9.02104e-05
m779	hsa-miR-548z	8.44823e-05	0.000599065	0.0010936	5.03928e-05	7.48895e-05	0.00107946	0.000949319	0.000462174	9.4061e-05	0.000281797	5.85744e-05	9.02104e-05
m780	hsa-miR-550a-3p	0.000506894	0.000199688	0.000683499	5.03928e-05	7.48895e-05	6.74664e-05	4.12747e-05	6.60249e-05	0.00122279	0.000352247	0.000234298	9.02104e-05
m781	hsa-miR-551a	0.000591376	0.000798754	0.000956899	0.000655107	7.48895e-05	0.001012	0.00107314	0.000528199	0.00131685	0.00105674	0.000644319	0.00117273
m782	hsa-miR-555	8.44823e-05	4.99221e-05	6.83499e-05	5.03928e-05	7.48895e-05	6.74664e-05	0.000619121	6.60249e-05	9.4061e-05	7.04493e-05	5.85744e-05	9.02104e-05
m783	hsa-miR-556-3p	0.00101379	0.000748832	0.000546799	0.000705499	7.48895e-05	6.74664e-05	0.000495297	6.60249e-05	0.000376244	0.000563595	5.85744e-05	0.000451052
m784	hsa-miR-5571-3p	0.000760341	4.99221e-05	6.83499e-05	5.03928e-05	7.48895e-05	6.74664e-05	0.000577846	6.60249e-05	0.000470305	7.04493e-05	0.000585744	9.02104e-05
m785	hsa-miR-5572	0.000760341	0.000499221	0.000956899	0.000856678	7.48895e-05	0.000877063	0.000619121	0.000792299	0.000658427	0.000704493	0.000702893	0.000811893
m786	hsa-miR-5586-5p	8.44823e-05	4.99221e-05	6.83499e-05	5.03928e-05	7.48895e-05	6.74664e-05	0.000454022	6.60249e-05	9.4061e-05	7.04493e-05	5.85744e-05	9.02104e-05
m787	hsa-miR-5588-5p	8.44823e-05	4.99221e-05	6.83499e-05	5.03928e-05	7.48895e-05	6.74664e-05	0.00107314	6.60249e-05	9.4061e-05	7.04493e-05	5.85744e-05	9.02104e-05
m788	hsa-miR-5591-5p	0.00413963	0.00334478	0.00369089	0.00241885	0.00262113	0.00303599	0.00297178	0.0031692	0.00507929	0.000634044	0.00117149	0.00144337
m789	hsa-miR-561-3p	8.44823e-05	0.000249611	0.000683499	5.03928e-05	7.48895e-05	6.74664e-05	4.12747e-05	6.60249e-05	9.4061e-05	0.000281797	5.85744e-05	9.02104e-05
m790	hsa-miR-561-5p	8.44823e-05	0.000748832	0.000410099	5.03928e-05	7.48895e-05	6.74664e-05	0.000495297	6.60249e-05	9.4061e-05	0.000422696	5.85744e-05	9.02104e-05
m791	hsa-miR-567	0.00109827	0.000499221	0.000478449	5.03928e-05	7.48895e-05	6.74664e-05	0.000660396	6.60249e-05	0.000658427	0.000140899	0.000292872	9.02104e-05
m792	hsa-miR-5690	8.44823e-05	0.000249611	6.83499e-05	5.03928e-05	7.48895e-05	6.74664e-05	0.000454022	6.60249e-05	9.4061e-05	0.000774943	5.85744e-05	9.02104e-05
m793	hsa-miR-5692a	8.44823e-05	4.99221e-05	6.83499e-05	5.03928e-05	7.48895e-05	6.74664e-05	0.000412747	6.60249e-05	9.4061e-05	7.04493e-05	5.85744e-05	9.02104e-05
m794	hsa-miR-5692b	0.000253447	0.000249611	0.00266565	0.00035275	7.48895e-05	0.00303599	4.12747e-05	0.000528199	0.0038565	0.000140899	5.85744e-05	0.00396926
m795	hsa-miR-5692c	8.44823e-05	4.99221e-05	0.00403264	5.03928e-05	7.48895e-05	0.00256372	4.12747e-05	6.60249e-05	0.00310401	7.04493e-05	5.85744e-05	0.00541262
m796	hsa-miR-5694	0.00101379	0.00069891	0.000888549	0.000957463	0.0202202	0.00182159	0.00515934	0.00198075	0.0038565	0.00218393	0.00515455	0.00153358
m797	hsa-miR-5695	0.00278792	0.00254603	0.0023239	0.00100786	0.00179735	0.00195652	0.00136207	0.000726274	0.00188122	0.000563595	0.000702893	0.000631473
m798	hsa-miR-5699-3p	0.000760341	0.000848676	0.000478449	5.03928e-05	7.48895e-05	0.000539731	0.000495297	0.000660249	0.00103467	0.000493145	0.000702893	9.02104e-05
m799	hsa-miR-5699-5p	0.00109827	4.99221e-05	6.83499e-05	5.03928e-05	7.48895e-05	6.74664e-05	4.12747e-05	6.60249e-05	0.000188122	7.04493e-05	0.000351446	9.02104e-05
m800	hsa-miR-5701	0.000422411	0.000199688	0.0002734	5.03928e-05	7.48895e-05	6.74664e-05	4.12747e-05	6.60249e-05	0.000846549	0.000704493	0.000644319	9.02104e-05
m801	hsa-miR-574-3p	0.0211206	0.01922	0.0216669	0.0260531	0.0232158	0.0238831	0.0186562	0.0355874	0.0211637	0.0322658	0.0521312	0.0249883
m802	hsa-miR-574-5p	0.0395377	0.0219657	0.0298006	0.0415741	0.0375197	0.0371065	0.0942302	0.100028	0.0434562	0.0936272	0.127634	0.0358135
m803	hsa-miR-576-3p	0.0014362	0.00119813	0.00129865	0.00136061	0.0014229	0.00114693	0.00119697	0.0013205	0.00188122	0.00162033	0.00105434	0.00162379
m804	hsa-miR-576-5p	0.0104758	0.0113323	0.00874879	0.0077101	0.00981053	0.00951276	0.00941064	0.00739479	0.00855955	0.0109901	0.00720465	0.00802872
m805	hsa-miR-5787	0.00152068	0.00069891	0.000956899	0.00131021	0.00104845	0.000607197	0.00127952	0.000726274	0.00131685	0.00133854	0.000937191	0.00135316
m806	hsa-miR-579-3p	8.44823e-05	4.99221e-05	6.83499e-05	0.000554321	7.48895e-05	6.74664e-05	0.000577846	6.60249e-05	9.4061e-05	7.04493e-05	5.85744e-05	0.000451052
m807	hsa-miR-579-5p	0.0014362	0.000499221	0.000615149	0.000655107	0.000748895	6.74664e-05	4.12747e-05	6.60249e-05	0.000658427	0.000493145	0.000410021	0.000360841
m808	hsa-miR-581	8.44823e-05	0.000549143	0.00020505	5.03928e-05	7.48895e-05	6.74664e-05	4.12747e-05	6.60249e-05	9.4061e-05	0.000352247	5.85744e-05	9.02104e-05
m809	hsa-miR-582-3p	0.00489997	0.00469268	0.00389594	0.0027716	0.00351981	0.00323839	0.00631503	0.00481982	0.0060199	0.00302932	0.00328017	0.00207484
m810	hsa-miR-582-5p	0.00135172	0.00159751	0.0017771	0.00136061	0.000898674	0.00121439	0.00214629	0.0010564	0.00197528	0.00126809	0.00128864	0.00108252
m811	hsa-miR-584-3p	0.00168965	0.00119813	0.00157205	0.000755892	0.00104845	6.74664e-05	0.000949319	6.60249e-05	0.00131685	0.000352247	0.000234298	0.000541262
m812	hsa-miR-584-5p	0.0206137	0.0197692	0.020505	0.0238862	0.017599	0.0188231	0.0383855	0.0227786	0.0193766	0.0220506	0.0150536	0.0143434
m813	hsa-miR-586	0.0028724	0.00244618	0.0019138	0.00100786	7.48895e-05	0.000539731	0.00280668	0.00231087	0.00432681	0.000352247	0.000702893	0.000631473
m814	hsa-miR-589-3p	0.000675858	0.00154759	0.00143535	0.000806285	7.48895e-05	0.00121439	0.000577846	0.000396149	0.000752488	0.000563595	0.000585744	0.00108252
m815	hsa-miR-589-5p	0.00473101	0.00434322	0.00416934	0.00388025	0.0028458	0.00458771	0.00363218	0.00198075	0.00282183	0.00373381	0.00316302	0.00396926
m816	hsa-miR-590-3p	0.0108137	0.0164743	0.012303	0.00866756	0.00996031	0.0106597	0.0140747	0.010498	0.0126982	0.0140194	0.0113634	0.0128099
m817	hsa-miR-590-5p	0.000506894	0.00154759	0.000888549	0.000655107	7.48895e-05	0.000809596	0.00078422	0.000792299	0.000846549	0.000634044	0.000761467	0.000902104
m818	hsa-miR-593-5p	0.000168965	4.99221e-05	6.83499e-05	5.03928e-05	7.48895e-05	6.74664e-05	4.12747e-05	6.60249e-05	0.000752488	7.04493e-05	0.000702893	9.02104e-05
m819	hsa-miR-597-3p	8.44823e-05	0.000549143	0.00020505	5.03928e-05	7.48895e-05	6.74664e-05	0.000742945	6.60249e-05	9.4061e-05	0.000352247	5.85744e-05	9.02104e-05
m820	hsa-miR-597-5p	0.000422411	0.000249611	0.00129865	5.03928e-05	7.48895e-05	0.00134933	4.12747e-05	0.0002641	0.00244559	0.000281797	0.000292872	0.00279652
m821	hsa-miR-598-3p	0.00405515	0.00619034	0.00430604	0.00367868	0.00389426	0.00377812	0.00350835	0.00363137	0.00329213	0.00253618	0.00392449	0.00360841
m822	hsa-miR-599	0.00456204	0.00329486	0.00416934	0.00136061	0.000898674	0.00114693	0.00268286	0.002641	0.00507929	0.000704493	0.000820042	0.00162379
m823	hsa-miR-601	8.44823e-05	0.000648988	6.83499e-05	5.03928e-05	7.48895e-05	6.74664e-05	4.12747e-05	6.60249e-05	9.4061e-05	0.000140899	5.85744e-05	9.02104e-05
m824	hsa-miR-606	8.44823e-05	0.000599065	0.0001367	5.03928e-05	7.48895e-05	6.74664e-05	4.12747e-05	6.60249e-05	9.4061e-05	0.000493145	5.85744e-05	9.02104e-05
m825	hsa-miR-6068	0.000844823	0.000599065	0.0002734	5.03928e-05	7.48895e-05	6.74664e-05	4.12747e-05	6.60249e-05	0.000282183	7.04493e-05	0.000292872	9.02104e-05
m826	hsa-miR-6070	0.00101379	4.99221e-05	6.83499e-05	5.03928e-05	7.48895e-05	6.74664e-05	4.12747e-05	6.60249e-05	0.000752488	7.04493e-05	0.000117149	9.02104e-05
m827	hsa-miR-6071	0.00658962	0.0060905	0.00943229	0.00871796	0.0092863	0.00870316	0.00858514	0.00825311	0.0191884	0.00979246	0.00802469	0.0135316
m828	hsa-miR-6079	8.44823e-05	4.99221e-05	6.83499e-05	5.03928e-05	7.48895e-05	6.74664e-05	0.000454022	6.60249e-05	9.4061e-05	7.04493e-05	5.85744e-05	9.02104e-05
m829	hsa-miR-6081	0.00506894	0.00359439	0.00533129	0.0062991	0.00756384	0.00580211	0.00520062	0.00633839	0.0137329	0.00598819	0.00685321	0.0110959
m830	hsa-miR-6083	0.0195999	0.0178222	0.0137383	0.010129	0.0125066	0.0147751	0.00961701	0.0114223	0.0256787	0.00211348	0.00304587	0.00469094
m831	hsa-miR-6087	0.000591376	0.000299533	0.00020505	0.000503928	7.48895e-05	6.74664e-05	0.000990593	6.60249e-05	0.00188122	0.000774943	0.000702893	0.00234547
m832	hsa-miR-609	8.44823e-05	4.99221e-05	6.83499e-05	5.03928e-05	7.48895e-05	0.000269865	4.12747e-05	0.000660249	9.4061e-05	7.04493e-05	5.85744e-05	9.02104e-05
m833	hsa-miR-610	8.44823e-05	4.99221e-05	6.83499e-05	5.03928e-05	7.48895e-05	6.74664e-05	0.000536571	6.60249e-05	9.4061e-05	7.04493e-05	5.85744e-05	9.02104e-05
m834	hsa-miR-6124	0.000675858	4.99221e-05	6.83499e-05	0.000705499	7.48895e-05	6.74664e-05	4.12747e-05	6.60249e-05	0.00112873	7.04493e-05	0.000761467	0.000360841
m835	hsa-miR-6125	0.00109827	0.000648988	0.000478449	0.00105825	0.000898674	0.00107946	0.000990593	0.000660249	0.00263371	0.000704493	0.000644319	0.00369863
m836	hsa-miR-6126	0.0609117	0.0357442	0.041215	0.0624871	0.0526473	0.0497227	0.0645537	0.0553949	0.0942491	0.051428	0.0436379	0.0543066
m837	hsa-miR-6130	8.44823e-05	4.99221e-05	6.83499e-05	0.000705499	7.48895e-05	6.74664e-05	0.00070167	6.60249e-05	9.4061e-05	7.04493e-05	5.85744e-05	0.000902104
m838	hsa-miR-6133	8.44823e-05	4.99221e-05	6.83499e-05	0.000503928	0.000748895	6.74664e-05	4.12747e-05	6.60249e-05	9.4061e-05	7.04493e-05	5.85744e-05	0.000541262
m839	hsa-miR-6134	8.44823e-05	0.000149766	0.00116195	0.000705499	7.48895e-05	6.74664e-05	0.000660396	6.60249e-05	9.4061e-05	0.000352247	5.85744e-05	0.000270631
m840	hsa-miR-615-3p	0.000760341	0.000748832	0.000615149	0.000907071	0.00104845	0.000809596	0.00132079	0.000990374	0.000470305	0.000774943	0.000878616	0.000902104
m841	hsa-miR-616-3p	0.000506894	0.000299533	0.000820199	5.03928e-05	7.48895e-05	0.000944529	0.000412747	0.0002641	0.000188122	0.000563595	0.000585744	9.02104e-05
m842	hsa-miR-618	0.00126723	4.99221e-05	6.83499e-05	5.03928e-05	7.48895e-05	6.74664e-05	0.000495297	6.60249e-05	9.4061e-05	7.04493e-05	0.000175723	9.02104e-05
m843	hsa-miR-619-3p	0.000760341	4.99221e-05	6.83499e-05	5.03928e-05	7.48895e-05	0.000809596	4.12747e-05	0.000396149	0.00094061	7.04493e-05	0.000175723	9.02104e-05
m844	hsa-miR-619-5p	0.000591376	0.000149766	0.015037	0.000403142	7.48895e-05	0.00688157	0.000660396	0.0002641	0.00780706	0.000774943	0.000351446	0.0101938
m845	hsa-miR-624-5p	8.44823e-05	0.000599065	0.000615149	0.000655107	7.48895e-05	6.74664e-05	0.000454022	6.60249e-05	9.4061e-05	0.000422696	5.85744e-05	0.000270631
m846	hsa-miR-625-3p	0.0479015	0.0529674	0.0425136	0.0380466	0.0384183	0.0367017	0.0314926	0.0216562	0.0378125	0.0335339	0.0212625	0.0302205
m847	hsa-miR-625-5p	0.0179102	0.0201685	0.0170875	0.015773	0.0125814	0.0141005	0.0153542	0.0121486	0.0183419	0.0186691	0.0121835	0.0156966
m848	hsa-miR-626	8.44823e-05	4.99221e-05	6.83499e-05	0.000806285	7.48895e-05	0.001012	0.000908044	0.000726274	9.4061e-05	7.04493e-05	5.85744e-05	0.00189442
m849	hsa-miR-627-3p	8.44823e-05	4.99221e-05	6.83499e-05	5.03928e-05	7.48895e-05	6.74664e-05	0.000495297	6.60249e-05	9.4061e-05	7.04493e-05	5.85744e-05	9.02104e-05
m850	hsa-miR-627-5p	8.44823e-05	0.000599065	0.001367	0.000755892	0.00112334	0.000674664	0.000990593	0.000792299	9.4061e-05	0.000915841	5.85744e-05	0.00117273
m851	hsa-miR-628-3p	0.00388619	0.00259595	0.00293905	0.00226768	0.00209691	0.00296852	0.00565464	0.00356534	0.0021634	0.00274752	0.00345589	0.00234547
m852	hsa-miR-628-5p	0.00498446	0.00629019	0.00621984	0.00483771	0.00531716	0.00546478	0.00780092	0.00647044	0.00611396	0.00429741	0.00492025	0.00469094
m853	hsa-miR-629-3p	0.00228102	0.00284556	0.00266565	0.00357789	0.00202202	0.00290105	0.0032607	0.00224485	0.00423274	0.00274752	0.00222583	0.00189442
m854	hsa-miR-629-5p	0.0473101	0.0409861	0.0358837	0.0477724	0.036621	0.0338681	0.0415224	0.031692	0.0475008	0.047201	0.0386005	0.0382492
m855	hsa-miR-635	8.44823e-05	4.99221e-05	6.83499e-05	5.03928e-05	7.48895e-05	6.74664e-05	0.000495297	6.60249e-05	9.4061e-05	7.04493e-05	5.85744e-05	9.02104e-05
m856	hsa-miR-636	0.00152068	0.00139782	0.00157205	0.00136061	0.00127312	0.00134933	0.00181609	0.00125447	0.0033862	0.00112719	0.000468595	0.00126295
m857	hsa-miR-641	0.000760341	0.000898598	0.000478449	0.000705499	0.000823785	0.000674664	0.00107314	0.000726274	0.00159904	0.000352247	0.000292872	0.000270631
m858	hsa-miR-6501-5p	0.00160516	0.00114821	0.00102525	0.000755892	0.000823785	0.00182159	0.00115569	0.0010564	0.00178716	0.00140899	0.000820042	0.00180421
m859	hsa-miR-6504-3p	8.44823e-05	4.99221e-05	6.83499e-05	5.03928e-05	7.48895e-05	6.74664e-05	0.000412747	6.60249e-05	9.4061e-05	7.04493e-05	5.85744e-05	9.02104e-05
m860	hsa-miR-6505-5p	8.44823e-05	4.99221e-05	6.83499e-05	5.03928e-05	7.48895e-05	6.74664e-05	0.000412747	6.60249e-05	9.4061e-05	7.04493e-05	5.85744e-05	9.02104e-05
m861	hsa-miR-6507-3p	8.44823e-05	0.000499221	0.000546799	5.03928e-05	7.48895e-05	0.000337332	0.000536571	0.000660249	9.4061e-05	0.000281797	5.85744e-05	9.02104e-05
m862	hsa-miR-651-5p	0.000506894	4.99221e-05	6.83499e-05	5.03928e-05	7.48895e-05	6.74664e-05	0.000495297	6.60249e-05	0.00094061	7.04493e-05	0.000468595	9.02104e-05
m863	hsa-miR-6514-3p	8.44823e-05	4.99221e-05	6.83499e-05	5.03928e-05	7.48895e-05	0.001012	4.12747e-05	0.000396149	9.4061e-05	7.04493e-05	5.85744e-05	9.02104e-05
m864	hsa-miR-6515-3p	8.44823e-05	4.99221e-05	6.83499e-05	5.03928e-05	0.000748895	6.74664e-05	0.000454022	6.60249e-05	9.4061e-05	7.04493e-05	5.85744e-05	9.02104e-05
m865	hsa-miR-652-3p	0.00219654	0.00199688	0.00239225	0.00196532	0.00179735	0.00128186	0.00202246	0.00145255	0.00178716	0.00211348	0.00158151	0.00225526
m866	hsa-miR-653-3p	8.44823e-05	4.99221e-05	6.83499e-05	5.03928e-05	0.000748895	6.74664e-05	4.12747e-05	6.60249e-05	9.4061e-05	7.04493e-05	5.85744e-05	9.02104e-05
m867	hsa-miR-654-3p	0.0407205	0.0497224	0.0415567	0.0318986	0.0344492	0.0308321	0.0327309	0.0330125	0.0235152	0.0200781	0.0333288	0.027424
m868	hsa-miR-655-3p	0.00109827	0.000549143	0.0012303	0.000554321	0.000748895	0.000404798	0.00115569	0.000990374	0.00150498	0.000563595	0.000585744	0.00108252
m869	hsa-miR-658	0.00109827	0.000748832	0.000956899	0.000806285	0.00112334	0.000674664	0.000990593	0.000462174	0.00112873	0.000704493	0.000292872	0.000541262
m870	hsa-miR-659-5p	8.44823e-05	4.99221e-05	6.83499e-05	5.03928e-05	7.48895e-05	6.74664e-05	0.000412747	6.60249e-05	9.4061e-05	7.04493e-05	5.85744e-05	9.02104e-05
m871	hsa-miR-660-5p	0.0180792	0.0220656	0.0157888	0.0103809	0.012207	0.0125487	0.015024	0.0122146	0.0137329	0.00965156	0.0121835	0.012449
m872	hsa-miR-661	8.44823e-05	4.99221e-05	6.83499e-05	5.03928e-05	7.48895e-05	6.74664e-05	0.000454022	6.60249e-05	9.4061e-05	7.04493e-05	5.85744e-05	9.02104e-05
m873	hsa-miR-663a	0.00101379	0.000848676	0.000683499	0.000907071	7.48895e-05	0.00128186	0.000990593	0.000594224	0.00178716	0.000986291	0.00105434	0.00234547
m874	hsa-miR-664a-3p	0.000929305	0.000599065	0.000615149	0.000957463	0.00127312	0.001012	0.000577846	0.000462174	0.00094061	0.000563595	0.000468595	0.000180421
m875	hsa-miR-664a-5p	0.000506894	0.000599065	0.000546799	0.000755892	7.48895e-05	0.000944529	0.000908044	0.0013205	0.000752488	0.000563595	0.000937191	0.000721683
m876	hsa-miR-665	0.000844823	0.000848676	0.000956899	0.00115903	7.48895e-05	0.00107946	0.00132079	0.000924349	0.00150498	0.00133854	0.00111291	0.000902104
m877	hsa-miR-670-5p	0.000422411	0.000898598	0.00116195	0.000705499	0.000823785	0.000134933	0.00078422	0.000858324	0.00103467	0.000986291	0.000820042	0.00108252
m878	hsa-miR-671-3p	0.00439308	0.00324494	0.00375924	0.00393064	0.0035947	0.00539731	0.00293051	0.00468777	0.00536148	0.00295887	0.00468595	0.00342799
m879	hsa-miR-671-5p	0.0104758	0.00968489	0.0110727	0.00806285	0.0120572	0.0106597	0.044618	0.05315	0.0178716	0.0296592	0.0648419	0.0109155
m880	hsa-miR-6715b-3p	0.000844823	0.000599065	0.000820199	5.03928e-05	7.48895e-05	6.74664e-05	4.12747e-05	6.60249e-05	0.000846549	0.000140899	5.85744e-05	9.02104e-05
m881	hsa-miR-6716-3p	0.00177413	0.0013479	0.000820199	0.00125982	0.00104845	0.00175413	0.00132079	0.000924349	0.00263371	0.00162033	0.00181581	0.00234547
m882	hsa-miR-6717-5p	0.00135172	0.000549143	0.000410099	0.000755892	7.48895e-05	0.000944529	0.000412747	0.000462174	0.000752488	0.00105674	0.000410021	0.000541262
m883	hsa-miR-6718-5p	8.44823e-05	0.000399377	0.00102525	0.000604714	7.48895e-05	6.74664e-05	4.12747e-05	6.60249e-05	9.4061e-05	0.000563595	5.85744e-05	0.000180421
m884	hsa-miR-6721-5p	8.44823e-05	0.000499221	0.0001367	5.03928e-05	7.48895e-05	6.74664e-05	4.12747e-05	6.60249e-05	9.4061e-05	0.000211348	5.85744e-05	9.02104e-05
m885	hsa-miR-6722-3p	0.000844823	4.99221e-05	6.83499e-05	0.000554321	7.48895e-05	0.000674664	0.000536571	0.000198075	0.000564366	7.04493e-05	5.85744e-05	0.00117273
m886	hsa-miR-6723-5p	0.000591376	0.000898598	0.000478449	5.03928e-05	7.48895e-05	6.74664e-05	0.000577846	6.60249e-05	0.00103467	0.000493145	0.000234298	9.02104e-05
m887	hsa-miR-6724-5p	0.00295688	0.0013479	0.00225555	0.00231807	0.00202202	0.00222639	0.00218756	0.00244292	0.00395056	0.00281797	0.00257727	0.00631473
m888	hsa-miR-6727-5p	0.00228102	0.00094852	0.001367	0.00136061	7.48895e-05	0.000809596	0.000742945	0.000594224	0.00131685	0.000352247	5.85744e-05	0.000451052
m889	hsa-miR-6733-3p	0.000929305	0.000349455	0.000683499	5.03928e-05	0.000748895	0.000674664	4.12747e-05	0.000594224	0.000564366	0.000493145	0.000292872	9.02104e-05
m890	hsa-miR-6734-5p	0.00101379	0.000599065	0.000888549	0.000705499	7.48895e-05	0.000809596	0.000866769	0.000594224	0.00103467	0.000140899	0.000468595	0.000360841
m891	hsa-miR-6737-3p	8.44823e-05	4.99221e-05	6.83499e-05	5.03928e-05	7.48895e-05	6.74664e-05	0.000454022	6.60249e-05	9.4061e-05	7.04493e-05	5.85744e-05	9.02104e-05
m892	hsa-miR-6739-5p	8.44823e-05	4.99221e-05	6.83499e-05	5.03928e-05	7.48895e-05	6.74664e-05	0.000454022	6.60249e-05	9.4061e-05	7.04493e-05	5.85744e-05	9.02104e-05
m893	hsa-miR-6741-3p	0.000929305	4.99221e-05	6.83499e-05	5.03928e-05	7.48895e-05	0.000674664	4.12747e-05	0.000198075	9.4061e-05	7.04493e-05	0.000351446	9.02104e-05
m894	hsa-miR-6743-5p	0.00168965	0.00104836	0.000888549	0.000856678	0.000748895	0.000472265	0.000866769	0.000660249	0.00112873	0.000493145	0.000410021	0.00108252
m895	hsa-miR-6745	0.000168965	4.99221e-05	6.83499e-05	5.03928e-05	7.48895e-05	6.74664e-05	4.12747e-05	6.60249e-05	0.00094061	7.04493e-05	0.000175723	9.02104e-05
m896	hsa-miR-6746-5p	8.44823e-05	4.99221e-05	6.83499e-05	0.000503928	7.48895e-05	6.74664e-05	4.12747e-05	6.60249e-05	9.4061e-05	7.04493e-05	5.85744e-05	0.000541262
m897	hsa-miR-6747-3p	0.00101379	0.000898598	0.000820199	0.00125982	0.000823785	0.000944529	0.000412747	0.000858324	0.00103467	0.000774943	0.000878616	0.000992314
m898	hsa-miR-6747-5p	8.44823e-05	0.000798754	0.00020505	0.000705499	7.48895e-05	6.74664e-05	4.12747e-05	6.60249e-05	9.4061e-05	0.000211348	5.85744e-05	0.000180421
m899	hsa-miR-6748-5p	8.44823e-05	0.000149766	0.00020505	5.03928e-05	7.48895e-05	6.74664e-05	4.12747e-05	6.60249e-05	9.4061e-05	0.000704493	5.85744e-05	9.02104e-05
m900	hsa-miR-6749-3p	8.44823e-05	4.99221e-05	6.83499e-05	5.03928e-05	7.48895e-05	6.74664e-05	0.000454022	6.60249e-05	9.4061e-05	7.04493e-05	5.85744e-05	9.02104e-05
m901	hsa-miR-675-5p	8.44823e-05	4.99221e-05	6.83499e-05	5.03928e-05	7.48895e-05	6.74664e-05	0.000577846	6.60249e-05	9.4061e-05	7.04493e-05	5.85744e-05	9.02104e-05
m902	hsa-miR-6751-3p	8.44823e-05	4.99221e-05	6.83499e-05	5.03928e-05	7.48895e-05	6.74664e-05	0.000495297	6.60249e-05	9.4061e-05	7.04493e-05	5.85744e-05	9.02104e-05
m903	hsa-miR-6751-5p	8.44823e-05	4.99221e-05	6.83499e-05	5.03928e-05	7.48895e-05	6.74664e-05	0.000412747	6.60249e-05	9.4061e-05	7.04493e-05	5.85744e-05	9.02104e-05
m904	hsa-miR-6754-3p	0.000422411	0.000748832	0.000341749	0.00035275	7.48895e-05	6.74664e-05	0.000412747	6.60249e-05	0.00122279	0.000422696	0.000702893	0.00135316
m905	hsa-miR-6754-5p	8.44823e-05	4.99221e-05	6.83499e-05	5.03928e-05	7.48895e-05	6.74664e-05	0.000412747	6.60249e-05	9.4061e-05	7.04493e-05	5.85744e-05	9.02104e-05
m906	hsa-miR-6755-5p	0.00642065	0.00319502	0.00416934	0.00483771	0.00554183	0.00377812	0.00330198	0.00501789	0.0072427	0.00422696	0.00433451	0.00550283
m907	hsa-miR-6756-3p	0.00101379	0.000299533	0.000410099	0.000655107	7.48895e-05	6.74664e-05	0.000825495	6.60249e-05	0.00103467	0.000986291	0.000702893	0.000811893
m908	hsa-miR-6757-5p	0.00109827	4.99221e-05	6.83499e-05	5.03928e-05	7.48895e-05	6.74664e-05	0.000412747	6.60249e-05	0.000188122	7.04493e-05	0.000234298	9.02104e-05
m909	hsa-miR-6758-3p	8.44823e-05	0.000648988	0.000341749	0.000554321	7.48895e-05	6.74664e-05	0.00070167	6.60249e-05	9.4061e-05	0.000704493	5.85744e-05	0.000360841
m910	hsa-miR-6758-5p	0.00109827	0.000499221	0.000478449	5.03928e-05	0.000748895	6.74664e-05	4.12747e-05	6.60249e-05	0.000282183	0.000915841	0.000585744	9.02104e-05
m911	hsa-miR-676-3p	8.44823e-05	4.99221e-05	6.83499e-05	5.03928e-05	7.48895e-05	6.74664e-05	0.000412747	6.60249e-05	9.4061e-05	7.04493e-05	5.85744e-05	9.02104e-05
m912	hsa-miR-6760-3p	0.00152068	0.000648988	0.0010936	0.000503928	0.000823785	0.000674664	0.000536571	0.00112242	0.00094061	0.000845392	0.000644319	0.000811893
m913	hsa-miR-6761-5p	0.00219654	0.00159751	0.00129865	0.00120943	0.00119823	0.00195652	0.000866769	0.000330125	0.00150498	0.000140899	0.000351446	0.000631473
m914	hsa-miR-6763-3p	0.00261895	0.00069891	0.0016404	0.00267082	0.0021718	0.00229386	0.00301306	0.00125447	0.00272777	0.00133854	0.00111291	0.00144337
m915	hsa-miR-6763-5p	8.44823e-05	4.99221e-05	6.83499e-05	5.03928e-05	7.48895e-05	6.74664e-05	4.12747e-05	0.000660249	9.4061e-05	7.04493e-05	5.85744e-05	9.02104e-05
m916	hsa-miR-6765-3p	0.000760341	4.99221e-05	6.83499e-05	0.000705499	7.48895e-05	0.000202399	0.000949319	0.000660249	0.00094061	7.04493e-05	0.00052717	0.00108252
m917	hsa-miR-6767-5p	8.44823e-05	4.99221e-05	6.83499e-05	0.00035275	7.48895e-05	6.74664e-05	4.12747e-05	6.60249e-05	9.4061e-05	7.04493e-05	5.85744e-05	0.00117273
m918	hsa-miR-6768-3p	8.44823e-05	4.99221e-05	6.83499e-05	5.03928e-05	7.48895e-05	6.74664e-05	0.000495297	6.60249e-05	9.4061e-05	7.04493e-05	5.85744e-05	9.02104e-05
m919	hsa-miR-6768-5p	8.44823e-05	4.99221e-05	6.83499e-05	5.03928e-05	7.48895e-05	0.000877063	4.12747e-05	0.0002641	9.4061e-05	7.04493e-05	5.85744e-05	9.02104e-05
m920	hsa-miR-6769a-3p	8.44823e-05	0.000648988	0.0001367	0.000503928	7.48895e-05	6.74664e-05	4.12747e-05	6.60249e-05	9.4061e-05	0.000140899	5.85744e-05	0.000180421
m921	hsa-miR-6769b-3p	0.00126723	0.000299533	0.000956899	5.03928e-05	7.48895e-05	6.74664e-05	0.000454022	6.60249e-05	0.000376244	0.000211348	0.000292872	9.02104e-05
m922	hsa-miR-6771-3p	0.00135172	0.00199688	0.00143535	0.00100786	7.48895e-05	0.00134933	0.00078422	0.000396149	0.00188122	0.00154989	0.000995765	0.001714
m923	hsa-miR-6771-5p	8.44823e-05	4.99221e-05	6.83499e-05	5.03928e-05	7.48895e-05	6.74664e-05	0.000536571	6.60249e-05	9.4061e-05	7.04493e-05	5.85744e-05	9.02104e-05
m924	hsa-miR-6775-5p	0.000844823	0.000499221	0.000615149	5.03928e-05	7.48895e-05	6.74664e-05	0.000495297	6.60249e-05	0.000752488	7.04493e-05	0.000175723	9.02104e-05
m925	hsa-miR-6780b-3p	0.000929305	0.000449299	0.00020505	5.03928e-05	7.48895e-05	6.74664e-05	0.000619121	6.60249e-05	0.000282183	0.000774943	0.00052717	9.02104e-05
m926	hsa-miR-6781-5p	0.00101379	0.000549143	0.000546799	0.000604714	7.48895e-05	6.74664e-05	4.12747e-05	6.60249e-05	9.4061e-05	0.000211348	0.000175723	0.000451052
m927	hsa-miR-6785-5p	0.0156292	0.015376	0.016404	0.00680303	0.0064405	0.0121439	0.00350835	0.00415957	0.0055496	0.000422696	0.000761467	0.000902104
m928	hsa-miR-6786-3p	0.000253447	4.99221e-05	6.83499e-05	5.03928e-05	7.48895e-05	6.74664e-05	4.12747e-05	6.60249e-05	0.00094061	7.04493e-05	0.000468595	9.02104e-05
m929	hsa-miR-6789-3p	8.44823e-05	4.99221e-05	6.83499e-05	5.03928e-05	7.48895e-05	6.74664e-05	0.000660396	6.60249e-05	0.00178716	7.04493e-05	0.000175723	9.02104e-05
m930	hsa-miR-6789-5p	0.00228102	0.00184712	0.00334914	0.00312435	0.00239647	0.00283359	0.00887407	0.00217882	0.0157082	0.0131036	0.00369019	0.0348212
m931	hsa-miR-6790-5p	0.0052379	0.00249611	0.00334914	0.0034771	0.00202202	0.00256372	0.00416875	0.002641	0.00272777	0.00239528	0.00269442	0.00216505
m932	hsa-miR-6791-5p	8.44823e-05	4.99221e-05	6.83499e-05	5.03928e-05	7.48895e-05	0.000134933	4.12747e-05	0.000792299	9.4061e-05	7.04493e-05	5.85744e-05	9.02104e-05
m933	hsa-miR-6792-3p	0.000844823	0.00069891	0.00102525	0.000655107	7.48895e-05	6.74664e-05	4.12747e-05	6.60249e-05	0.000752488	0.000634044	0.000410021	0.000360841
m934	hsa-miR-6793-5p	8.44823e-05	4.99221e-05	6.83499e-05	0.000503928	7.48895e-05	6.74664e-05	0.000412747	6.60249e-05	9.4061e-05	7.04493e-05	5.85744e-05	0.000721683
m935	hsa-miR-6797-5p	8.44823e-05	4.99221e-05	6.83499e-05	0.000503928	7.48895e-05	6.74664e-05	4.12747e-05	6.60249e-05	9.4061e-05	7.04493e-05	5.85744e-05	0.000451052
m936	hsa-miR-6799-5p	8.44823e-05	0.000648988	0.0002734	5.03928e-05	7.48895e-05	6.74664e-05	4.12747e-05	6.60249e-05	9.4061e-05	0.000211348	5.85744e-05	9.02104e-05
m937	hsa-miR-6800-3p	0.000844823	4.99221e-05	6.83499e-05	5.03928e-05	7.48895e-05	6.74664e-05	0.000412747	6.60249e-05	0.000282183	7.04493e-05	0.00052717	9.02104e-05
m938	hsa-miR-6801-3p	8.44823e-05	4.99221e-05	6.83499e-05	5.03928e-05	7.48895e-05	6.74664e-05	0.000454022	6.60249e-05	9.4061e-05	7.04493e-05	5.85744e-05	9.02104e-05
m939	hsa-miR-6802-3p	0.000506894	0.000549143	0.000683499	5.03928e-05	0.000823785	6.74664e-05	0.000454022	6.60249e-05	0.00103467	0.00105674	0.000820042	9.02104e-05
m940	hsa-miR-6803-5p	8.44823e-05	0.000499221	0.000615149	5.03928e-05	7.48895e-05	6.74664e-05	4.12747e-05	6.60249e-05	9.4061e-05	0.000140899	5.85744e-05	9.02104e-05
m941	hsa-miR-6806-3p	8.44823e-05	4.99221e-05	6.83499e-05	5.03928e-05	7.48895e-05	6.74664e-05	0.000660396	6.60249e-05	9.4061e-05	7.04493e-05	5.85744e-05	9.02104e-05
m942	hsa-miR-6808-3p	0.000929305	0.00194696	0.0015037	0.00131021	0.00157268	0.00134933	0.00156844	0.000990374	0.00197528	0.000986291	0.000995765	0.000992314
m943	hsa-miR-6809-3p	0.000506894	0.000549143	0.000615149	0.000403142	0.000823785	6.74664e-05	0.000619121	6.60249e-05	0.00094061	0.000563595	0.000117149	0.000902104
m944	hsa-miR-6813-3p	0.00219654	0.000998442	0.00157205	0.00156218	0.00104845	0.00161919	0.000908044	0.000858324	0.00141091	0.000704493	0.000175723	0.000360841
m945	hsa-miR-6817-3p	0.00211206	0.00269579	0.00307575	0.00136061	0.00119823	0.00168666	0.00140334	0.000660249	0.00225746	0.00746763	0.000585744	0.00243568
m946	hsa-miR-6818-3p	8.44823e-05	4.99221e-05	6.83499e-05	5.03928e-05	7.48895e-05	6.74664e-05	0.000577846	6.60249e-05	9.4061e-05	7.04493e-05	5.85744e-05	9.02104e-05
m947	hsa-miR-6821-5p	8.44823e-05	0.000199688	0.00020505	5.03928e-05	7.48895e-05	6.74664e-05	4.12747e-05	6.60249e-05	9.4061e-05	0.000774943	5.85744e-05	9.02104e-05
m948	hsa-miR-6823-5p	0.0028724	0.00529174	0.00444274	0.00105825	0.000823785	0.00168666	0.000949319	0.0010564	0.00103467	0.000422696	0.000234298	0.000902104
m949	hsa-miR-6824-5p	8.44823e-05	4.99221e-05	6.83499e-05	5.03928e-05	7.48895e-05	6.74664e-05	0.000454022	6.60249e-05	9.4061e-05	7.04493e-05	5.85744e-05	9.02104e-05
m950	hsa-miR-6825-3p	0.000591376	0.000798754	0.000478449	0.000806285	7.48895e-05	0.000944529	4.12747e-05	0.000330125	0.00094061	0.000563595	0.000702893	0.00126295
m951	hsa-miR-6831-5p	8.44823e-05	4.99221e-05	6.83499e-05	0.000503928	7.48895e-05	6.74664e-05	0.000495297	6.60249e-05	9.4061e-05	7.04493e-05	5.85744e-05	0.000902104
m952	hsa-miR-6832-3p	0.000844823	0.000499221	0.000683499	5.03928e-05	7.48895e-05	6.74664e-05	4.12747e-05	6.60249e-05	0.00094061	0.000493145	0.000468595	9.02104e-05
m953	hsa-miR-6835-5p	0.00219654	0.00164743	0.0031441	0.00110864	0.00112334	0.00182159	0.000825495	0.00250895	0.00272777	0.00345202	0.00556457	0.00541262
m954	hsa-miR-6839-3p	8.44823e-05	4.99221e-05	6.83499e-05	5.03928e-05	7.48895e-05	6.74664e-05	0.000454022	6.60249e-05	9.4061e-05	7.04493e-05	5.85744e-05	9.02104e-05
m955	hsa-miR-6844	0.000760341	0.000898598	0.00129865	5.03928e-05	7.48895e-05	0.000674664	0.000660396	0.000330125	0.00131685	0.000211348	0.000117149	9.02104e-05
m956	hsa-miR-6850-3p	0.0043086	0.00279564	0.00382759	0.00529125	0.00456826	0.00715144	0.00924554	0.00561212	0.0302876	0.0119764	0.00685321	0.0216505
m957	hsa-miR-6850-5p	0.00135172	0.000549143	0.000341749	5.03928e-05	0.000898674	6.74664e-05	4.12747e-05	6.60249e-05	0.00094061	0.000140899	0.000351446	9.02104e-05
m958	hsa-miR-6851-5p	8.44823e-05	4.99221e-05	6.83499e-05	5.03928e-05	7.48895e-05	6.74664e-05	0.000495297	6.60249e-05	9.4061e-05	7.04493e-05	5.85744e-05	9.02104e-05
m959	hsa-miR-6852-3p	8.44823e-05	0.000549143	0.00020505	5.03928e-05	7.48895e-05	6.74664e-05	4.12747e-05	6.60249e-05	9.4061e-05	0.000140899	5.85744e-05	9.02104e-05
m960	hsa-miR-6855-5p	8.44823e-05	0.000499221	0.000478449	5.03928e-05	7.48895e-05	6.74664e-05	4.12747e-05	6.60249e-05	9.4061e-05	0.000140899	5.85744e-05	9.02104e-05
m961	hsa-miR-6857-3p	0.00101379	4.99221e-05	6.83499e-05	5.03928e-05	7.48895e-05	6.74664e-05	4.12747e-05	6.60249e-05	0.00094061	7.04493e-05	0.000234298	9.02104e-05
m962	hsa-miR-6857-5p	8.44823e-05	4.99221e-05	6.83499e-05	0.000604714	7.48895e-05	0.000202399	4.12747e-05	0.000660249	9.4061e-05	7.04493e-05	5.85744e-05	0.000451052
m963	hsa-miR-6861-3p	8.44823e-05	4.99221e-05	6.83499e-05	5.03928e-05	7.48895e-05	6.74664e-05	0.000536571	6.60249e-05	9.4061e-05	7.04493e-05	5.85744e-05	9.02104e-05
m964	hsa-miR-6862-3p	8.44823e-05	4.99221e-05	6.83499e-05	5.03928e-05	7.48895e-05	6.74664e-05	0.000536571	6.60249e-05	9.4061e-05	7.04493e-05	5.85744e-05	9.02104e-05
m965	hsa-miR-6863	0.000422411	0.000499221	0.000888549	0.000755892	0.000898674	6.74664e-05	4.12747e-05	6.60249e-05	0.00103467	0.000281797	0.000468595	0.000541262
m966	hsa-miR-6864-5p	0.0014362	0.000898598	0.00020505	5.03928e-05	0.000898674	0.00074213	0.000495297	0.000924349	0.000846549	0.000774943	0.000234298	9.02104e-05
m967	hsa-miR-6865-3p	0.00194309	0.00209673	0.0016404	0.000856678	7.48895e-05	0.00155173	0.00115569	0.00138652	0.00131685	0.000845392	0.000585744	0.000811893
m968	hsa-miR-6865-5p	0.0442687	0.033348	0.0422402	0.0422796	0.0469557	0.0428411	0.0472183	0.0492546	0.098764	0.0503713	0.0554114	0.054036
m969	hsa-miR-6866-3p	8.44823e-05	4.99221e-05	6.83499e-05	5.03928e-05	7.48895e-05	6.74664e-05	0.000454022	6.60249e-05	9.4061e-05	7.04493e-05	5.85744e-05	9.02104e-05
m970	hsa-miR-6867-3p	8.44823e-05	0.000599065	0.00020505	5.03928e-05	7.48895e-05	6.74664e-05	0.000412747	6.60249e-05	9.4061e-05	0.000281797	5.85744e-05	9.02104e-05
m971	hsa-miR-6867-5p	8.44823e-05	4.99221e-05	6.83499e-05	5.03928e-05	7.48895e-05	0.000269865	4.12747e-05	0.000660249	9.4061e-05	7.04493e-05	5.85744e-05	9.02104e-05
m972	hsa-miR-6869-5p	0.00219654	0.00114821	0.0010936	0.00105825	7.48895e-05	0.001012	0.00222884	0.000990374	0.00564366	0.00295887	0.00117149	0.00225526
m973	hsa-miR-6870-5p	0.00126723	4.99221e-05	6.83499e-05	0.000503928	7.48895e-05	6.74664e-05	4.12747e-05	6.60249e-05	0.000752488	7.04493e-05	0.000117149	0.000541262
m974	hsa-miR-6872-3p	0.0165585	0.00878629	0.00991074	0.0106833	0.00958586	0.00883809	0.0118458	0.0124127	0.0220103	0.0103561	0.00855186	0.0157868
m975	hsa-miR-6873-3p	8.44823e-05	0.000599065	0.000546799	0.000705499	7.48895e-05	6.74664e-05	0.000536571	6.60249e-05	9.4061e-05	0.000563595	5.85744e-05	0.00126295
m976	hsa-miR-6883-5p	8.44823e-05	0.000499221	0.000546799	5.03928e-05	7.48895e-05	6.74664e-05	4.12747e-05	6.60249e-05	9.4061e-05	0.000281797	5.85744e-05	9.02104e-05
m977	hsa-miR-6885-5p	0.00481549	0.00264587	0.0021872	0.00206611	0.00254624	0.00202399	0.00330198	0.00171665	0.00507929	0.00112719	0.000761467	0.001714
m978	hsa-miR-6886-3p	0.000422411	4.99221e-05	6.83499e-05	5.03928e-05	7.48895e-05	6.74664e-05	4.12747e-05	6.60249e-05	0.000564366	7.04493e-05	0.000585744	9.02104e-05
m979	hsa-miR-6887-5p	0.00211206	0.00129798	6.83499e-05	0.00327553	7.48895e-05	6.74664e-05	0.00070167	6.60249e-05	0.000846549	0.000634044	0.000410021	0.000180421
m980	hsa-miR-6892-3p	8.44823e-05	4.99221e-05	6.83499e-05	5.03928e-05	7.48895e-05	6.74664e-05	0.000412747	6.60249e-05	9.4061e-05	7.04493e-05	5.85744e-05	9.02104e-05
m981	hsa-miR-6894-5p	8.44823e-05	0.000499221	0.0001367	5.03928e-05	7.48895e-05	6.74664e-05	4.12747e-05	6.60249e-05	9.4061e-05	0.000211348	5.85744e-05	9.02104e-05
m982	hsa-miR-6895-3p	8.44823e-05	0.000648988	0.000410099	5.03928e-05	7.48895e-05	6.74664e-05	4.12747e-05	6.60249e-05	9.4061e-05	0.000493145	5.85744e-05	9.02104e-05
m983	hsa-miR-7-1-3p	0.00312584	0.00264587	0.00252895	0.00196532	0.0021718	0.00222639	0.00218756	0.0023769	0.00329213	0.00317022	0.00240155	0.00243568
m984	hsa-miR-7-5p	0.0440998	0.0715883	0.0292538	0.0312939	0.0337752	0.0175413	0.190689	0.136209	0.0278421	0.114832	0.118789	0.0146141
m985	hsa-miR-708-5p	8.44823e-05	0.000599065	0.000478449	5.03928e-05	7.48895e-05	6.74664e-05	4.12747e-05	0.000726274	9.4061e-05	0.000211348	5.85744e-05	9.02104e-05
m986	hsa-miR-7107-5p	0.000506894	0.000449299	0.000478449	0.000503928	7.48895e-05	6.74664e-05	0.000412747	6.60249e-05	0.00094061	0.000845392	0.000702893	0.000902104
m987	hsa-miR-7108-3p	8.44823e-05	4.99221e-05	6.83499e-05	0.000554321	7.48895e-05	6.74664e-05	4.12747e-05	6.60249e-05	9.4061e-05	7.04493e-05	5.85744e-05	0.000360841
m988	hsa-miR-7108-5p	0.00168965	0.000249611	0.000683499	0.000755892	7.48895e-05	0.000877063	0.00103187	0.000792299	0.00348026	0.00140899	0.000702893	0.00288673
m989	hsa-miR-7109-5p	0.000929305	0.00104836	0.00143535	0.00125982	0.00157268	0.00182159	0.00136207	0.0010564	0.00178716	0.000774943	0.000937191	0.00135316
m990	hsa-miR-7110-5p	8.44823e-05	4.99221e-05	6.83499e-05	5.03928e-05	7.48895e-05	6.74664e-05	0.000454022	6.60249e-05	9.4061e-05	7.04493e-05	5.85744e-05	9.02104e-05
m991	hsa-miR-7114-5p	0.000253447	4.99221e-05	6.83499e-05	5.03928e-05	7.48895e-05	0.000674664	4.12747e-05	6.60249e-05	0.00094061	7.04493e-05	0.000292872	9.02104e-05
m992	hsa-miR-7158-5p	0.00118275	4.99221e-05	6.83499e-05	5.03928e-05	7.48895e-05	6.74664e-05	4.12747e-05	6.60249e-05	0.000282183	7.04493e-05	0.000292872	9.02104e-05
m993	hsa-miR-718	0.00126723	0.000499221	0.00116195	0.000604714	7.48895e-05	6.74664e-05	0.000660396	6.60249e-05	0.00112873	0.000845392	0.000585744	0.00117273
m994	hsa-miR-744-5p	0.0283861	0.0198191	0.0257679	0.0304877	0.0236651	0.0238156	0.0228249	0.0256177	0.0206934	0.0209939	0.0226683	0.0238155
m995	hsa-miR-758-3p	0.000591376	0.00094852	0.0020505	0.000755892	0.000973564	0.000674664	0.00078422	0.00118845	0.00094061	0.00154989	0.00134721	0.000992314
m996	hsa-miR-758-5p	0.00768789	0.00748832	0.00820199	0.00508967	0.00591627	0.00580211	0.00598484	0.00475379	0.0135448	0.00309977	0.00210868	0.00315736
m997	hsa-miR-760	0.00211206	0.00129798	0.00321245	0.00201571	0.00127312	0.001012	0.00251776	0.0021128	0.00103467	0.00183168	0.00128864	0.00189442
m998	hsa-miR-7641	0.00363274	0.00349455	0.00334914	0.00322514	0.00381937	0.00344078	0.00235266	0.00151857	0.00300995	0.00239528	0.00234298	0.00243568
m999	hsa-miR-765	0.00278792	0.00174727	0.00184545	0.00241885	0.00157268	0.00175413	0.00264158	0.00178267	0.0038565	0.00154989	0.000761467	0.00162379
m1000	hsa-miR-766-3p	0.00498446	0.00574104	0.00745014	0.00372907	0.00292069	0.00344078	0.00222884	0.00217882	0.00395056	0.00183168	0.00140579	0.001714
m1001	hsa-miR-766-5p	0.000506894	4.99221e-05	6.83499e-05	5.03928e-05	7.48895e-05	0.000472265	4.12747e-05	0.000726274	0.000470305	7.04493e-05	0.000585744	9.02104e-05
m1002	hsa-miR-767-5p	8.44823e-05	4.99221e-05	6.83499e-05	5.03928e-05	7.48895e-05	6.74664e-05	0.000577846	6.60249e-05	9.4061e-05	7.04493e-05	5.85744e-05	9.02104e-05
m1003	hsa-miR-769-3p	0.00261895	0.00139782	0.00239225	0.00241885	0.00172246	0.00195652	0.00152716	0.00171665	0.00197528	0.00197258	0.00234298	0.00162379
m1004	hsa-miR-769-5p	0.00785685	0.00678941	0.00806529	0.0041826	0.00516738	0.00499251	0.00895662	0.00752684	0.0055496	0.0052837	0.00650176	0.00676578
m1005	hsa-miR-770-5p	0.00126723	4.99221e-05	6.83499e-05	5.03928e-05	7.48895e-05	6.74664e-05	4.12747e-05	6.60249e-05	0.000282183	7.04493e-05	0.000410021	9.02104e-05
m1006	hsa-miR-7704	0.000506894	0.000499221	0.000888549	0.000403142	7.48895e-05	6.74664e-05	0.000660396	6.60249e-05	0.00150498	0.000493145	0.00052717	0.00126295
m1007	hsa-miR-7705	0.0167275	0.0185211	0.0169508	0.0159745	0.0154272	0.0151799	0.0184498	0.013271	0.0340501	0.0110605	0.00790755	0.0180421
m1008	hsa-miR-7706	0.00253447	0.00254603	0.0019138	0.00241885	0.00164757	0.00330585	0.00165099	0.00138652	0.00206934	0.00133854	0.00123006	0.00144337
m1009	hsa-miR-7846-3p	8.44823e-05	4.99221e-05	6.83499e-05	5.03928e-05	0.000748895	6.74664e-05	4.12747e-05	6.60249e-05	9.4061e-05	7.04493e-05	5.85744e-05	9.02104e-05
m1010	hsa-miR-7847-3p	8.44823e-05	4.99221e-05	6.83499e-05	5.03928e-05	7.48895e-05	6.74664e-05	0.000454022	6.60249e-05	9.4061e-05	7.04493e-05	5.85744e-05	9.02104e-05
m1011	hsa-miR-7849-3p	0.00582928	0.00304525	0.00369089	0.00146139	0.00104845	0.00128186	0.00222884	0.00118845	0.00263371	0.000422696	0.000351446	0.00117273
m1012	hsa-miR-7850-5p	0.00135172	0.00094852	0.00102525	0.00181414	0.000823785	0.00121439	0.000577846	0.000726274	0.00131685	0.00126809	0.000995765	0.000992314
m1013	hsa-miR-7851-3p	8.44823e-05	0.000599065	0.00020505	0.000604714	7.48895e-05	6.74664e-05	0.000742945	6.60249e-05	9.4061e-05	0.000422696	5.85744e-05	0.000721683
m1014	hsa-miR-7856-5p	8.44823e-05	0.000499221	0.0002734	5.03928e-05	7.48895e-05	6.74664e-05	4.12747e-05	6.60249e-05	9.4061e-05	0.000281797	5.85744e-05	9.02104e-05
m1015	hsa-miR-7974	0.0014362	0.00279564	0.0016404	0.0021165	0.00164757	0.00236132	0.00185736	0.000792299	0.00188122	0.00119764	0.000410021	0.000902104
m1016	hsa-miR-7976	0.00177413	0.00164743	0.0016404	0.000907071	0.00119823	0.001012	0.00127952	0.000330125	0.00188122	0.00119764	0.000878616	0.00216505
m1017	hsa-miR-7977	0.0270343	0.0280063	0.0346534	0.0361316	0.0321276	0.0359596	0.0312037	0.034531	0.0644318	0.0314204	0.0279986	0.0350918
m1018	hsa-miR-802	0.0111517	0.00888614	0.00970569	0.00831481	0.00688984	0.00580211	0.00755328	0.00792299	0.0173072	0.0152875	0.011422	0.0196659
m1019	hsa-miR-8052	0.000506894	4.99221e-05	6.83499e-05	5.03928e-05	0.00232158	6.74664e-05	0.00078422	6.60249e-05	0.000376244	7.04493e-05	0.000937191	9.02104e-05
m1020	hsa-miR-8054	8.44823e-05	0.000549143	6.83499e-05	5.03928e-05	7.48895e-05	6.74664e-05	4.12747e-05	6.60249e-05	9.4061e-05	0.000634044	5.85744e-05	9.02104e-05
m1021	hsa-miR-8059	0.000591376	0.00129798	0.0012303	5.03928e-05	7.48895e-05	6.74664e-05	0.000495297	6.60249e-05	0.00122279	0.000422696	0.000117149	9.02104e-05
m1022	hsa-miR-8071	8.44823e-05	0.000199688	0.000341749	5.03928e-05	0.00396915	0.00128186	0.00185736	0.00013205	0.000752488	0.000704493	0.00105434	9.02104e-05
m1023	hsa-miR-8072	0.000844823	4.99221e-05	6.83499e-05	5.03928e-05	7.48895e-05	6.74664e-05	4.12747e-05	6.60249e-05	0.000188122	7.04493e-05	0.000117149	9.02104e-05
m1024	hsa-miR-8075	8.44823e-05	4.99221e-05	6.83499e-05	5.03928e-05	7.48895e-05	6.74664e-05	0.000412747	6.60249e-05	9.4061e-05	7.04493e-05	5.85744e-05	9.02104e-05
m1025	hsa-miR-8077	0.00202758	0.00204681	0.0012303	0.000554321	0.000898674	0.00074213	4.12747e-05	0.000594224	0.000376244	0.000774943	0.000292872	0.000811893
m1026	hsa-miR-8085	8.44823e-05	4.99221e-05	6.83499e-05	5.03928e-05	7.48895e-05	6.74664e-05	0.000536571	6.60249e-05	9.4061e-05	7.04493e-05	5.85744e-05	9.02104e-05
m1027	hsa-miR-8087	8.44823e-05	0.000349455	0.000820199	5.03928e-05	0.000823785	6.74664e-05	4.12747e-05	6.60249e-05	9.4061e-05	0.000352247	5.85744e-05	9.02104e-05
m1028	hsa-miR-8088	8.44823e-05	4.99221e-05	6.83499e-05	5.03928e-05	7.48895e-05	6.74664e-05	0.000412747	6.60249e-05	9.4061e-05	7.04493e-05	5.85744e-05	9.02104e-05
m1029	hsa-miR-8089	8.44823e-05	4.99221e-05	6.83499e-05	0.000604714	7.48895e-05	6.74664e-05	4.12747e-05	6.60249e-05	9.4061e-05	7.04493e-05	5.85744e-05	0.000180421
m1030	hsa-miR-8485	0.00135172	0.000898598	0.00157205	0.00105825	0.00104845	0.00107946	0.00227011	0.000990374	0.00141091	0.00176123	0.00111291	0.00207484
m1031	hsa-miR-874-3p	0.00295688	0.00209673	0.00307575	0.00302357	0.00254624	0.00290105	0.00532444	0.00680057	0.00291589	0.00577684	0.00492025	0.00369863
m1032	hsa-miR-874-5p	0.00253447	0.000848676	0.0010936	0.00166296	0.00187224	0.00202399	0.00235266	0.0023769	0.00272777	0.00281797	0.00234298	0.00252589
m1033	hsa-miR-875-3p	8.44823e-05	4.99221e-05	6.83499e-05	5.03928e-05	7.48895e-05	6.74664e-05	4.12747e-05	6.60249e-05	0.00094061	7.04493e-05	0.000175723	9.02104e-05
m1034	hsa-miR-875-5p	8.44823e-05	4.99221e-05	6.83499e-05	0.000755892	7.48895e-05	6.74664e-05	4.12747e-05	6.60249e-05	9.4061e-05	7.04493e-05	5.85744e-05	9.02104e-05
m1035	hsa-miR-877-3p	0.00177413	0.0013479	0.0010936	0.00100786	7.48895e-05	0.00121439	0.000742945	0.0013205	0.000658427	0.00119764	0.000820042	0.000451052
m1036	hsa-miR-877-5p	0.00160516	0.00149766	0.0020505	0.00292278	0.00127312	0.00242879	0.00165099	0.00231087	0.00131685	0.00154989	0.00216725	0.00144337
m1037	hsa-miR-885-3p	0.000675858	4.99221e-05	6.83499e-05	0.000705499	7.48895e-05	6.74664e-05	0.000454022	6.60249e-05	0.000846549	7.04493e-05	0.000644319	0.000631473
m1038	hsa-miR-885-5p	8.44823e-05	4.99221e-05	6.83499e-05	0.000554321	7.48895e-05	6.74664e-05	4.12747e-05	6.60249e-05	9.4061e-05	7.04493e-05	5.85744e-05	0.000270631
m1039	hsa-miR-887-3p	0.00261895	0.00269579	0.00334914	0.00272121	0.00224669	0.00425038	0.00255903	0.00462174	0.00235152	0.00380426	0.00392449	0.00333778
m1040	hsa-miR-887-5p	8.44823e-05	4.99221e-05	6.83499e-05	5.03928e-05	7.48895e-05	0.000539731	0.00111442	0.000924349	9.4061e-05	7.04493e-05	5.85744e-05	9.02104e-05
m1041	hsa-miR-888-5p	0.000844823	0.000998442	0.000751849	0.000755892	7.48895e-05	0.000877063	0.00119697	0.000594224	0.00141091	0.000281797	0.000351446	0.000541262
m1042	hsa-miR-889-3p	0.00447756	0.00489237	0.00471614	0.00337632	0.00277091	0.00290105	0.00251776	0.00204677	0.00404462	0.00288842	0.00304587	0.00279652
m1043	hsa-miR-889-5p	0.000253447	0.000848676	0.0001367	5.03928e-05	7.48895e-05	0.000944529	0.000577846	0.000330125	0.00094061	0.000281797	0.000234298	9.02104e-05
m1044	hsa-miR-891a-5p	8.44823e-05	0.000399377	0.000888549	5.03928e-05	7.48895e-05	6.74664e-05	4.12747e-05	6.60249e-05	9.4061e-05	7.04493e-05	5.85744e-05	9.02104e-05
m1045	hsa-miR-892c-3p	0.000337929	0.000149766	0.000410099	5.03928e-05	7.48895e-05	6.74664e-05	4.12747e-05	6.60249e-05	0.00122279	0.000704493	0.000292872	9.02104e-05
m1046	hsa-miR-9-5p	0.00160516	4.99221e-05	6.83499e-05	5.03928e-05	7.48895e-05	6.74664e-05	4.12747e-05	6.60249e-05	0.000564366	7.04493e-05	0.000234298	9.02104e-05
m1047	hsa-miR-922	0.0968167	0.0801749	0.0580291	0.035275	0.018273	0.0463494	0.0467643	0.0285888	0.0684764	0.013174	0.0102505	0.0231841
m1048	hsa-miR-92a-1-5p	0.00473101	0.00244618	0.00252895	0.00287239	0.00164757	0.00418291	0.00152716	0.00112242	0.00442087	0.00225438	0.000995765	0.00225526
m1049	hsa-miR-92a-3p	0.795739	0.768801	0.716922	0.634244	0.643975	0.755826	0.639923	0.493866	0.707433	0.641793	0.599685	0.669
m1050	hsa-miR-92b-3p	0.0249223	0.0200687	0.0235807	0.0194516	0.0188722	0.0187557	0.0186975	0.0141293	0.0174013	0.0147944	0.0166937	0.0156966
m1051	hsa-miR-92b-5p	0.0043086	0.00194696	0.00375924	0.00503928	0.00262113	0.00384558	0.00210501	0.00204677	0.00310401	0.00190213	0.00210868	0.00297694
m1052	hsa-miR-93-3p	0.00295688	0.00469268	0.00437439	0.00382985	0.00277091	0.00519491	0.00466404	0.00429162	0.00357432	0.00436786	0.00433451	0.00442031
m1053	hsa-miR-93-5p	0.340971	0.421293	0.345714	0.292883	0.271999	0.319791	0.351042	0.253668	0.325921	0.296803	0.256322	0.340274
m1054	hsa-miR-935	0.00498446	0.00579097	0.00628819	0.00801246	0.00614094	0.0072189	0.0042513	0.00495187	0.00667833	0.00605864	0.00632604	0.00875041
m1055	hsa-miR-936	8.44823e-05	4.99221e-05	6.83499e-05	5.03928e-05	7.48895e-05	0.001012	4.12747e-05	0.000660249	9.4061e-05	7.04493e-05	5.85744e-05	9.02104e-05
m1056	hsa-miR-937-3p	0.00109827	0.000648988	0.000888549	0.000705499	0.000973564	0.000944529	0.000619121	0.000396149	0.00103467	0.000704493	0.000351446	0.000902104
m1057	hsa-miR-941	0.0267809	0.0242622	0.0229656	0.0244909	0.021044	0.0213194	0.0247648	0.0227126	0.02154	0.0185282	0.0242498	0.0181323
m1058	hsa-miR-942-3p	0.00126723	0.000798754	0.0010936	0.000907071	7.48895e-05	0.000674664	0.00119697	0.000990374	0.00112873	0.000986291	0.000585744	0.000992314
m1059	hsa-miR-942-5p	0.00878616	0.00888614	0.00840704	0.00740774	0.00441848	0.00769117	0.0101123	0.00693261	0.0098764	0.00866527	0.0052717	0.0110959
m1060	hsa-miR-95-3p	0.000844823	0.000399377	0.000615149	5.03928e-05	7.48895e-05	0.00074213	4.12747e-05	0.000528199	0.000376244	0.000774943	0.000702893	9.02104e-05
m1061	hsa-miR-98-3p	0.00346377	0.00184712	0.0024606	0.00221728	0.000748895	0.00168666	0.00239393	0.00178267	0.00159904	0.00119764	0.000937191	0.00135316
m1062	hsa-miR-98-5p	0.135763	0.132543	0.156385	0.146744	0.146634	0.127309	0.153872	0.1475	0.132438	0.135897	0.134487	0.12846
m1063	hsa-miR-99a-3p	0.00244999	0.00279564	0.00184545	0.00191493	0.0021718	0.00310345	0.00470532	0.00495187	0.00300995	0.00239528	0.00322159	0.00270631
m1064	hsa-miR-99a-5p	0.0781461	0.0931048	0.0712206	0.0463614	0.0671759	0.0651725	0.0728499	0.055593	0.0541791	0.0430445	0.0561143	0.0488038
m1065	hsa-miR-99b-3p	0.0136016	0.0124805	0.0131915	0.0118927	0.0111585	0.0117391	0.0185736	0.0174306	0.0114754	0.0109196	0.0128278	0.00983293
m1066	hsa-miR-99b-5p	0.317991	0.304126	0.306344	0.29893	0.271325	0.293209	0.306547	0.30279	0.233271	0.237978	0.253159	0.268556
m1068	hsa_piR_000552/gb/DQ570687/Homo	0.00616721	0.0056412	0.00635654	0.00675264	0.00471804	0.00377812	0.00499424	0.00369739	0.00893579	0.00619954	0.00568172	0.00902104
m1069	hsa_piR_000753/gb/DQ570940/Homo	0.00101379	0.000848676	0.000341749	0.000705499	0.00149779	0.000877063	0.000908044	0.000858324	0.0021634	0.00133854	0.00111291	0.00324757
m1070	hsa_piR_000765/gb/DQ570956/Homo	0.168373	0.108581	0.102388	0.18091	0.129784	0.118066	0.183219	0.198999	0.328461	0.154989	0.117207	0.21425
m1071	hsa_piR_000775/gb/DQ570968/Homo	8.44823e-05	4.99221e-05	6.83499e-05	0.000100786	7.48895e-05	6.74664e-05	4.12747e-05	6.60249e-05	9.4061e-05	7.04493e-05	5.85744e-05	0.000902104
m1072	hsa_piR_000794/gb/DQ570992/Homo	0.00211206	0.00324494	0.00307575	0.00206611	0.00202202	0.00303599	0.00313688	0.00257497	0.00357432	0.00309977	0.00222583	0.00324757
m1073	hsa_piR_000796/gb/DQ570994/Homo	0.000253447	0.000399377	0.000683499	5.03928e-05	7.48895e-05	6.74664e-05	4.12747e-05	6.60249e-05	0.00112873	0.000422696	0.000234298	9.02104e-05
m1074	hsa_piR_000805/gb/DQ571003/Homo	0.0130948	0.010284	0.0125764	0.00927228	0.00816296	0.010997	0.0109791	0.0114883	0.0236093	0.0181055	0.0120078	0.0180421
m1075	hsa_piR_000823/gb/DQ571031/Homo	0.00152068	0.000898598	0.000888549	0.00110864	0.000973564	0.00114693	0.00107314	0.000924349	0.0016931	0.00133854	0.000702893	0.000902104
m1076	hsa_piR_000848/gb/DQ571067/Homo	8.44823e-05	4.99221e-05	6.83499e-05	0.000100786	7.48895e-05	6.74664e-05	4.12747e-05	6.60249e-05	9.4061e-05	7.04493e-05	5.85744e-05	0.00126295
m1077	hsa_piR_001042/gb/DQ571335/Homo	0.00126723	0.00114821	0.00102525	0.00110864	7.48895e-05	0.00128186	0.00132079	0.00165062	0.00263371	0.00218393	0.00169866	0.00324757
m1078	hsa_piR_001101/gb/DQ571419/Homo	0.0178258	0.0120312	0.0125764	0.0180406	0.0152026	0.0163269	0.0182847	0.0200055	0.0311342	0.0260663	0.0220826	0.0345506
m1079	hsa_piR_001152/gb/DQ571500/Homo	0.0367498	0.0328987	0.0292538	0.0338136	0.0369954	0.035015	0.0432559	0.0361156	0.0661249	0.039663	0.042115	0.0720781
m1080	hsa_piR_001159/gb/DQ571511/Homo	0.00177413	0.00234634	0.00157205	0.00186453	0.00179735	0.00161919	0.00160971	0.00112242	0.00376244	0.00183168	0.00281157	0.00234547
m1081	hsa_piR_001168/gb/DQ571524/Homo	8.44823e-05	4.99221e-05	6.83499e-05	0.000655107	7.48895e-05	6.74664e-05	4.12747e-05	6.60249e-05	9.4061e-05	7.04493e-05	5.85744e-05	0.000360841
m1082	hsa_piR_001169/gb/DQ571525/Homo	8.44823e-05	4.99221e-05	6.83499e-05	5.03928e-05	7.48895e-05	6.74664e-05	0.000619121	6.60249e-05	9.4061e-05	7.04493e-05	5.85744e-05	9.02104e-05
m1083	hsa_piR_001170/gb/DQ571526/Homo	0.0122499	0.0136787	0.0118245	0.0157226	0.0131806	0.017069	0.0145287	0.0149877	0.0282183	0.0312795	0.0231955	0.0387905
m1084	hsa_piR_001184/gb/DQ571550/Homo	0.000844823	4.99221e-05	6.83499e-05	0.000251964	7.48895e-05	6.74664e-05	4.12747e-05	6.60249e-05	0.00131685	7.04493e-05	0.000468595	0.00126295
m1085	hsa_piR_001311/gb/DQ571812/Homo	0.000844823	0.00114821	0.000956899	0.00161257	0.00112334	0.000674664	0.00140334	0.000594224	0.00291589	0.00176123	0.00158151	0.00198463
m1086	hsa_piR_001312/gb/DQ571813/Homo	0.0121655	0.00973481	0.00738179	0.0114392	0.00966075	0.0074213	0.0153542	0.0125447	0.0248321	0.0199372	0.0135307	0.0194854
m1087	hsa_piR_001318/gb/DQ571823/Homo	0.000253447	0.000449299	0.000478449	0.000705499	0.00104845	0.000674664	0.000536571	0.000528199	0.0021634	0.000986291	0.00111291	0.00288673
m1088	hsa_piR_001840/gb/DQ572465/Homo	8.44823e-05	4.99221e-05	6.83499e-05	5.03928e-05	7.48895e-05	6.74664e-05	0.000577846	6.60249e-05	9.4061e-05	7.04493e-05	5.85744e-05	9.02104e-05
m1089	hsa_piR_001918/gb/DQ572554/Homo	8.44823e-05	4.99221e-05	6.83499e-05	5.03928e-05	7.48895e-05	6.74664e-05	4.12747e-05	6.60249e-05	0.000188122	7.04493e-05	0.000585744	9.02104e-05
m1090	hsa_piR_002158/gb/DQ572892/Homo	0.00101379	0.000449299	0.000478449	0.000655107	7.48895e-05	0.00114693	0.000825495	0.000792299	0.00131685	0.000704493	0.00052717	0.00135316
m1091	hsa_piR_002441/gb/DQ573293/Homo	0.000506894	0.000549143	0.000341749	0.000655107	7.48895e-05	0.000269865	4.12747e-05	0.000858324	0.000658427	0.000352247	0.000995765	0.000902104
m1092	hsa_piR_002468/gb/DQ573323/Homo	8.44823e-05	0.000648988	0.0002734	5.03928e-05	7.48895e-05	6.74664e-05	0.000412747	6.60249e-05	9.4061e-05	0.000140899	5.85744e-05	9.02104e-05
m1093	hsa_piR_002852/gb/DQ573835/Homo	8.44823e-05	4.99221e-05	6.83499e-05	0.000251964	7.48895e-05	6.74664e-05	4.12747e-05	6.60249e-05	9.4061e-05	7.04493e-05	5.85744e-05	0.00126295
m1094	hsa_piR_004152/gb/DQ575658/Homo	0.000168965	4.99221e-05	6.83499e-05	5.03928e-05	7.48895e-05	6.74664e-05	4.12747e-05	6.60249e-05	0.00094061	7.04493e-05	0.000468595	9.02104e-05
m1095	hsa_piR_004153/gb/DQ575660/Homo	0.00937753	0.00464276	0.00567304	0.00745814	0.00614094	0.00539731	0.0114744	0.0114883	0.0144854	0.00598819	0.00462738	0.00703641
m1096	hsa_piR_004271/gb/DQ575827/Homo	0.00101379	0.000499221	0.000888549	0.000705499	0.000823785	0.00141679	0.000495297	0.000462174	0.000658427	0.00112719	0.00105434	0.00252589
m1097	hsa_piR_004307/gb/DQ575881/Homo	0.00751892	0.0107333	0.00861209	0.00851639	0.00726429	0.00708397	0.00908044	0.00501789	0.0167429	0.0122582	0.0096062	0.0164183
m1098	hsa_piR_004308/gb/DQ575882/Homo	0.00447756	0.00629019	0.00786024	0.00599674	0.00606605	0.00519491	0.00557209	0.00297112	0.00902985	0.00831302	0.00568172	0.00938188
m1099	hsa_piR_004309/gb/DQ575884/Homo	0.00101379	0.000848676	0.0012303	0.00110864	0.00112334	0.00074213	0.00107314	0.0013205	0.00197528	0.00281797	0.00105434	0.001714
m1100	hsa_piR_004721/gb/DQ576479/Homo	0.00337929	0.0033947	0.0024606	0.00161257	0.00187224	0.00256372	0.00367345	0.00231087	0.0072427	0.00373381	0.00246013	0.00568325
m1101	hsa_piR_004801/gb/DQ576605/Homo	8.44823e-05	0.000848676	0.000888549	5.03928e-05	7.48895e-05	6.74664e-05	0.000536571	6.60249e-05	9.4061e-05	0.000281797	5.85744e-05	9.02104e-05
[truncated: 122 more rows]

## Sheet: FC and P value Figure 3A
MIRNA										Normalized to respectful siRNA control conditions						P value
[truncated: 598 more rows]
