# Supplementary material for: Challenges in mimicking hypoxia: insights into HIF-regulated MiRNA expression induced by DMOG and CoCl2
Source: Cell Commun Signal. 2025 Oct 22;23:454. doi: 10.1186/s12964-025-02459-7 (PMC12542114; doi:10.1186/s12964-025-02459-7)
Supplement: Supplementary file 3 — Supplementary Material 3. [file 12964_2025_2459_MOESM3_ESM.xlsx]

## Sheet: All
display_label	HIF1_motif_count	EPAS1_motif_count	TOTAL			AVV PER MIR
27	NA	1	1472	EPAS1	4.3452	4.35503
MIR1181	2	23	1136	HIF1A	3.35662	3.39104
MIR1184-1	6	4
MIR1199	1	2
MIR1204	1	1
MIR1224	4	1
MIR1225	6	1
MIR1227	2	1
MIR1229	6	7
MIR1236	NA	1
MIR1237	1	NA
MIR1238	NA	1
MIR1247	2	4
MIR1253	1	1
MIR1282	3	2
MIR1285-2	1	1
MIR1286	2	3
MIR129-1	NA	1
MIR1292	2	NA
MIR1303	NA	2
MIR1306	1	NA
MIR130A	3	15
MIR134	1	NA
MIR1469	5	12
MIR152	2	8
MIR153-1	1	2
MIR1827	NA	3
MIR1908	NA	2
MIR1914	2	10
MIR1915	4	4
MIR193B	4	3
MIR194-2	5	7
MIR195	6	3
MIR196A1	2	NA
MIR196A2	1	NA
MIR196B	3	19
MIR199B	4	6
MIR19A	8	4
MIR19B1	8	4
MIR200B	2	NA
MIR200C	3	2
MIR202	NA	1
MIR20A	8	4
MIR210	12	18
MIR212	17	12
MIR216B	NA	1
MIR219A1	2	9
MIR2276	1	NA
MIR24-2	2	5
MIR301A	NA	1
MIR301B	4	3
MIR3064	4	1
MIR3124	NA	3
MIR3131	4	2
MIR3132	4	NA
MIR3137	1	NA
MIR3151	NA	1
MIR3153	4	2
MIR3155A	3	13
MIR3159	6	4
MIR3164	1	3
MIR3170	2	NA
MIR3174	5	6
MIR3178	3	4
MIR3179-1	2	5
MIR3179-3	5	11
MIR3179-4	2	6
MIR3180-1	4	11
MIR3180-2	5	12
MIR3180-3	5	11
MIR3180-4	2	4
MIR3180-5	3	7
MIR3187	9	5
MIR3188	4	10
MIR3190	11	29
MIR3195	2	NA
MIR3197	1	1
MIR330	5	1
MIR33A	3	NA
MIR33B	4	9
MIR34A	NA	2
MIR3616	1	NA
MIR3620	4	3
MIR3621	17	10
MIR3622B	NA	1
MIR3651	3	NA
MIR3652	1	1
MIR365A	4	3
MIR3663	3	1
MIR3665	NA	1
MIR3670-1	2	5
MIR3670-2	2	6
MIR3670-3	3	6
MIR3678	NA	1
MIR3679	1	9
MIR3680-1	2	NA
MIR3680-2	3	1
MIR375	NA	1
MIR377	1	NA
MIR378J	3	3
MIR3911	1	NA
MIR3912	5	6
MIR3913-2	1	2
MIR3916	NA	1
MIR3917	3	2
MIR3936	2	1
MIR3940	9	4
MIR412	1	NA
MIR4252	5	4
MIR4254	2	3
MIR4262	1	6
MIR4265	1	1
MIR4271	1	NA
MIR4281	4	4
MIR4284	1	11
MIR4285	8	5
MIR429	2	NA
MIR4291	1	NA
MIR4292	1	NA
MIR4313	NA	2
MIR4316	2	2
MIR4321	6	3
MIR4322	7	3
MIR4326	NA	1
MIR433	NA	1
MIR4442	2	8
MIR4444-1	4	2
MIR4448	NA	2
MIR4449	4	2
MIR4453	NA	2
MIR4458	4	6
MIR4477B	1	NA
MIR4478	NA	2
MIR4484	3	NA
MIR4488	1	3
MIR4492	2	6
MIR4497	1	14
MIR449A	1	1
MIR449C	1	1
MIR4505	7	21
MIR4506	1	2
MIR4512	1	NA
MIR4513	NA	1
MIR4514	8	4
MIR4515	4	3
MIR4516	3	7
MIR4517	2	NA
MIR4520-1	2	1
MIR4524B	NA	1
MIR4530	6	7
MIR4534	1	1
MIR4540	NA	1
MIR4632	NA	3
MIR4638	2	NA
MIR4639	NA	1
MIR4640	NA	1
MIR4641	NA	5
MIR4645	NA	1
MIR4646	NA	1
MIR4648	8	6
MIR4651	1	NA
MIR4653	5	6
MIR4656	10	8
MIR4658	2	NA
MIR4664	3	4
MIR4665	2	2
MIR4666A	7	15
MIR4671	3	1
MIR4672	4	7
MIR4674	7	6
MIR4683	6	4
MIR4684	2	3
MIR4686	4	2
MIR4687	1	4
MIR4688	1	6
MIR4689	1	NA
MIR4690	1	2
MIR4691	3	2
MIR4692	5	4
MIR4695	1	1
MIR4696	NA	1
MIR4701	2	2
MIR4707	NA	1
MIR4710	5	8
MIR4712	NA	2
MIR4716	3	1
MIR4717	4	3
MIR4720	1	NA
MIR4723	NA	1
MIR4726	2	1
MIR4727	2	NA
MIR4728	2	3
MIR4731	3	4
MIR4732	NA	1
MIR4739	NA	2
MIR4740	8	38
MIR4745	17	14
MIR4750	12	1
MIR4751	1	1
MIR4754	3	1
MIR4757	NA	2
MIR4758	1	3
MIR4763	3	5
MIR4766	1	3
MIR4767	7	8
MIR4781	NA	1
MIR4783	5	1
MIR4784	8	6
MIR4787	1	5
MIR4788	2	NA
MIR4795	1	1
MIR4799	NA	1
MIR483	2	4
MIR485	1	NA
MIR487A	1	NA
MIR497	6	3
MIR4999	NA	2
MIR5001	1	1
MIR5004	4	13
MIR5006	1	13
MIR5008	2	2
MIR5009	2	NA
MIR5010	1	1
MIR5047	4	1
MIR505	NA	1
MIR5088	7	5
MIR5091	2	2
MIR5092	NA	1
MIR5093	3	1
MIR5189	3	1
MIR5192	4	5
MIR5194	3	7
MIR5196	1	NA
MIR544B	1	NA
MIR548AK	2	1
MIR548AL	1	NA
MIR548AQ	NA	1
MIR548AR	2	4
MIR548C	NA	7
MIR548D2	1	NA
MIR548O	1	NA
MIR548V	1	7
MIR550A3	5	3
MIR5587	3	2
MIR561	1	3
MIR564	3	2
MIR5684	11	15
MIR5691	1	NA
MIR5692A1	4	10
MIR5692C2	4	10
MIR5703	NA	1
MIR5708	NA	1
MIR578	NA	1
MIR5787	2	4
MIR580	NA	1
MIR584	NA	3
MIR589	1	NA
MIR6068	3	6
MIR6073	NA	2
MIR6080	3	2
MIR6084	1	NA
MIR6090	2	3
MIR6125	NA	1
MIR6131	1	1
MIR614	3	21
MIR619	1	1
MIR623	1	NA
MIR637	2	1
MIR638	1	1
MIR639	2	3
MIR642A	1	4
MIR644A	NA	1
MIR647	2	10
MIR6500	NA	6
MIR6503	2	1
MIR6508	1	4
MIR6511B1	2	1
MIR6513	1	NA
MIR6514	2	1
MIR6515	5	4
MIR6516	1	NA
MIR656	1	NA
MIR661	12	31
MIR663A	5	4
MIR663B	2	1
MIR664B	5	2
MIR6720	4	4
MIR6721	3	2
MIR6726	7	8
MIR6727	8	7
MIR6729	2	3
MIR6731	2	NA
MIR6732	NA	3
MIR6734	6	3
MIR6736	3	2
MIR6737	3	1
MIR6741	4	NA
MIR6742	3	2
MIR6744	2	1
MIR6746	1	NA
MIR6747	1	NA
MIR6748	2	1
MIR6749	1	3
MIR6750	2	6
MIR6751	3	3
MIR6752	NA	1
MIR6753	2	1
MIR6756	NA	4
MIR6757	4	5
MIR6758	2	3
MIR6766	3	2
MIR6770-1	19	19
MIR6772	NA	1
MIR6773	2	3
MIR6775	2	2
MIR6777	4	9
MIR6778	NA	1
MIR6779	1	NA
MIR6781	3	1
MIR6782	3	7
MIR6784	2	NA
MIR6786	6	3
MIR6787	17	10
MIR6789	2	1
MIR6791	2	1
MIR6794	NA	1
MIR6797	4	1
MIR6798	3	1
MIR6803	1	2
MIR6805	3	3
MIR6806	3	5
MIR6807	9	8
MIR6809	3	NA
MIR6811	NA	2
MIR6812	1	NA
MIR6813	7	8
MIR6815	3	7
MIR6816	7	3
MIR6817	8	3
MIR6821	14	14
MIR6822	1	22
MIR6823	2	1
MIR6825	6	10
MIR6827	1	16
MIR6829	2	3
MIR6833	3	4
MIR6834	2	2
MIR6835	5	4
MIR6836	2	NA
MIR6837	1	1
MIR6838	3	4
MIR6842	1	NA
MIR6843	NA	2
MIR6845	5	5
MIR6847	1	2
MIR6848	3	4
MIR6849	5	2
MIR6850	7	4
MIR6853	1	1
MIR6858	3	5
MIR6859-1	2	1
MIR6859-2	4	1
MIR6859-3	2	1
MIR6859-4	4	1
MIR6865	3	1
MIR6867	1	2
MIR6868	NA	2
MIR6869	4	3
MIR6873	1	5
MIR6875	5	4
MIR6879	4	4
MIR6882	8	6
MIR6884	1	14
MIR6889	2	NA
MIR6891	4	3
MIR6892	1	2
MIR6893	5	5
MIR7106	NA	2
MIR7107	2	1
MIR7108	9	3
MIR7109	5	9
MIR7112	6	10
MIR7113	3	2
MIR7114	2	1
MIR7155	1	8
MIR765	2	NA
MIR7706	1	2
MIR7845	2	2
MIR7846	3	2
MIR7850	2	6
MIR7974	2	NA
MIR8072	3	2
MIR8073	1	NA
MIR8083	4	7
MIR8085	6	6
MIR8089	4	2
MIR9-2	1	3
MIR922	6	8
MIR92A1	8	4
MIR9-3	4	4
MIR937	2	3

## Sheet: Common
display_label	HIF1_motif_count	EPAS1_motif_count
MIR6770-1	19	19
MIR3621	17	10
MIR6787	17	10
MIR212	17	12
MIR4745	17	14
MIR6821	14	14
MIR4750	12	1
MIR210	12	18
MIR661	12	31
MIR5684	11	15
MIR3190	11	29
MIR4656	10	8
MIR7108	9	3
MIR3940	9	4
MIR3187	9	5
MIR6807	9	8
MIR6817	8	3
MIR19A	8	4
MIR19B1	8	4
MIR20A	8	4
MIR4514	8	4
MIR92A1	8	4
MIR4285	8	5
MIR4648	8	6
MIR4784	8	6
MIR6882	8	6
MIR6727	8	7
MIR4740	8	38
MIR4322	7	3
MIR6816	7	3
MIR6850	7	4
MIR5088	7	5
MIR4674	7	6
MIR4767	7	8
MIR6726	7	8
MIR6813	7	8
MIR4666A	7	15
MIR4505	7	21
MIR1225	6	1
MIR195	6	3
MIR4321	6	3
MIR497	6	3
MIR6734	6	3
MIR6786	6	3
MIR1184-1	6	4
MIR3159	6	4
MIR4683	6	4
MIR8085	6	6
MIR1229	6	7
MIR4530	6	7
MIR922	6	8
MIR6825	6	10
MIR7112	6	10
MIR330	5	1
MIR4783	5	1
MIR664B	5	2
MIR6849	5	2
MIR550A3	5	3
MIR4252	5	4
MIR4692	5	4
MIR6515	5	4
MIR663A	5	4
MIR6835	5	4
MIR6875	5	4
MIR6845	5	5
MIR6893	5	5
MIR3174	5	6
MIR3912	5	6
MIR4653	5	6
MIR194-2	5	7
MIR4710	5	8
MIR7109	5	9
MIR3179-3	5	11
MIR3180-3	5	11
MIR1469	5	12
MIR3180-2	5	12
MIR1224	4	1
MIR3064	4	1
MIR5047	4	1
MIR6797	4	1
MIR6859-2	4	1
MIR6859-4	4	1
MIR3131	4	2
MIR3153	4	2
MIR4444-1	4	2
MIR4449	4	2
MIR4686	4	2
MIR8089	4	2
MIR193B	4	3
MIR301B	4	3
MIR3620	4	3
MIR365A	4	3
MIR4515	4	3
MIR4717	4	3
MIR6869	4	3
MIR6891	4	3
MIR1915	4	4
MIR4281	4	4
MIR6720	4	4
MIR6879	4	4
MIR9-3	4	4
MIR5192	4	5
MIR6757	4	5
MIR199B	4	6
MIR4458	4	6
MIR4672	4	7
MIR8083	4	7
MIR33B	4	9
MIR6777	4	9
MIR3188	4	10
MIR5692A1	4	10
MIR5692C2	4	10
MIR3180-1	4	11
MIR5004	4	13
MIR3663	3	1
MIR3680-2	3	1
MIR4671	3	1
MIR4716	3	1
MIR4754	3	1
MIR5093	3	1
MIR5189	3	1
MIR6737	3	1
MIR6781	3	1
MIR6798	3	1
MIR6865	3	1
MIR1282	3	2
MIR200C	3	2
MIR3917	3	2
MIR4691	3	2
MIR5587	3	2
MIR564	3	2
MIR6080	3	2
MIR6721	3	2
MIR6736	3	2
MIR6742	3	2
MIR6766	3	2
MIR7113	3	2
MIR7846	3	2
MIR8072	3	2
MIR378J	3	3
MIR6751	3	3
MIR6805	3	3
MIR3178	3	4
MIR4664	3	4
MIR4731	3	4
MIR6833	3	4
MIR6838	3	4
MIR6848	3	4
MIR4763	3	5
MIR6806	3	5
MIR6858	3	5
MIR3670-3	3	6
MIR6068	3	6
MIR3180-5	3	7
MIR4516	3	7
MIR5194	3	7
MIR6782	3	7
MIR6815	3	7
MIR3155A	3	13
MIR130A	3	15
MIR196B	3	19
MIR614	3	21
MIR1227	2	1
MIR3936	2	1
MIR4520-1	2	1
MIR4726	2	1
MIR548AK	2	1
MIR637	2	1
MIR6503	2	1
MIR6511B1	2	1
MIR6514	2	1
MIR663B	2	1
MIR6744	2	1
MIR6748	2	1
MIR6753	2	1
MIR6789	2	1
MIR6791	2	1
MIR6823	2	1
MIR6859-1	2	1
MIR6859-3	2	1
MIR7107	2	1
MIR7114	2	1
MIR4316	2	2
MIR4665	2	2
MIR4701	2	2
MIR5008	2	2
MIR5091	2	2
MIR6775	2	2
MIR6834	2	2
MIR7845	2	2
MIR1286	2	3
MIR4254	2	3
MIR4684	2	3
MIR4728	2	3
MIR6090	2	3
MIR639	2	3
MIR6729	2	3
MIR6758	2	3
MIR6773	2	3
MIR6829	2	3
MIR937	2	3
MIR1247	2	4
MIR3180-4	2	4
MIR483	2	4
MIR548AR	2	4
MIR5787	2	4
MIR24-2	2	5
MIR3179-1	2	5
MIR3670-1	2	5
MIR3179-4	2	6
MIR3670-2	2	6
MIR4492	2	6
MIR6750	2	6
MIR7850	2	6
MIR152	2	8
MIR4442	2	8
MIR219A1	2	9
MIR1914	2	10
MIR647	2	10
MIR1181	2	23
MIR1204	1	1
MIR1253	1	1
MIR1285-2	1	1
MIR3197	1	1
MIR3652	1	1
MIR4265	1	1
MIR449A	1	1
MIR449C	1	1
MIR4534	1	1
MIR4695	1	1
MIR4751	1	1
MIR4795	1	1
MIR5001	1	1
MIR5010	1	1
MIR6131	1	1
MIR619	1	1
MIR638	1	1
MIR6837	1	1
MIR6853	1	1
MIR1199	1	2
MIR153-1	1	2
MIR3913-2	1	2
MIR4506	1	2
MIR4690	1	2
MIR6803	1	2
MIR6847	1	2
MIR6867	1	2
MIR6892	1	2
MIR7706	1	2
MIR3164	1	3
MIR4488	1	3
MIR4758	1	3
MIR4766	1	3
MIR561	1	3
MIR6749	1	3
MIR9-2	1	3
MIR4687	1	4
MIR642A	1	4
MIR6508	1	4
MIR4787	1	5
MIR6873	1	5
MIR4262	1	6
MIR4688	1	6
MIR548V	1	7
MIR7155	1	8
MIR3679	1	9
MIR4284	1	11
MIR5006	1	13
MIR4497	1	14
MIR6884	1	14
MIR6827	1	16
MIR6822	1	22

## Sheet: HIF1unique
display_label	HIF1_motif_count	EPAS1_motif_count
MIR3132	4	NA
MIR6741	4	NA
MIR33A	3	NA
MIR3651	3	NA
MIR4484	3	NA
MIR6809	3	NA
MIR1292	2	NA
MIR196A1	2	NA
MIR200B	2	NA
MIR3170	2	NA
MIR3195	2	NA
MIR3680-1	2	NA
MIR429	2	NA
MIR4517	2	NA
MIR4638	2	NA
MIR4658	2	NA
MIR4727	2	NA
MIR4788	2	NA
MIR5009	2	NA
MIR6731	2	NA
MIR6784	2	NA
MIR6836	2	NA
MIR6889	2	NA
MIR765	2	NA
MIR7974	2	NA
MIR1237	1	NA
MIR1306	1	NA
MIR134	1	NA
MIR196A2	1	NA
MIR2276	1	NA
MIR3137	1	NA
MIR3616	1	NA
MIR377	1	NA
MIR3911	1	NA
MIR412	1	NA
MIR4271	1	NA
MIR4291	1	NA
MIR4292	1	NA
MIR4477B	1	NA
MIR4512	1	NA
MIR4651	1	NA
MIR4689	1	NA
MIR4720	1	NA
MIR485	1	NA
MIR487A	1	NA
MIR5196	1	NA
MIR544B	1	NA
MIR548AL	1	NA
MIR548D2	1	NA
MIR548O	1	NA
MIR5691	1	NA
MIR589	1	NA
MIR6084	1	NA
MIR623	1	NA
MIR6513	1	NA
MIR6516	1	NA
MIR656	1	NA
MIR6746	1	NA
MIR6747	1	NA
MIR6779	1	NA
MIR6812	1	NA
MIR6842	1	NA
MIR8073	1	NA

## Sheet: EPAS1unique
display_label	HIF1_motif_count	EPAS1_motif_count
MIR548C	NA	7
MIR6500	NA	6
MIR4641	NA	5
MIR6756	NA	4
MIR1827	NA	3
MIR3124	NA	3
MIR4632	NA	3
MIR584	NA	3
MIR6732	NA	3
MIR1303	NA	2
MIR1908	NA	2
MIR34A	NA	2
MIR4313	NA	2
MIR4448	NA	2
MIR4453	NA	2
MIR4478	NA	2
MIR4712	NA	2
MIR4739	NA	2
MIR4757	NA	2
MIR4999	NA	2
MIR6073	NA	2
MIR6811	NA	2
MIR6843	NA	2
MIR6868	NA	2
MIR7106	NA	2
MIR1236	NA	1
MIR1238	NA	1
MIR129-1	NA	1
MIR202	NA	1
MIR216B	NA	1
MIR301A	NA	1
MIR3151	NA	1
MIR3622B	NA	1
MIR3665	NA	1
MIR3678	NA	1
MIR375	NA	1
MIR3916	NA	1
MIR4326	NA	1
MIR433	NA	1
MIR4513	NA	1
MIR4524B	NA	1
MIR4540	NA	1
MIR4639	NA	1
MIR4640	NA	1
MIR4645	NA	1
MIR4646	NA	1
MIR4696	NA	1
MIR4707	NA	1
MIR4723	NA	1
MIR4732	NA	1
MIR4781	NA	1
MIR4799	NA	1
MIR505	NA	1
MIR5092	NA	1
MIR548AQ	NA	1
MIR5703	NA	1
MIR5708	NA	1
MIR578	NA	1
MIR580	NA	1
MIR6125	NA	1
MIR644A	NA	1
MIR6752	NA	1
MIR6772	NA	1
MIR6778	NA	1
MIR6794	NA	1
MIR933	NA	1
