# Supplementary material for: Challenges in mimicking hypoxia: insights into HIF-regulated MiRNA expression induced by DMOG and CoCl2
Source: Cell Commun Signal. 2025 Oct 22;23:454. doi: 10.1186/s12964-025-02459-7 (PMC12542114; doi:10.1186/s12964-025-02459-7)
Supplement: Supplementary file 4 — Supplementary Material 4. [file 12964_2025_2459_MOESM4_ESM.xlsx]

## Sheet: Hypoxia 8h (-) HIF1A
test_id	gene_id	gene	locus	Ctrl (8h hypoxia)	Hypoxia (-) HIF1A	status	Ctrl (8h hypoxia)	Hypoxia (-) HIF1A	huven_49 vs. huvec_48 fold change	log2(fold_change)	test_stat	p_value	q_value
XLOC_034975	XLOC_034975	AC009951.1,AC009951.2,AC009951.3,ZEB2-AS1	chr2:144364363-144521477	huvec_48	huven_49	OK	0.0230759	4.04652	175.357	7.45415	0.123572	0.0001	0.0453
XLOC_061613	XLOC_061613	TMSB15B-AS1	chrX:103880667-103966712	huvec_48	huven_49	OK	0.0196802	1.09173	55.4735	5.79372	0.470675	0.1272	0.999186
XLOC_025204	XLOC_025204	NPIPB5	chr16:22345935-22536521	huvec_48	huven_49	OK	0.00828992	0.458703	55.3326	5.79006	0.146196	5e-05	0.0296192
XLOC_028058	XLOC_028058	AC091180.2	chr17:49230852-49369998	huvec_48	huven_49	OK	0.0175208	0.845601	48.2627	5.59284	0.441878	0.2763	0.999186
XLOC_032489	XLOC_032489	WASH5P	chr19:60950-71626	huvec_48	huven_49	OK	0.0543857	2.35765	43.3505	5.43798	0.932218	0.02895	0.842888
XLOC_010762	XLOC_010762	MIR29B2,MIR29B2CHG,MIR29C	chr1:207801517-207879115	huvec_48	huven_49	OK	0.892118	36.7623	41.2079	5.36485	1.52477	0.1402	0.999186
XLOC_033929	XLOC_033929	AC009228.1	chr2:24202863-24360714	huvec_48	huven_49	OK	0.0149629	0.587835	39.2862	5.29595	0.200525	0.36485	0.999186
XLOC_014530	XLOC_014530	GRM5-AS1	chr11:88504575-89065945	huvec_48	huven_49	OK	0.0147542	0.514736	34.8874	5.12463	0.398655	0.38665	0.999186
XLOC_027660	XLOC_027660	EFCAB5	chr17:29560546-30186475	huvec_48	huven_49	OK	0.0115641	0.371805	32.1517	5.00682	0.115493	0.1691	0.999186
XLOC_006063	XLOC_006063	AL669831.6,LINC01409	chr1:586070-859446	huvec_48	huven_49	OK	0.195196	5.08972	26.0749	4.70459	0.11825	0.1077	0.999186
XLOC_021753	XLOC_021753	LINC02298	chr14:105093608-105100131	huvec_48	huven_49	OK	0.0349986	0.844344	24.1251	4.59246	1.01911	0.0321	0.875667
XLOC_045219	XLOC_045219	AC098679.2	chr4:158270377-158278676	huvec_48	huven_49	OK	0.0343343	0.781954	22.7747	4.50936	1.86607	0.03085	0.871838
XLOC_012679	XLOC_012679	MARCH8	chr10:45454584-45594906	huvec_48	huven_49	OK	0.0676789	1.47969	21.8634	4.45044	1.7759	0.0266	0.830147
XLOC_010033	XLOC_010033	SEC22B4P	chr1:146321213-146401647	huvec_48	huven_49	OK	0.0263816	0.430367	16.3132	4.02796	0.940029	0.2699	0.999186
XLOC_032494	XLOC_032494	AC010507.2,LINC01002	chr19:197309-246544	huvec_48	huven_49	OK	0.0280153	0.404293	14.4312	3.85111	0.21241	5e-05	0.0296192
XLOC_014320	XLOC_014320	PPFIA1	chr11:70270699-70436584	huvec_48	huven_49	OK	0.105832	1.52695	14.4281	3.8508	1.18643	5e-05	0.0296192
XLOC_046206	XLOC_046206	PRSS12	chr4:118278708-118353003	huvec_48	huven_49	OK	0.0321596	0.461557	14.3521	3.84318	0.443438	0.1071	0.999186
XLOC_015712	XLOC_015712	RCOR2	chr11:63911229-63917164	huvec_48	huven_49	OK	0.0245776	0.350782	14.2724	3.83516	0.51427	0.1841	0.999186
XLOC_018040	XLOC_018040	SLC2A14	chr12:7812511-7900140	huvec_48	huven_49	OK	0.0494308	0.677714	13.7104	3.77719	0.624563	0.0001	0.0453
XLOC_012686	XLOC_012686	PARGP1	chr10:45854092-45972154	huvec_48	huven_49	OK	0.0639944	0.781889	12.2181	3.61095	1.60731	0.02615	0.830147
XLOC_032693	XLOC_032693	AC136469.2	chr19:8444569-8489114	huvec_48	huven_49	OK	0.040379	0.475359	11.7724	3.55734	0.0863765	0.37435	0.999186
XLOC_036682	XLOC_036682	AC012360.2	chr2:105249403-105249794	huvec_48	huven_49	OK	0.176699	2.08018	11.7724	3.55734	1.76624	0.2417	0.999186
XLOC_039772	XLOC_039772	AP001437.1	chr21:37337381-37526358	huvec_48	huven_49	OK	0.131483	1.54788	11.7725	3.55734	0.349262	0.48245	0.999186
XLOC_042573	XLOC_042573	AC069213.1	chr3:195544047-195550581	huvec_48	huven_49	OK	0.0548607	0.634618	11.5678	3.53205	0.85872	0.14545	0.999186
XLOC_027693	XLOC_027693	RAB11FIP4	chr17:31391674-31538211	huvec_48	huven_49	OK	0.0377587	0.433852	11.4901	3.52232	0.218931	0.0474	0.978626
XLOC_057474	XLOC_057474	TSTA3	chr8:143612617-143618048	huvec_48	huven_49	OK	0.0595751	0.651251	10.9316	3.45043	0.719473	0.00155	0.231778
XLOC_057727	XLOC_057727	SNX18P7	chr9:33576379-33577014	huvec_48	huven_49	OK	0.0770684	0.842477	10.9315	3.45043	1.70682	0.24305	0.999186
XLOC_047862	XLOC_047862	MIR146A,MIR3142HG	chr5:160438593-160487426	huvec_48	huven_49	OK	1.89857	19.4666	10.2533	3.35802	0.86085	0.1228	0.999186
XLOC_009965	XLOC_009965	AC241952.1	chr1:120489859-120701289	huvec_48	huven_49	OK	0.0378043	0.365116	9.65805	3.27173	2.17506	0.01685	0.728999
XLOC_026136	XLOC_026136	PRSS27	chr16:2712418-2720551	huvec_48	huven_49	OK	0.0395084	0.365887	9.26099	3.21117	1.37423	0.03155	0.875555
XLOC_058328	XLOC_058328	PAPPA	chr9:116153790-116402321	huvec_48	huven_49	OK	0.0619063	0.551228	8.90423	3.15449	1.0593	0.0761	0.999186
XLOC_053809	XLOC_053809	RNF32	chr7:156388921-156893216	huvec_48	huven_49	OK	0.0450601	0.379634	8.42506	3.07469	0.316151	0.0148	0.690756
XLOC_049777	XLOC_049777	HIST1H4J	chr6:27824107-27824480	huvec_48	huven_49	OK	0.195129	1.64082	8.4089	3.07191	1.50003	0.2596	0.999186
XLOC_031880	XLOC_031880	LINC01535	chr19:37007856-37304395	huvec_48	huven_49	OK	0.108841	0.910313	8.3637	3.06414	0.408665	0.0657	0.999186
XLOC_039900	XLOC_039900	LSS	chr21:46185078-46228824	huvec_48	huven_49	OK	0.975583	7.80131	7.99656	2.99938	3.77871	0.00095	0.17214
XLOC_011471	XLOC_011471	AL117336.1	chr10:35098005-35212958	huvec_48	huven_49	OK	0.249051	1.88482	7.56801	2.91991	0.303437	0.50075	0.999186
XLOC_014782	XLOC_014782	AP000941.1	chr11:118606439-118679690	huvec_48	huven_49	OK	0.0562347	0.425584	7.568	2.91991	0.200194	0.4245	0.999186
XLOC_025565	XLOC_025565	AC026462.1	chr16:52552083-52677747	huvec_48	huven_49	OK	0.0621293	0.470195	7.56801	2.91991	1.41526	0.2653	0.999186
XLOC_056641	XLOC_056641	RBPMS-AS1	chr8:30382118-30572256	huvec_48	huven_49	OK	0.0604396	0.457407	7.568	2.91991	0.311947	0.18945	0.999186
XLOC_006525	XLOC_006525	MATN1-AS1	chr1:30711276-30726827	huvec_48	huven_49	OK	0.0753057	0.554833	7.36774	2.88122	1.30303	0.0585	0.999186
XLOC_055846	XLOC_055846	LINC02235	chr8:81791822-81924348	huvec_48	huven_49	OK	0.0449787	0.319101	7.09449	2.8267	0.382796	0.02665	0.830147
XLOC_015939	XLOC_015939	MAP6	chr11:75583195-75669120	huvec_48	huven_49	OK	0.0629238	0.438531	6.96924	2.801	0.817457	0.3057	0.999186
XLOC_021892	XLOC_021892	ZFHX2	chr14:23511759-23578790	huvec_48	huven_49	OK	0.130879	0.904374	6.91	2.78868	0.370798	0.3679	0.999186
XLOC_010840	XLOC_010840	LYPLAL1-AS1	chr1:219409038-219459369	huvec_48	huven_49	OK	0.0692209	0.470547	6.79776	2.76506	1.06464	0.0596	0.999186
XLOC_011721	XLOC_011721	AC016821.1	chr10:69510165-69544257	huvec_48	huven_49	OK	0.0612634	0.412126	6.72712	2.74999	2.41151	0.04925	0.990272
XLOC_013887	XLOC_013887	AC116021.1	chr11:46238381-46239267	huvec_48	huven_49	OK	0.0739892	0.497734	6.72712	2.74999	1.33013	0.2692	0.999186
XLOC_029575	XLOC_029575	SETP3	chr17:58420166-58488408	huvec_48	huven_49	OK	0.0545988	0.367292	6.72711	2.74999	0.986227	0.21885	0.999186
XLOC_038203	XLOC_038203	ARPC3P1	chr20:49113338-49188367	huvec_48	huven_49	OK	0.100852	0.678442	6.72711	2.74999	0.155929	0.44875	0.999186
XLOC_043788	XLOC_043788	AC092943.1	chr3:158962234-159897366	huvec_48	huven_49	OK	0.0493452	0.33195	6.7271	2.74999	0.21622	0.47595	0.999186
XLOC_048651	XLOC_048651	AC113404.3	chr5:76081945-76353939	huvec_48	huven_49	OK	0.0945581	0.636102	6.7271	2.74999	1.10693	0.296	0.999186
XLOC_050805	XLOC_050805	AL133260.1	chr6:150865548-151228447	huvec_48	huven_49	OK	0.164551	1.10696	6.72715	2.74999	0.152998	0.4393	0.999186
XLOC_062068	XLOC_062068	AC010737.1	chrY:4036496-4100320	huvec_48	huven_49	OK	0.0934972	0.628966	6.72711	2.74999	1.33013	0.2692	0.999186
XLOC_047298	XLOC_047298	MEF2C-AS1	chr5:88507545-89466398	huvec_48	huven_49	OK	0.278805	1.77327	6.36025	2.66908	0.434267	0.0319	0.875667
XLOC_010475	XLOC_010475	AL139142.2,ANKRD45,SLC9C2	chr1:173500459-173669851	huvec_48	huven_49	OK	2.79921	17.3878	6.21168	2.63498	1.61716	0.0066	0.46206
XLOC_018881	XLOC_018881	DCN	chr12:91140483-91182824	huvec_48	huven_49	OK	0.0809378	0.477828	5.90364	2.5616	0.594119	0.0026	0.306882
XLOC_008658	XLOC_008658	AL627309.7	chr1:137681-137965	huvec_48	huven_49	OK	0.381771	2.24719	5.88622	2.55734	1.2248	0.2893	0.999186
XLOC_029044	XLOC_029044	AC138207.2	chr17:31008496-31382116	huvec_48	huven_49	OK	0.115134	0.677704	5.88622	2.55734	0.243444	0.5022	0.999186
XLOC_031465	XLOC_031465	AC020934.1	chr19:12763002-12874952	huvec_48	huven_49	OK	0.0621293	0.365707	5.88622	2.55734	0.0841025	0.45605	0.999186
XLOC_041344	XLOC_041344	RPL23AP43	chr3:32785645-32786116	huvec_48	huven_49	OK	0.124138	0.730705	5.88623	2.55734	1.2248	0.2893	0.999186
XLOC_041827	XLOC_041827	LINC00973	chr3:98902423-99018562	huvec_48	huven_49	OK	0.0877756	0.516666	5.88621	2.55734	1.3553	0.2563	0.999186
XLOC_016978	XLOC_016978	C12orf54	chr12:48482497-48500961	huvec_48	huven_49	OK	0.0679735	0.40004	5.88523	2.5571	0.597951	0.11305	0.999186
XLOC_056867	XLOC_056867	LINC01301	chr8:60289927-60516795	huvec_48	huven_49	OK	0.0772475	0.453701	5.87334	2.55418	0.879667	0.0589	0.999186
XLOC_003499	XLOC_003499	PDXDC1	KI270853.1:613599-695082	huvec_48	huven_49	OK	0.107418	0.620999	5.78114	2.53136	1.75333	0.0041	0.367141
XLOC_006717	XLOC_006717	ARTN	chr1:43933319-43937240	huvec_48	huven_49	OK	0.10913	0.621599	5.69595	2.50993	0.871029	0.0433	0.975319
XLOC_009538	XLOC_009538	WDR78	chr1:66812884-66924856	huvec_48	huven_49	OK	0.55781	3.13856	5.62658	2.49226	1.19057	0.0905	0.999186
XLOC_011370	XLOC_011370	YWHAZP3	chr10:23136923-23137661	huvec_48	huven_49	OK	0.124491	0.680438	5.46576	2.45043	1.60316	0.18655	0.999186
XLOC_027268	XLOC_027268	AC004771.3	chr17:4987705-4997610	huvec_48	huven_49	OK	0.191287	1.04553	5.46577	2.45043	0.974693	0.3032	0.999186
XLOC_049895	XLOC_049895	PSORS1C1	chr6:31114749-31140092	huvec_48	huven_49	OK	0.0643774	0.349728	5.43247	2.44161	0.478089	0.07045	0.999186
XLOC_025277	XLOC_025277	ATP2A1	chr16:28878404-28939347	huvec_48	huven_49	OK	0.444066	2.39587	5.3953	2.4317	0.281109	0.40045	0.999186
XLOC_032101	XLOC_032101	C5AR1	chr19:47290022-47322066	huvec_48	huven_49	OK	0.109984	0.591134	5.37473	2.42619	1.31313	0.061	0.999186
XLOC_014397	XLOC_014397	AP002770.1	chr11:73675637-73761137	huvec_48	huven_49	OK	0.443415	2.36146	5.32562	2.41295	0.254778	0.4862	0.999186
XLOC_046975	XLOC_046975	AC008875.2	chr5:42995133-42997480	huvec_48	huven_49	OK	0.168989	0.899973	5.32563	2.41295	2.26135	0.0564	0.999186
XLOC_042431	XLOC_042431	AC117415.1,AC117415.2,AC125613.2,SOX2-OT	chr3:180983708-181836880	huvec_48	huven_49	OK	1.69581	8.99412	5.30373	2.40701	0.278344	0.11745	0.999186
XLOC_060010	XLOC_060010	INE1	chrX:47190860-47215128	huvec_48	huven_49	OK	0.17957	0.943742	5.25557	2.39384	0.176053	0.422	0.999186
XLOC_036226	XLOC_036226	BCL11A	chr2:60450519-60554467	huvec_48	huven_49	OK	0.0861507	0.452632	5.25396	2.3934	0.549999	0.0145	0.682963
XLOC_052462	XLOC_052462	AC005532.1	chr7:7255153-7278071	huvec_48	huven_49	OK	0.0785174	0.409879	5.22023	2.38411	0.906335	0.08765	0.999186
XLOC_021411	XLOC_021411	SAMD15	chr14:77335028-77391497	huvec_48	huven_49	OK	0.155759	0.795217	5.10543	2.35204	0.552948	0.50965	0.999186
XLOC_006729	XLOC_006729	ARMH1	chr1:44674691-44725591	huvec_48	huven_49	OK	0.0636617	0.321665	5.05272	2.33706	0.354615	0.00285	0.30804
XLOC_010129	XLOC_010129	AL589765.5	chr1:151755540-151794402	huvec_48	huven_49	OK	0.106661	0.538139	5.04532	2.33495	0.156787	0.47615	0.999186
XLOC_013697	XLOC_013697	AP006296.1	chr11:18665049-18665548	huvec_48	huven_49	OK	0.112416	0.567176	5.04533	2.33495	1.09409	0.33355	0.999186
XLOC_025058	XLOC_025058	AC007014.2	chr16:10944563-11182186	huvec_48	huven_49	OK	0.120547	0.608198	5.04532	2.33495	0.252945	0.51555	0.999186
XLOC_035325	XLOC_035325	AC005037.1	chr2:200908976-201085750	huvec_48	huven_49	OK	0.117987	0.595282	5.04532	2.33495	0.134437	0.4728	0.999186
XLOC_047987	XLOC_047987	ZNF346-IT1	chr5:177022695-177081189	huvec_48	huven_49	OK	0.0614422	0.309996	5.04533	2.33495	0.267885	0.5141	0.999186
XLOC_054465	XLOC_054465	PMS2P10	chr7:75288119-75299795	huvec_48	huven_49	OK	0.0813968	0.410674	5.04533	2.33495	1.1052	0.30115	0.999186
XLOC_057163	XLOC_057163	SNORA72	chr8:97868839-98046469	huvec_48	huven_49	OK	4.99681	25.2106	5.04534	2.33495	0.0521253	0.4596	0.999186
XLOC_021387	XLOC_021387	JDP2	chr14:75423682-75474111	huvec_48	huven_49	OK	1.26867	6.08465	4.79609	2.26186	3.47686	0.00045	0.117473
XLOC_007669	XLOC_007669	MSTO2P	chr1:155745828-155859400	huvec_48	huven_49	OK	0.0663788	0.316297	4.76503	2.25249	0.487098	0.5271	0.999186
XLOC_031802	XLOC_031802	KIAA0355	chr19:34254551-34359412	huvec_48	huven_49	OK	0.400934	1.87587	4.67875	2.22612	2.8162	0.0002	0.0751317
XLOC_060175	XLOC_060175	FAAH2	chrX:57286705-57489196	huvec_48	huven_49	OK	0.103675	0.484572	4.67395	2.22464	0.876651	0.35955	0.999186
XLOC_054715	XLOC_054715	RELN	chr7:103297434-103989658	huvec_48	huven_49	OK	0.193461	0.895961	4.63122	2.21139	0.164869	0.19165	0.999186
XLOC_005253	XLOC_005253	COG5	KV880765.1:14482-424178	huvec_48	huven_49	OK	0.179444	0.829911	4.6249	2.20942	1.06045	0.0678	0.999186
XLOC_011109	XLOC_011109	AKT3	chr1:243256033-243851079	huvec_48	huven_49	OK	0.14199	0.656059	4.62046	2.20803	0.755347	0.03365	0.893369
XLOC_013601	XLOC_013601	TMEM9B-AS1	chr11:8947201-8977527	huvec_48	huven_49	OK	0.167568	0.774159	4.61997	2.20788	0.523355	0.326	0.999186
XLOC_029104	XLOC_029104	SLFN13	chr17:35435095-35448837	huvec_48	huven_49	OK	0.367843	1.69039	4.59541	2.20019	1.62232	0.01995	0.762456
XLOC_044273	XLOC_044273	RNPS1P1	chr4:11371974-11372892	huvec_48	huven_49	OK	0.13976	0.626786	4.48473	2.16502	1.57865	0.1752	0.999186
XLOC_043783	XLOC_043783	RARRES1	chr3:158696891-158829719	huvec_48	huven_49	OK	1.39219	6.21801	4.46635	2.1591	0.198123	0.33785	0.999186
XLOC_033661	XLOC_033661	AC010327.2,DNAAF3,TNNI3	chr19:55151766-55180289	huvec_48	huven_49	OK	0.126221	0.562132	4.45355	2.15495	0.64644	0.0025	0.298488
XLOC_061871	XLOC_061871	FGF13	chrX:138614726-139222777	huvec_48	huven_49	OK	0.0959786	0.421544	4.39206	2.1349	0.808029	0.17695	0.999186
XLOC_057645	XLOC_057645	ACER2	chr9:19409008-19452505	huvec_48	huven_49	OK	1.02445	4.44898	4.3428	2.11863	3.86203	0.00045	0.117473
XLOC_023589	XLOC_023589	TMC3-AS1	chr15:81324337-82013579	huvec_48	huven_49	OK	0.083944	0.358899	4.27546	2.09608	0.578692	0.12615	0.999186
XLOC_023992	XLOC_023992	MTMR10	chr15:30890558-30991628	huvec_48	huven_49	OK	0.131362	0.561435	4.27395	2.09557	1.4943	0.0072	0.482944
XLOC_025104	XLOC_025104	PDXDC1	chr16:14974590-15154564	huvec_48	huven_49	OK	0.519901	2.22094	4.27185	2.09486	1.75024	0.01965	0.762456
XLOC_014652	XLOC_014652	WTAPP1	chr11:102746967-102843609	huvec_48	huven_49	OK	0.0970354	0.413802	4.26444	2.09236	0.0179332	0.46085	0.999186
XLOC_055820	XLOC_055820	LINC01607	chr8:79768109-79871759	huvec_48	huven_49	OK	0.0904463	0.380298	4.20468	2.072	0.588707	0.42865	0.999186
XLOC_012071	XLOC_012071	AL139339.1	chr10:103452845-103462695	huvec_48	huven_49	OK	0.0733381	0.308346	4.20444	2.07191	0.956389	0.36755	0.999186
XLOC_015252	XLOC_015252	SNORD14A	chr11:17074387-17207983	huvec_48	huven_49	OK	20.4181	85.8467	4.20444	2.07191	0.0468318	0.50055	0.999186
XLOC_023696	XLOC_023696	AC091167.5	chr15:90229974-90314499	huvec_48	huven_49	OK	0.158318	0.665641	4.20446	2.07191	0.0828653	0.50725	0.999186
XLOC_024117	XLOC_024117	AC039056.2	chr15:41828091-41972557	huvec_48	huven_49	OK	0.216087	0.908526	4.20445	2.07191	0.101402	0.48435	0.999186
XLOC_024186	XLOC_024186	AC090527.3	chr15:45430528-45586304	huvec_48	huven_49	OK	0.0964738	0.405618	4.20444	2.07191	0.417728	0.53195	0.999186
XLOC_029566	XLOC_029566	AC005962.1	chr17:58192725-58205174	huvec_48	huven_49	OK	0.0741538	0.311775	4.20444	2.07191	0.958708	0.37505	0.999186
XLOC_038874	XLOC_038874	SPATA25	chr20:45886488-45887635	huvec_48	huven_49	OK	0.120225	0.50548	4.20445	2.07191	1.32545	0.24425	0.999186
XLOC_039657	XLOC_039657	AF129075.2	chr21:29024254-29054488	huvec_48	huven_49	OK	0.0768906	0.323282	4.20444	2.07191	0.148035	0.513	0.999186
XLOC_041625	XLOC_041625	AC098479.1	chr3:58329964-58330118	huvec_48	huven_49	OK	2.85186	11.9905	4.20445	2.07191	0.966144	0.36125	0.999186
XLOC_042412	XLOC_042412	AC007620.3	chr3:179396087-179451476	huvec_48	huven_49	OK	0.113179	0.475856	4.20445	2.07191	0.105167	0.50275	0.999186
XLOC_044421	XLOC_044421	PABPC1P1	chr4:39822862-39977956	huvec_48	huven_49	OK	0.0857964	0.360726	4.20444	2.07191	0.117339	0.49695	0.999186
XLOC_045952	XLOC_045952	TXNP6	chr4:76949702-77040384	huvec_48	huven_49	OK	0.603905	2.53908	4.20444	2.07191	0.10358	0.4904	0.999186
XLOC_045967	XLOC_045967	SERBP1P5	chr4:78057322-78544269	huvec_48	huven_49	OK	0.170327	0.71613	4.20444	2.07191	0.814065	0.44895	0.999186
XLOC_053022	XLOC_053022	PMS2P5	chr7:74894115-74897835	huvec_48	huven_49	OK	0.106321	0.447018	4.20442	2.07191	0.956389	0.36755	0.999186
XLOC_059033	XLOC_059033	CBWD4P	chr9:65287913-65323015	huvec_48	huven_49	OK	0.0736622	0.309709	4.20445	2.07191	0.966144	0.36125	0.999186
XLOC_047224	XLOC_047224	BHMT2	chr5:78997563-79236038	huvec_48	huven_49	OK	0.174699	0.732696	4.19405	2.06834	1.35762	0.02615	0.830147
XLOC_015038	XLOC_015038	NAP1L4	chr11:2944430-2992377	huvec_48	huven_49	OK	0.453658	1.87456	4.1321	2.04687	1.5623	0.0048	0.397083
XLOC_053299	XLOC_053299	PRKAR2B	chr7:107044704-107161811	huvec_48	huven_49	OK	1.47129	6.0515	4.11306	2.04021	2.01917	0.0283	0.836488
XLOC_027932	XLOC_027932	AOC3	chr17:42851183-42858130	huvec_48	huven_49	OK	0.137875	0.554477	4.02159	2.00777	0.986135	0.16075	0.999186
XLOC_036950	XLOC_036950	HNRNPKP2	chr2:136199113-136200503	huvec_48	huven_49	OK	0.11228	0.448471	3.99422	1.99791	1.5915	0.17735	0.999186
XLOC_012582	XLOC_012582	C1DP1	chr10:32446139-32882874	huvec_48	huven_49	OK	1.1691	4.63455	3.9642	1.98703	1.24088	0.2206	0.999186
XLOC_039363	XLOC_039363	AP001037.1	chr21:38380026-38661780	huvec_48	huven_49	OK	0.312146	1.23741	3.9642	1.98703	0.195526	0.50355	0.999186
XLOC_033457	XLOC_033457	IZUMO1	chr19:48740851-48746909	huvec_48	huven_49	OK	0.122827	0.484361	3.94344	1.97946	0.776545	0.1434	0.999186
XLOC_029986	XLOC_029986	AP002478.1	chr18:3496031-4455307	huvec_48	huven_49	OK	0.117438	0.460845	3.92416	1.97238	0.370488	0.5378	0.999186
XLOC_039009	XLOC_039009	SYCP2	chr20:59863563-59933655	huvec_48	huven_49	OK	0.137537	0.538513	3.9154	1.96916	0.832824	0.1562	0.999186
XLOC_012436	XLOC_012436	CDNF	chr10:14819244-14871741	huvec_48	huven_49	OK	0.348287	1.3586	3.90081	1.96378	0.388662	0.3697	0.999186
XLOC_028751	XLOC_028751	TMEM220	chr17:10672473-10880895	huvec_48	huven_49	OK	1.24348	4.77048	3.83639	1.93976	0.738356	0.23965	0.999186
XLOC_007926	XLOC_007926	BX248409.1	chr1:173714940-173786692	huvec_48	huven_49	OK	1.04312	3.94715	3.78398	1.91991	0.271314	0.566	0.999186
XLOC_008034	XLOC_008034	AL078644.2	chr1:185317778-185318530	huvec_48	huven_49	OK	0.121319	0.459071	3.784	1.91991	1.2182	0.2858	0.999186
XLOC_018410	XLOC_018410	AC004466.2	chr12:47706082-47837898	huvec_48	huven_49	OK	0.212641	0.804633	3.784	1.91991	0.101194	0.52155	0.999186
XLOC_041076	XLOC_041076	Z82243.1	chr22:45133019-45163781	huvec_48	huven_49	OK	0.246441	0.932532	3.784	1.91991	0.503585	0.3655	0.999186
XLOC_043602	XLOC_043602	PPIAP72	chr3:138643873-138644694	huvec_48	huven_49	OK	0.221104	0.836656	3.78399	1.91991	1.2182	0.2858	0.999186
XLOC_018012	XLOC_018012	LPAR5	chr12:6618834-6635960	huvec_48	huven_49	OK	0.102895	0.384177	3.73368	1.9006	1.59683	0.11565	0.999186
XLOC_039019	XLOC_039019	TAF4	chr20:61953468-62065810	huvec_48	huven_49	OK	0.78999	2.94835	3.73214	1.9	0.963943	0.17985	0.999186
XLOC_027439	XLOC_027439	AC055811.4	chr17:17042544-17237188	huvec_48	huven_49	OK	0.214845	0.794908	3.69991	1.88749	0.242962	0.533	0.999186
XLOC_051771	XLOC_051771	SNAP91	chr6:83552879-83709691	huvec_48	huven_49	OK	0.126982	0.46494	3.66146	1.87243	0.51396	0.0922	0.999186
XLOC_037285	XLOC_037285	NEMP2	chr2:190408354-190534722	huvec_48	huven_49	OK	0.396462	1.44933	3.65566	1.87013	1.32294	0.04855	0.9852
XLOC_011665	XLOC_011665	NRBF2	chr10:63133246-63155031	huvec_48	huven_49	OK	3.89112	14.1836	3.64512	1.86597	3.95319	0.00015	0.0624405
XLOC_002703	XLOC_002703	AC241851.2	KI270772.1:34800-36761	huvec_48	huven_49	OK	0.1706	0.62164	3.64385	1.86546	1.84949	0.098	0.999186
XLOC_045344	XLOC_045344	AC107214.2	chr4:183516893-183517527	huvec_48	huven_49	OK	0.231741	0.844429	3.64385	1.86546	1.3368	0.2267	0.999186
XLOC_011777	XLOC_011777	DUSP8P5,GLUD1P3	chr10:73730561-73737311	huvec_48	huven_49	OK	0.298082	1.0849	3.6396	1.86378	1.16892	0.11275	0.999186
XLOC_030970	XLOC_030970	CCDC68	chr18:54901508-54959461	huvec_48	huven_49	OK	0.283837	1.03302	3.63948	1.86374	1.98233	0.01975	0.762456
XLOC_019004	XLOC_019004	SLC41A2	chr12:104802552-104958744	huvec_48	huven_49	OK	1.16174	4.22147	3.63375	1.86145	1.8593	0.0347	0.907384
XLOC_009763	XLOC_009763	FRRS1	chr1:99708631-99766631	huvec_48	huven_49	OK	0.18201	0.660662	3.62981	1.8599	0.63525	0.1241	0.999186
XLOC_045585	XLOC_045585	TAPT1	chr4:16160504-16320140	huvec_48	huven_49	OK	1.87697	6.79655	3.62102	1.8564	1.85081	0.01775	0.753128
XLOC_031994	XLOC_031994	AC010247.1	chr19:42086109-42196585	huvec_48	huven_49	OK	0.119793	0.43326	3.61674	1.85469	0.34896	0.5341	0.999186
XLOC_040599	XLOC_040599	AC005301.1,ANKRD62P1,ANKRD62P1-PARP4P3,PARP4P3,VWFP1	chr22:16601886-16704477	huvec_48	huven_49	OK	1.17089	4.21819	3.60255	1.84902	3.21526	0.0017	0.242439
XLOC_019153	XLOC_019153	GCN1	chr12:120127201-120194715	huvec_48	huven_49	OK	10.1219	36.4534	3.60144	1.84857	1.87782	0.02285	0.796235
XLOC_050030	XLOC_050030	PI16	chr6:36948262-36964837	huvec_48	huven_49	OK	0.17727	0.636002	3.58776	1.84309	1.13202	0.15155	0.999186
XLOC_040561	XLOC_040561	ADM2	chr22:50481542-50486440	huvec_48	huven_49	OK	0.282588	1.01322	3.5855	1.84218	2.63269	0.01615	0.712893
XLOC_053422	XLOC_053422	CALU	chr7:128739291-128775790	huvec_48	huven_49	OK	56.1086	200.734	3.5776	1.83899	2.60685	0.00515	0.404497
XLOC_009883	XLOC_009883	AL133517.1	chr1:113696830-113759489	huvec_48	huven_49	OK	0.733252	2.62048	3.57378	1.83745	0.494487	0.5786	0.999186
XLOC_062142	XLOC_062142	DDX3Y	chrY:12904107-12920478	huvec_48	huven_49	OK	1.30782	4.66341	3.56579	1.83423	3.3383	0.0003	0.100448
XLOC_016773	XLOC_016773	AC112777.1	chr12:20361731-20684381	huvec_48	huven_49	OK	0.136555	0.482276	3.53173	1.82038	0.50937	0.5063	0.999186
XLOC_033172	XLOC_033172	ZNF461	chr19:36636617-36666853	huvec_48	huven_49	OK	1.03926	3.65429	3.51624	1.81403	1.41676	0.0123	0.6273
XLOC_001971	XLOC_001971	GTF2H2C_2	GL339449.2:965309-997934	huvec_48	huven_49	OK	0.112344	0.393758	3.50493	1.80939	1.22433	0.061	0.999186
XLOC_010011	XLOC_010011	SRGAP2B	chr1:144627191-145095528	huvec_48	huven_49	OK	0.704272	2.46841	3.50491	1.80938	1.22989	0.15395	0.999186
XLOC_009912	XLOC_009912	ATP1A1-AS1	chr1:116372667-116418635	huvec_48	huven_49	OK	0.208919	0.731218	3.50001	1.80736	0.122973	0.3705	0.999186
XLOC_016350	XLOC_016350	THY1	chr11:119355214-119526664	huvec_48	huven_49	OK	0.0962003	0.335131	3.48368	1.80061	0.726866	0.0507	0.999186
XLOC_013010	XLOC_013010	RNLS	chr10:88273863-88584530	huvec_48	huven_49	OK	0.512336	1.7824	3.47897	1.79866	1.57507	0.06085	0.999186
XLOC_031709	XLOC_031709	ZNF730	chr19:23075200-23147221	huvec_48	huven_49	OK	0.123855	0.430128	3.47284	1.79612	0.761759	0.2544	0.999186
XLOC_047905	XLOC_047905	GABRP	chr5:170747046-170814047	huvec_48	huven_49	OK	0.1182	0.410393	3.47202	1.79578	0.591682	0.1045	0.999186
XLOC_044540	XLOC_044540	KIAA1211	chr4:56049072-56328625	huvec_48	huven_49	OK	0.750476	2.59194	3.45373	1.78816	0.776281	0.1298	0.999186
XLOC_059434	XLOC_059434	KIF12	chr9:114086125-114099291	huvec_48	huven_49	OK	0.164507	0.565321	3.43646	1.78092	0.743123	0.18705	0.999186
XLOC_017383	XLOC_017383	OTOGL	chr12:80099536-80380879	huvec_48	huven_49	OK	0.286967	0.981177	3.41913	1.77363	1.66376	0.0489	0.985809
XLOC_011844	XLOC_011844	LINC00857	chr10:80207371-80219657	huvec_48	huven_49	OK	0.170194	0.580916	3.41326	1.77115	1.18619	0.1691	0.999186
XLOC_021866	XLOC_021866	AL160314.2	chr14:22701475-22773042	huvec_48	huven_49	OK	0.311709	1.05281	3.37754	1.75598	0.196344	0.34865	0.999186
XLOC_058355	XLOC_058355	AL359636.2,OR1H1P	chr9:122403406-122639685	huvec_48	huven_49	OK	0.125266	0.422844	3.37557	1.75514	0.469849	0.3663	0.999186
XLOC_032435	XLOC_032435	ZNF460	chr19:57267210-57294469	huvec_48	huven_49	OK	0.0939358	0.316895	3.37353	1.75426	0.705709	0.31195	0.999186
XLOC_042764	XLOC_042764	EFHB	chr3:19879471-19947025	huvec_48	huven_49	OK	0.266824	0.898373	3.36691	1.75143	0.938515	0.32045	0.999186
XLOC_004165	XLOC_004165	KANSL1	KI270908.1:732027-927544	huvec_48	huven_49	OK	0.103318	0.347517	3.36357	1.74999	0.550668	0.06755	0.999186
XLOC_012940	XLOC_012940	AL132656.1	chr10:79660890-79827602	huvec_48	huven_49	OK	0.115935	0.389953	3.36355	1.74999	0.233566	0.56485	0.999186
XLOC_016746	XLOC_016746	AC023512.1	chr12:16989125-16989936	huvec_48	huven_49	OK	0.112416	0.378117	3.36355	1.74999	0.803922	0.42595	0.999186
XLOC_018083	XLOC_018083	DDX12P	chr12:9418672-9448229	huvec_48	huven_49	OK	0.121455	0.408522	3.36357	1.74999	1.81189	0.0832	0.999186
XLOC_024626	XLOC_024626	AC022558.1	chr15:82836945-83439445	huvec_48	huven_49	OK	0.132529	0.445767	3.36354	1.74999	0.058757	0.5407	0.999186
XLOC_024925	XLOC_024925	AC009065.2	chr16:2047966-2135898	huvec_48	huven_49	OK	0.251562	0.846142	3.36355	1.74999	0.189024	0.53325	0.999186
XLOC_026043	XLOC_026043	Z97986.1	chr16:527711-554636	huvec_48	huven_49	OK	0.121869	0.409913	3.36355	1.74999	0.128479	0.54305	0.999186
XLOC_041718	XLOC_041718	HNRNPA3P6	chr3:75214475-75240770	huvec_48	huven_49	OK	0.165938	0.558142	3.36356	1.74999	1.32353	0.2263	0.999186
XLOC_051192	XLOC_051192	AL021807.1	chr6:27122656-27123221	huvec_48	huven_49	OK	0.0919497	0.309278	3.36356	1.74999	0.803922	0.42595	0.999186
XLOC_055492	XLOC_055492	AC087343.1	chr8:34874158-34874633	huvec_48	huven_49	OK	0.244632	0.822834	3.36356	1.74999	1.10152	0.30415	0.999186
XLOC_058693	XLOC_058693	AL162386.2	chr9:13105703-13279590	huvec_48	huven_49	OK	0.130966	0.440513	3.36357	1.74999	0.135505	0.5508	0.999186
XLOC_060292	XLOC_060292	RPS7P14	chrX:74409517-74410100	huvec_48	huven_49	OK	0.262801	0.883944	3.36355	1.74999	1.24901	0.2476	0.999186
XLOC_061424	XLOC_061424	RNU2-68P	chrX:72181352-72573101	huvec_48	huven_49	OK	1.33397	4.48689	3.36356	1.74999	0.022155	0.53825	0.999186
XLOC_061564	XLOC_061564	HNRNPA1P27	chrX:100887635-100888590	huvec_48	huven_49	OK	0.177184	0.595968	3.36355	1.74999	1.37108	0.2201	0.999186
XLOC_061679	XLOC_061679	AC005000.1	chrX:115694879-115969130	huvec_48	huven_49	OK	0.3673	1.23543	3.36354	1.74999	0.604018	0.3265	0.999186
XLOC_031016	XLOC_031016	AC090409.2	chr18:61571341-61579456	huvec_48	huven_49	OK	0.228694	0.76921	3.36349	1.74996	0.881551	0.2402	0.999186
XLOC_000346	XLOC_000346	TRIM27	GL000251.2:393696-414688	huvec_48	huven_49	OK	0.152148	0.511737	3.36342	1.74993	1.23397	0.083	0.999186
XLOC_001930	XLOC_001930	AC139677.2	GL000258.2:1496401-1565746	huvec_48	huven_49	OK	0.115533	0.388421	3.36199	1.74931	0.527144	0.51905	0.999186
XLOC_015427	XLOC_015427	C11orf94	chr11:45906512-45907272	huvec_48	huven_49	OK	0.212611	0.713714	3.3569	1.74713	0.877814	0.3543	0.999186
XLOC_052423	XLOC_052423	SDK1	chr7:3264031-4269000	huvec_48	huven_49	OK	0.219356	0.733221	3.34261	1.74098	0.839808	0.18885	0.999186
XLOC_012815	XLOC_012815	SLC25A16	chr10:68477997-68527523	huvec_48	huven_49	OK	5.2781	17.6138	3.33715	1.73862	1.05494	0.0748	0.999186
XLOC_056564	XLOC_056564	AC107959.3	chr8:22687658-23083619	huvec_48	huven_49	OK	0.371482	1.23582	3.32673	1.73411	0.0843029	0.41245	0.999186
XLOC_016238	XLOC_016238	PPP2R1B	chr11:111602448-111766389	huvec_48	huven_49	OK	6.53104	21.7009	3.32273	1.73237	0.396123	0.08345	0.999186
XLOC_042160	XLOC_042160	AC046134.2	chr3:139389760-139782699	huvec_48	huven_49	OK	0.267012	0.886672	3.32072	1.7315	0.677228	0.12275	0.999186
XLOC_060886	XLOC_060886	IKBKG	chrX:154531390-154565046	huvec_48	huven_49	OK	3.75354	12.34	3.28756	1.71702	0.48458	0.2427	0.999186
XLOC_054058	XLOC_054058	EIF4HP1	chr7:27458162-27458849	huvec_48	huven_49	OK	1.99512	6.53714	3.27656	1.71218	2.35552	0.03225	0.875667
XLOC_029384	XLOC_029384	PLCD3	chr17:45023339-45144181	huvec_48	huven_49	OK	4.90671	15.8639	3.2331	1.69292	0.410068	0.08935	0.999186
XLOC_049386	XLOC_049386	BOD1	chr5:173607144-173616659	huvec_48	huven_49	OK	23.2352	75.0476	3.22991	1.69149	3.53251	0.00025	0.0895465
XLOC_023122	XLOC_023122	CHAC1	chr15:40952961-40956512	huvec_48	huven_49	OK	3.3728	10.746	3.18608	1.67178	3.20263	0.003	0.30804
XLOC_036727	XLOC_036727	MALL	chr2:110083869-110116566	huvec_48	huven_49	OK	1.24261	3.93792	3.16907	1.66406	1.79897	0.0765	0.999186
XLOC_040571	XLOC_040571	SHANK3	chr22:50674414-50733298	huvec_48	huven_49	OK	0.843077	2.67069	3.16779	1.66348	3.07463	0.00075	0.15824
XLOC_018695	XLOC_018695	DPY19L2	chr12:63558912-63823895	huvec_48	huven_49	OK	0.154154	0.488176	3.16681	1.66303	0.403175	0.19665	0.999186
XLOC_040897	XLOC_040897	RFPL3S	chr22:32354884-32385631	huvec_48	huven_49	OK	0.148366	0.469446	3.16411	1.66179	0.589619	0.1624	0.999186
XLOC_047792	XLOC_047792	SLC36A1	chr5:151437045-151492379	huvec_48	huven_49	OK	0.582594	1.84305	3.16352	1.66153	2.24864	0.00135	0.21217
XLOC_031337	XLOC_031337	TGFBR3L	chr19:7916144-7919157	huvec_48	huven_49	OK	0.239512	0.756086	3.15678	1.65845	1.07176	0.2326	0.999186
XLOC_049764	XLOC_049764	ZNF391	chr6:27374614-27403904	huvec_48	huven_49	OK	0.303978	0.959008	3.15486	1.65758	0.974133	0.2197	0.999186
XLOC_022238	XLOC_022238	FUT8-AS1	chr14:65410591-65744121	huvec_48	huven_49	OK	0.101124	0.318879	3.15335	1.65688	0.352561	0.61335	0.999186
XLOC_025288	XLOC_025288	SLX1B,SULT1A4	chr16:29425799-29467833	huvec_48	huven_49	OK	0.106665	0.335827	3.14843	1.65463	0.609696	0.0989	0.999186
XLOC_047527	XLOC_047527	CHSY3	chr5:129424781-130186634	huvec_48	huven_49	OK	0.656728	2.05969	3.13629	1.64906	2.53785	0.0069	0.472328
XLOC_023973	XLOC_023973	TJP1	chr15:29699366-29968865	huvec_48	huven_49	OK	0.414266	1.29784	3.13287	1.64749	1.3997	0.05325	0.999186
XLOC_043768	XLOC_043768	AC092944.2	chr3:157174200-157533619	huvec_48	huven_49	OK	0.145664	0.449118	3.08325	1.62446	0.0896047	0.54335	0.999186
XLOC_045612	XLOC_045612	CDC42P6	chr4:22692913-22819575	huvec_48	huven_49	OK	0.267726	0.825467	3.08325	1.62446	1.14992	0.2537	0.999186
XLOC_055455	XLOC_055455	AC044849.1	chr8:30063002-30083467	huvec_48	huven_49	OK	0.197038	0.60752	3.08326	1.62446	0.0913078	0.54685	0.999186
XLOC_018569	XLOC_018569	CBX5	chr12:54230941-54351846	huvec_48	huven_49	OK	106.873	329.403	3.08219	1.62395	0.0506475	0.4382	0.999186
XLOC_051733	XLOC_051733	HTR1B	chr6:77461752-77463773	huvec_48	huven_49	OK	2.93282	8.98611	3.06398	1.61541	3.29854	0.00185	0.249945
XLOC_010469	XLOC_010469	TNFSF18	chr1:172775904-173064015	huvec_48	huven_49	OK	8.58487	26.2831	3.06156	1.61427	3.7735	0.00035	0.110014
XLOC_053219	XLOC_053219	PVRIG,STAG3	chr7:100177562-100272232	huvec_48	huven_49	OK	0.124062	0.379565	3.05948	1.61329	0.322675	0.11415	0.999186
XLOC_045540	XLOC_045540	WDR1	chr4:10074338-10116949	huvec_48	huven_49	OK	170.725	521.621	3.05533	1.61132	1.97715	0.00365	0.355806
XLOC_024302	XLOC_024302	ADAM10	chr15:58587506-58749791	huvec_48	huven_49	OK	19.9095	60.6084	3.04419	1.60606	1.82034	0.01515	0.700722
XLOC_009669	XLOC_009669	PKN2-AS1	chr1:87620802-88836255	huvec_48	huven_49	OK	0.145438	0.442706	3.04395	1.60595	0.301704	0.25725	0.999186
XLOC_057434	XLOC_057434	SLC45A4	chr8:141207165-141308305	huvec_48	huven_49	OK	0.652554	1.98447	3.04108	1.60458	2.06999	0.00845	0.514415
XLOC_022196	XLOC_022196	HIF1A-AS3	chr14:61681040-61796428	huvec_48	huven_49	OK	2.33169	7.05017	3.02363	1.59628	0.848499	0.3304	0.999186
XLOC_043160	XLOC_043160	LRIG1	chr3:66133609-66501263	huvec_48	huven_49	OK	3.00899	9.08559	3.01948	1.5943	1.96459	0.03425	0.902831
XLOC_016631	XLOC_016631	LINC02449	chr12:8232511-8242948	huvec_48	huven_49	OK	0.268257	0.809104	3.01615	1.59271	0.810557	0.3918	0.999186
XLOC_042147	XLOC_042147	ARMC8	chr3:138187247-138329886	huvec_48	huven_49	OK	19.9756	60.0283	3.00508	1.58741	0.736772	0.16555	0.999186
XLOC_044790	XLOC_044790	AC093866.1	chr4:89410959-89841978	huvec_48	huven_49	OK	0.266623	0.79989	3.00008	1.585	0.250061	0.1886	0.999186
XLOC_022008	XLOC_022008	SLC25A21	chr14:36320752-37173811	huvec_48	huven_49	OK	1.02158	3.05188	2.98741	1.57889	0.680532	0.3942	0.999186
XLOC_043663	XLOC_043663	PLSCR4	chr3:146192334-146251179	huvec_48	huven_49	OK	9.29292	27.7139	2.98226	1.57641	3.46747	0.0003	0.100448
XLOC_055534	XLOC_055534	ADAM9	chr8:38996868-39105261	huvec_48	huven_49	OK	39.1069	116.447	2.97766	1.57418	2.31145	0.01015	0.571274
XLOC_022452	XLOC_022452	PTPN21	chr14:88384923-88555007	huvec_48	huven_49	OK	3.76523	11.1328	2.95674	1.56401	1.62477	0.0472	0.978626
XLOC_031586	XLOC_031586	FCHO1	chr19:17747717-17788568	huvec_48	huven_49	OK	0.231856	0.684546	2.95246	1.56192	0.773109	0.0029	0.30804
XLOC_054928	XLOC_054928	WDR91	chr7:135183838-135211534	huvec_48	huven_49	OK	1.04966	3.0962	2.94972	1.56058	1.47505	0.02805	0.833904
XLOC_038446	XLOC_038446	RPS4XP2	chr20:4627757-4685148	huvec_48	huven_49	OK	0.112806	0.332265	2.94546	1.55849	0.987014	0.3402	0.999186
XLOC_017767	XLOC_017767	BCL7A	chr12:122007433-122062044	huvec_48	huven_49	OK	0.599538	1.76518	2.94423	1.55789	1.43878	0.12495	0.999186
XLOC_012575	XLOC_012575	RPS4XP11	chr10:32102521-32103293	huvec_48	huven_49	OK	0.117059	0.344517	2.94311	1.55734	0.964114	0.39395	0.999186
XLOC_017484	XLOC_017484	AC126615.1	chr12:95076748-95217482	huvec_48	huven_49	OK	0.15594	0.458947	2.9431	1.55734	0.267204	0.6366	0.999186
XLOC_017717	XLOC_017717	AC084880.1	chr12:119178641-119221131	huvec_48	huven_49	OK	0.389275	1.14568	2.94311	1.55734	0.384951	0.63535	0.999186
XLOC_024455	XLOC_024455	HMGB1P6	chr15:71096951-71783383	huvec_48	huven_49	OK	0.150314	0.442391	2.94311	1.55734	0.222703	0.62815	0.999186
XLOC_032761	XLOC_032761	AC024575.1	chr19:11368122-11376951	huvec_48	huven_49	OK	0.139029	0.409178	2.94311	1.55734	0.440954	0.4771	0.999186
XLOC_033184	XLOC_033184	AC016590.3	chr19:37312836-37369365	huvec_48	huven_49	OK	0.121099	0.356407	2.9431	1.55734	0.262498	0.63485	0.999186
XLOC_035991	XLOC_035991	FTH1P3	chr2:27381194-27409591	huvec_48	huven_49	OK	0.174741	0.514282	2.94311	1.55734	0.0820743	0.6041	0.999186
XLOC_046071	XLOC_046071	AC019077.1	chr4:98251687-98443861	huvec_48	huven_49	OK	0.34257	1.00822	2.94311	1.55734	0.146819	0.60775	0.999186
XLOC_047097	XLOC_047097	AC092354.1	chr5:65020613-65020989	huvec_48	huven_49	OK	0.38361	1.12901	2.94312	1.55734	0.964114	0.39395	0.999186
XLOC_048612	XLOC_048612	AC008972.2	chr5:72955205-72955699	huvec_48	huven_49	OK	0.228688	0.673055	2.94311	1.55734	0.964114	0.39395	0.999186
XLOC_050206	XLOC_050206	FTH1P15	chr6:56955106-57027346	huvec_48	huven_49	OK	0.794419	2.33806	2.94311	1.55734	0.531521	0.5109	0.999186
XLOC_050232	XLOC_050232	SCAT8	chr6:63635819-65707226	huvec_48	huven_49	OK	0.213076	0.627107	2.94311	1.55734	0.374384	0.6397	0.999186
XLOC_057862	XLOC_057862	AL354718.1	chr9:41479959-41480548	huvec_48	huven_49	OK	0.172481	0.50763	2.94311	1.55734	0.964114	0.39395	0.999186
XLOC_059567	XLOC_059567	AL592211.1	chr9:128920965-129028303	huvec_48	huven_49	OK	0.226359	0.666199	2.94311	1.55734	0.119472	0.6053	0.999186
XLOC_046537	XLOC_046537	HSP90AA6P	chr4:170581469-170605450	huvec_48	huven_49	OK	0.250394	0.73691	2.943	1.55729	0.70676	0.30255	0.999186
XLOC_013608	XLOC_013608	WEE1	chr11:9573669-9593457	huvec_48	huven_49	OK	11.2111	32.9291	2.93719	1.55444	0.390625	0.1061	0.999186
XLOC_047522	XLOC_047522	ISOC1	chr5:129094748-129114028	huvec_48	huven_49	OK	4.8467	14.0616	2.90127	1.53668	3.35776	0.00105	0.177715
XLOC_051866	XLOC_051866	CCNC	chr6:99432378-99589899	huvec_48	huven_49	OK	15.7243	45.5997	2.89995	1.53603	1.50884	0.0058	0.431109
XLOC_027286	XLOC_027286	C17orf100	chr17:6651761-6713567	huvec_48	huven_49	OK	0.2865	0.830044	2.89719	1.53465	1.37766	0.0461	0.975319
XLOC_021726	XLOC_021726	AL049840.4	chr14:103553420-103715504	huvec_48	huven_49	OK	5.05896	14.6146	2.88885	1.5305	0.387063	0.63665	0.999186
XLOC_023707	XLOC_023707	FURIN	chr15:90868587-90883458	huvec_48	huven_49	OK	47.4653	137.105	2.88853	1.53034	1.11082	0.06065	0.999186
XLOC_006057	XLOC_006057	MTCO1P12	chr1:586070-859446	huvec_48	huven_49	OK	2.88448	8.32207	2.88512	1.52863	0.551768	0.50215	0.999186
XLOC_006276	XLOC_006276	CTRC	chr1:15438441-15449242	huvec_48	huven_49	OK	0.384387	1.10651	2.87864	1.52539	0.808078	0.36135	0.999186
XLOC_006056	XLOC_006056	MTND2P28	chr1:586070-859446	huvec_48	huven_49	OK	9.8632	28.379	2.87726	1.52469	0.741647	0.2798	0.999186
XLOC_028776	XLOC_028776	COX10-AS1	chr17:13755573-14231736	huvec_48	huven_49	OK	0.210263	0.604954	2.87713	1.52463	0.5033	0.15475	0.999186
XLOC_012651	XLOC_012651	CAP1P2	chr10:43604842-43606251	huvec_48	huven_49	OK	0.13814	0.394944	2.85901	1.51552	1.21129	0.2816	0.999186
XLOC_016452	XLOC_016452	AP001000.1	chr11:127940912-127941654	huvec_48	huven_49	OK	0.308919	0.883207	2.85902	1.51552	1.21129	0.2816	0.999186
XLOC_019885	XLOC_019885	DOCK9-DT	chr13:99087818-99088625	huvec_48	huven_49	OK	0.275703	0.788242	2.85903	1.51552	1.21129	0.2816	0.999186
XLOC_002774	XLOC_002774	SLC12A7	KI270792.1:68884-129717	huvec_48	huven_49	OK	0.119095	0.339913	2.85413	1.51305	0.749974	0.23525	0.999186
XLOC_019654	XLOC_019654	WDFY2	chr13:51584454-51845177	huvec_48	huven_49	OK	0.903171	2.57155	2.84725	1.50957	1.39431	0.02565	0.82637
XLOC_025750	XLOC_025750	UTP4	chr16:69105652-69408571	huvec_48	huven_49	OK	4.71019	13.4002	2.84494	1.5084	0.306023	0.3509	0.999186
XLOC_010877	XLOC_010877	AIDA	chr1:222668012-222735196	huvec_48	huven_49	OK	4.30632	12.2088	2.83509	1.50339	1.88191	0.0391	0.956864
XLOC_012755	XLOC_012755	LINC02672	chr10:52972611-53030024	huvec_48	huven_49	OK	0.199358	0.564487	2.83152	1.50158	0.899628	0.2008	0.999186
XLOC_044725	XLOC_044725	PRDM8	chr4:80182636-80204329	huvec_48	huven_49	OK	0.439715	1.2417	2.82387	1.49768	1.27351	0.04725	0.978626
XLOC_026351	XLOC_026351	NOMO2	chr16:18417324-18562211	huvec_48	huven_49	OK	0.808833	2.27962	2.81841	1.49488	1.705	0.0244	0.811503
XLOC_036552	XLOC_036552	LSP1P4	chr2:91589493-91659972	huvec_48	huven_49	OK	0.766177	2.15816	2.81679	1.49405	0.646621	0.3224	0.999186
XLOC_012584	XLOC_012584	ITGB1	chr10:32900317-33082102	huvec_48	huven_49	OK	89.9974	253.312	2.81466	1.49296	2.31459	0.00895	0.532231
XLOC_055796	XLOC_055796	GDAP1	chr8:74234699-74488872	huvec_48	huven_49	OK	0.539914	1.51865	2.81276	1.49199	0.986564	0.0599	0.999186
XLOC_027462	XLOC_027462	LLGL1	chr17:18225634-18258738	huvec_48	huven_49	OK	1.60259	4.48339	2.79759	1.48418	3.00957	0.0029	0.30804
XLOC_009770	XLOC_009770	RTCA-AS1	chr1:100186918-100266179	huvec_48	huven_49	OK	0.407668	1.13818	2.79193	1.48126	0.533973	0.4526	0.999186
XLOC_011219	XLOC_011219	AKR1C1	chr10:4963252-4983283	huvec_48	huven_49	OK	1.04337	2.91042	2.78944	1.47997	1.71744	0.06165	0.999186
XLOC_052978	XLOC_052978	AUTS2	chr7:69598295-70793506	huvec_48	huven_49	OK	0.439102	1.22444	2.78851	1.4795	0.934986	0.01325	0.645812
XLOC_012916	XLOC_012916	KCNMA1	chr10:76869600-77638369	huvec_48	huven_49	OK	0.153181	0.427092	2.78815	1.47931	0.677945	0.00265	0.306882
XLOC_038223	XLOC_038223	PTPN1	chr20:50510320-50585241	huvec_48	huven_49	OK	11.1534	30.9849	2.77807	1.47408	3.59465	0.00055	0.130325
XLOC_028530	XLOC_028530	METRNL	chr17:83079608-83095122	huvec_48	huven_49	OK	0.435902	1.20954	2.7748	1.47238	1.40147	0.09725	0.999186
XLOC_042613	XLOC_042613	FYTTD1	chr3:197660564-197787596	huvec_48	huven_49	OK	7.61707	21.1089	2.77126	1.47055	2.05697	0.0095	0.548011
XLOC_036739	XLOC_036739	AC108463.1	chr2:110732572-111884690	huvec_48	huven_49	OK	1.60487	4.43412	2.76292	1.46619	0.207816	0.63405	0.999186
XLOC_048366	XLOC_048366	CPLANE1	chr5:37106227-37252617	huvec_48	huven_49	OK	1.77476	4.88044	2.74992	1.45938	1.21789	0.0751	0.999186
XLOC_008339	XLOC_008339	MARK1	chr1:220528182-220664461	huvec_48	huven_49	OK	1.12112	3.0694	2.7378	1.45301	1.03467	0.0792	0.999186
XLOC_045398	XLOC_045398	AC093909.1	chr4:188738372-188739494	huvec_48	huven_49	OK	0.145005	0.396281	2.73288	1.45043	1.11388	0.3059	0.999186
XLOC_050991	XLOC_050991	HTATSF1P2	chr6:2987966-3028869	huvec_48	huven_49	OK	0.311151	0.850341	2.73289	1.45043	0.264312	0.6482	0.999186
XLOC_050616	XLOC_050616	RSPO3	chr6:126304222-127213609	huvec_48	huven_49	OK	0.122466	0.334617	2.73233	1.45013	0.295985	0.47905	0.999186
XLOC_011307	XLOC_011307	OLAH	chr10:15032226-15073852	huvec_48	huven_49	OK	0.207772	0.567267	2.73024	1.44902	0.71414	0.1742	0.999186
XLOC_024948	XLOC_024948	PDPK1	chr16:2537978-2603188	huvec_48	huven_49	OK	2.92711	7.95441	2.7175	1.44228	1.82268	0.01165	0.604153
XLOC_061579	XLOC_061579	ARMCX2	chrX:101655280-101659850	huvec_48	huven_49	OK	11.1698	30.3513	2.71726	1.44215	1.32321	0.0062	0.442094
XLOC_060237	XLOC_060237	MED12	chrX:71118555-71142454	huvec_48	huven_49	OK	3.57337	9.665	2.70473	1.43548	1.6294	0.0174	0.740317
XLOC_050940	XLOC_050940	C6orf120	chr6:169702189-169738992	huvec_48	huven_49	OK	4.86915	12.9884	2.66749	1.41548	1.2308	0.21875	0.999186
XLOC_035215	XLOC_035215	ITPRID2	chr2:181891729-181930738	huvec_48	huven_49	OK	31.6986	84.5	2.66573	1.41453	1.03722	0.0299	0.854397
XLOC_025932	XLOC_025932	GSE1	chr16:85169524-85751129	huvec_48	huven_49	OK	0.394107	1.05037	2.66519	1.41424	0.565271	0.22645	0.999186
XLOC_040279	XLOC_040279	SIRPAP1	chr22:30522798-30546682	huvec_48	huven_49	OK	0.127591	0.339752	2.66282	1.41295	1.15753	0.262	0.999186
XLOC_032452	XLOC_032452	AC003006.1,ZNF551,ZNF776	chr19:57681968-57758148	huvec_48	huven_49	OK	1.81198	4.82492	2.66279	1.41294	1.61164	0.0367	0.93196
XLOC_017295	XLOC_017295	RAP1B	chr12:68610854-68671901	huvec_48	huven_49	OK	31.3062	83.16	2.65634	1.40944	2.75298	0.0014	0.215628
XLOC_034765	XLOC_034765	ACTR3	chr2:113890062-113962596	huvec_48	huven_49	OK	52.4371	139.106	2.65282	1.40752	2.62858	0.00585	0.431109
XLOC_056403	XLOC_056403	PRAG1	chr8:8317735-8386439	huvec_48	huven_49	OK	0.308051	0.814915	2.64539	1.40348	2.07316	0.0404	0.964413
XLOC_040395	XLOC_040395	AL022322.1	chr22:38084899-38110684	huvec_48	huven_49	OK	0.189624	0.501136	2.64279	1.40206	1.05436	0.2914	0.999186
XLOC_045356	XLOC_045356	AC099343.3	chr4:184474801-184477304	huvec_48	huven_49	OK	0.202855	0.536103	2.64279	1.40206	1.53941	0.14495	0.999186
XLOC_017452	XLOC_017452	AC025164.1	chr12:91984975-92226557	huvec_48	huven_49	OK	0.161643	0.426828	2.64056	1.40084	0.137759	0.4455	0.999186
XLOC_034228	XLOC_034228	EHBP1	chr2:62673850-63048640	huvec_48	huven_49	OK	4.10467	10.8245	2.63712	1.39896	1.55524	0.0294	0.84639
XLOC_059664	XLOC_059664	AGPAT2	chr9:136673142-136687457	huvec_48	huven_49	OK	8.07138	21.2704	2.63529	1.39796	3.07328	0.0021	0.267307
XLOC_036306	XLOC_036306	C1D	chr2:68041129-68110948	huvec_48	huven_49	OK	6.3568	16.7463	2.63439	1.39747	2.81854	0.0043	0.376299
XLOC_028469	XLOC_028469	AC127496.7	chr17:80991597-81009517	huvec_48	huven_49	OK	0.480517	1.26489	2.63235	1.39635	0.567879	0.5346	0.999186
XLOC_008135	XLOC_008135	RPS10P7	chr1:201483529-201584367	huvec_48	huven_49	OK	0.406648	1.0593	2.60496	1.38126	0.129634	0.44895	0.999186
XLOC_050328	XLOC_050328	AL359715.1	chr6:80441294-80466674	huvec_48	huven_49	OK	0.33166	0.862204	2.59966	1.37832	1.01262	0.29775	0.999186
XLOC_019797	XLOC_019797	RBM26-AS1	chr13:79311823-79427317	huvec_48	huven_49	OK	0.190292	0.494647	2.59941	1.37818	0.33381	0.3381	0.999186
XLOC_009379	XLOC_009379	SPATA6	chr1:48295372-48472208	huvec_48	huven_49	OK	0.640601	1.66392	2.59744	1.37709	0.857231	0.09905	0.999186
XLOC_018918	XLOC_018918	NTN4	chr12:95551581-95791152	huvec_48	huven_49	OK	20.638	53.4264	2.58874	1.37225	1.90528	0.00105	0.177715
XLOC_057374	XLOC_057374	FAM49B	chr8:129832300-130017129	huvec_48	huven_49	OK	13.1663	33.8837	2.57352	1.36374	3.01072	0.0012	0.194552
XLOC_048090	XLOC_048090	SLC12A7	chr5:1050383-1112063	huvec_48	huven_49	OK	0.183074	0.471103	2.57329	1.36361	1.07102	0.0767	0.999186
XLOC_016301	XLOC_016301	PCSK7	chr11:117199369-117232525	huvec_48	huven_49	OK	6.778	17.4211	2.57024	1.3619	2.10727	0.01215	0.621709
XLOC_041671	XLOC_041671	SUCLG2-AS1	chr3:67654668-67947713	huvec_48	huven_49	OK	0.184564	0.473483	2.56541	1.35919	1.10727	0.11015	0.999186
XLOC_056002	XLOC_056002	ATP6V1C1	chr8:103020186-103073051	huvec_48	huven_49	OK	12.6834	32.5052	2.56281	1.35773	2.20684	0.013	0.64175
XLOC_013485	XLOC_013485	TSSC2	chr11:3380960-3408978	huvec_48	huven_49	OK	0.131617	0.336847	2.5593	1.35575	0.616683	0.23125	0.999186
XLOC_038002	XLOC_038002	DNMT3B	chr20:32762384-32809356	huvec_48	huven_49	OK	0.747496	1.91229	2.55826	1.35517	2.3592	0.0161	0.712893
XLOC_036868	XLOC_036868	CCDC74B	chr2:130129620-130145134	huvec_48	huven_49	OK	0.29119	0.741264	2.54564	1.34802	0.930249	0.1479	0.999186
XLOC_005429	XLOC_005429	PINX1,SOX7	KZ208915.1:2507415-2623410	huvec_48	huven_49	OK	0.453665	1.14881	2.53229	1.34045	1.87717	0.0539	0.999186
XLOC_031338	XLOC_031338	SNAPC2	chr19:7920337-7923250	huvec_48	huven_49	OK	20.0649	50.7189	2.52774	1.33785	0.997944	0.0897	0.999186
XLOC_051637	XLOC_051637	COL21A1	chr6:56056589-56394094	huvec_48	huven_49	OK	0.670296	1.69319	2.52603	1.33687	0.768782	0.1863	0.999186
XLOC_060885	XLOC_060885	PLXNA3	chrX:154458280-154479257	huvec_48	huven_49	OK	10.599	26.7489	2.52372	1.33555	0.765107	0.04975	0.994546
XLOC_006355	XLOC_006355	CDA	chr1:20589085-20618903	huvec_48	huven_49	OK	0.178719	0.450861	2.52274	1.33499	0.879205	0.32675	0.999186
XLOC_008101	XLOC_008101	AL365258.2	chr1:197504747-197775696	huvec_48	huven_49	OK	0.123678	0.311997	2.52266	1.33495	0.228834	0.5931	0.999186
XLOC_015458	XLOC_015458	AC090559.2	chr11:47465932-47584562	huvec_48	huven_49	OK	0.146507	0.369587	2.52266	1.33495	0.0506485	0.592	0.999186
XLOC_016702	XLOC_016702	AC008115.3	chr12:12715057-12722369	huvec_48	huven_49	OK	0.384781	0.970675	2.52267	1.33495	0.185068	0.6449	0.999186
XLOC_016741	XLOC_016741	AC007528.1	chr12:16347141-16610594	huvec_48	huven_49	OK	0.235531	0.594165	2.52266	1.33495	0.0744293	0.59995	0.999186
XLOC_017274	XLOC_017274	AC107308.1	chr12:65758019-65966295	huvec_48	huven_49	OK	0.326085	0.822602	2.52266	1.33495	0.0756809	0.59815	0.999186
XLOC_017707	XLOC_017707	AC131238.1	chr12:118063592-118136026	huvec_48	huven_49	OK	0.262093	0.661172	2.52266	1.33495	0.118004	0.59435	0.999186
XLOC_019074	XLOC_019074	PCNPP1	chr12:111642145-111685956	huvec_48	huven_49	OK	0.540218	1.36279	2.52267	1.33495	0.288214	0.66105	0.999186
XLOC_027219	XLOC_027219	AC005696.1	chr17:2689385-2712833	huvec_48	huven_49	OK	0.277179	0.699231	2.52267	1.33495	0.144743	0.63345	0.999186
XLOC_028191	XLOC_028191	AC011921.3	chr17:60443157-60526242	huvec_48	huven_49	OK	0.209603	0.528758	2.52266	1.33495	0.108878	0.59365	0.999186
XLOC_028684	XLOC_028684	AC120057.4	chr17:7187168-7225266	huvec_48	huven_49	OK	2.85186	7.19429	2.52267	1.33495	0.0486132	0.59755	0.999186
XLOC_029426	XLOC_029426	AC015674.1	chr17:47649475-47685505	huvec_48	huven_49	OK	0.45513	1.14814	2.52266	1.33495	0.0367844	0.59365	0.999186
XLOC_029955	XLOC_029955	AP000894.4	chr18:813273-813756	huvec_48	huven_49	OK	0.237656	0.599526	2.52266	1.33495	0.797183	0.4568	0.999186
XLOC_031752	XLOC_031752	PPIAP58	chr19:29921181-29921653	huvec_48	huven_49	OK	0.123678	0.311997	2.52266	1.33495	0.588187	0.51865	0.999186
XLOC_032240	XLOC_032240	AC011468.5	chr19:52031377-52095765	huvec_48	huven_49	OK	0.42773	1.07902	2.52267	1.33495	0.412362	0.5241	0.999186
XLOC_034113	XLOC_034113	AC012354.2	chr2:44996412-44996873	huvec_48	huven_49	OK	0.25788	0.650545	2.52267	1.33495	0.797183	0.4568	0.999186
XLOC_034168	XLOC_034168	AC008280.3	chr2:53864068-54305300	huvec_48	huven_49	OK	0.125901	0.317607	2.52267	1.33495	0.107327	0.6158	0.999186
XLOC_035153	XLOC_035153	AC096649.2	chr2:175176257-175184607	huvec_48	huven_49	OK	0.174858	0.441107	2.52266	1.33495	0.0570918	0.59945	0.999186
XLOC_036202	XLOC_036202	BTF3P5	chr2:55435155-55435622	huvec_48	huven_49	OK	0.126015	0.317895	2.52268	1.33495	0.588187	0.51865	0.999186
XLOC_036222	XLOC_036222	AC007238.1	chr2:58427798-60100200	huvec_48	huven_49	OK	0.151662	0.382594	2.52268	1.33495	1.13496	0.2615	0.999186
XLOC_038647	XLOC_038647	AL121772.3	chr20:25248084-25390835	huvec_48	huven_49	OK	0.141388	0.356675	2.52267	1.33495	0.0847764	0.6149	0.999186
XLOC_039468	XLOC_039468	AJ011932.1	chr21:45974488-45974953	huvec_48	huven_49	OK	0.126975	0.320317	2.52268	1.33495	0.588187	0.51865	0.999186
XLOC_041022	XLOC_041022	Z83840.1	chr22:41673932-41698136	huvec_48	huven_49	OK	0.373	0.940954	2.52266	1.33495	0.102889	0.6182	0.999186
XLOC_041200	XLOC_041200	AC018809.1	chr3:9933821-9945413	huvec_48	huven_49	OK	0.285293	0.719698	2.52266	1.33495	0.188922	0.6514	0.999186
XLOC_043299	XLOC_043299	AC110994.2	chr3:101324204-101513241	huvec_48	huven_49	OK	0.230268	0.580889	2.52266	1.33495	0.241671	0.642	0.999186
XLOC_048157	XLOC_048157	AC091965.4	chr5:8207018-8486930	huvec_48	huven_49	OK	0.173378	0.437374	2.52266	1.33495	0.373272	0.4514	0.999186
XLOC_051909	XLOC_051909	Z98200.1	chr6:108030248-108030718	huvec_48	huven_49	OK	0.249205	0.62866	2.52266	1.33495	0.797183	0.4568	0.999186
XLOC_052998	XLOC_052998	GTF2IP4	chr7:73154937-73207283	huvec_48	huven_49	OK	0.252048	0.635832	2.52266	1.33495	1.49362	0.1246	0.999186
XLOC_054664	XLOC_054664	RN7SL750P	chr7:100802564-100867010	huvec_48	huven_49	OK	0.644854	1.62675	2.52266	1.33495	0.051545	0.6084	0.999186
XLOC_057672	XLOC_057672	CLIC4P1	chr9:22646199-23438700	huvec_48	huven_49	OK	0.200491	0.505771	2.52266	1.33495	0.624056	0.4798	0.999186
XLOC_061339	XLOC_061339	ZXDA	chrX:57906707-57910820	huvec_48	huven_49	OK	0.238675	0.602097	2.52266	1.33495	1.78558	0.08895	0.999186
XLOC_018904	XLOC_018904	AC073655.2	chr12:94148576-94459988	huvec_48	huven_49	OK	0.280813	0.706259	2.51505	1.33059	0.393832	0.6574	0.999186
XLOC_052460	XLOC_052460	C1GALT1	chr7:7156933-7248651	huvec_48	huven_49	OK	3.89349	9.76648	2.50841	1.32677	2.15307	0.02555	0.82637
XLOC_000426	XLOC_000426	ATP6V1G2,DDX39B	GL000251.2:3006049-3024174	huvec_48	huven_49	OK	0.387728	0.971065	2.5045	1.32452	0.699003	0.03235	0.875667
XLOC_048782	XLOC_048782	KIAA0825	chr5:94111719-94618597	huvec_48	huven_49	OK	0.129481	0.323566	2.49895	1.32132	1.18856	0.23285	0.999186
XLOC_032974	XLOC_032974	ZNF826P	chr19:20340268-20424969	huvec_48	huven_49	OK	0.21092	0.526458	2.49601	1.31962	0.928869	0.28275	0.999186
XLOC_033751	XLOC_033751	AC012313.1	chr19:58401503-58418327	huvec_48	huven_49	OK	0.69298	1.72402	2.48784	1.31489	0.610814	0.35855	0.999186
XLOC_016436	XLOC_016436	CDON	chr11:125946055-126063335	huvec_48	huven_49	OK	0.200147	0.497372	2.48503	1.31326	0.766249	0.1729	0.999186
XLOC_026836	XLOC_026836	CDH11	chr16:64943752-65126112	huvec_48	huven_49	OK	0.691684	1.71811	2.48395	1.31264	1.29368	0.02215	0.789709
XLOC_047988	XLOC_047988	FGFR4	chr5:177086904-177098144	huvec_48	huven_49	OK	0.8827	2.18943	2.48038	1.31056	1.18371	0.08055	0.999186
XLOC_013618	XLOC_013618	AMPD3	chr11:10308312-10507579	huvec_48	huven_49	OK	1.56219	3.87405	2.47988	1.31027	0.656235	0.18315	0.999186
XLOC_044351	XLOC_044351	TBC1D19	chr4:26576436-26756223	huvec_48	huven_49	OK	1.13935	2.82237	2.47718	1.3087	1.92633	0.03125	0.873525
XLOC_051664	XLOC_051664	AL135905.1	chr6:63521745-63583587	huvec_48	huven_49	OK	0.360658	0.88649	2.45798	1.29747	0.239965	0.6801	0.999186
XLOC_017179	XLOC_017179	HSD17B6	chr12:56712427-56787790	huvec_48	huven_49	OK	0.232664	0.56958	2.44808	1.29165	0.0413086	0.50825	0.999186
XLOC_058759	XLOC_058759	KLHL9	chr9:21329664-21335404	huvec_48	huven_49	OK	3.32282	8.12928	2.4465	1.29072	3.07441	0.00295	0.30804
XLOC_006988	XLOC_006988	ZRANB2-AS2	chr1:71081323-72282539	huvec_48	huven_49	OK	0.251359	0.614927	2.44641	1.29067	0.174107	0.05165	0.999186
XLOC_018089	XLOC_018089	CD69	chr12:9752485-9760901	huvec_48	huven_49	OK	0.294083	0.719344	2.44606	1.29046	1.25074	0.16445	0.999186
XLOC_017319	XLOC_017319	KCNMB4	chr12:70366289-70434292	huvec_48	huven_49	OK	0.773688	1.88972	2.44248	1.28835	1.20212	0.1148	0.999186
XLOC_059214	XLOC_059214	IARS	chr9:92210206-92293756	huvec_48	huven_49	OK	27.4876	67.0943	2.44089	1.28741	1.59588	0.01285	0.638438
XLOC_024139	XLOC_024139	LCMT2	chr15:43323648-43330582	huvec_48	huven_49	OK	0.744	1.81521	2.4398	1.28676	1.53941	0.098	0.999186
XLOC_046047	XLOC_046047	SNCA	chr4:89410959-89841978	huvec_48	huven_49	OK	47.7086	116.366	2.4391	1.28635	2.59143	0.0068	0.471773
XLOC_023833	XLOC_023833	HERC2P3	chr15:20379494-20506180	huvec_48	huven_49	OK	0.734554	1.79116	2.43843	1.28595	1.30383	0.05585	0.999186
XLOC_027374	XLOC_027374	MAP2K4	chr17:11998352-12143830	huvec_48	huven_49	OK	3.69215	9.00297	2.43841	1.28594	2.8168	0.0028	0.30804
XLOC_014238	XLOC_014238	BANF1	chr11:66002227-66004149	huvec_48	huven_49	OK	200.756	489.495	2.43826	1.28585	2.84299	0.0044	0.382875
XLOC_062466	XLOC_062466	KDM5D	chrY:19703864-19759978	huvec_48	huven_49	OK	0.50351	1.22758	2.43804	1.28572	1.42644	0.08925	0.999186
XLOC_061344	XLOC_061344	SPIN4	chrX:63222992-63561095	huvec_48	huven_49	OK	1.01645	2.47797	2.43787	1.28562	1.83136	0.06415	0.999186
XLOC_033906	XLOC_033906	RHOB	chr2:20447073-20449440	huvec_48	huven_49	OK	188.512	459.3	2.43645	1.28478	3.11294	0.002	0.265329
XLOC_056979	XLOC_056979	AC115837.1	chr8:74599774-74866939	huvec_48	huven_49	OK	2.00373	4.87922	2.43507	1.28396	1.99327	0.04865	0.985809
XLOC_033546	XLOC_033546	VSIG10L	chr19:51331535-51344117	huvec_48	huven_49	OK	0.143232	0.347945	2.42924	1.2805	1.24988	0.19495	0.999186
XLOC_034725	XLOC_034725	MERTK	chr2:111898606-112029561	huvec_48	huven_49	OK	8.65097	20.9734	2.4244	1.27763	2.06054	0.02055	0.768235
XLOC_018426	XLOC_018426	ZNF641	chr12:48337179-48442947	huvec_48	huven_49	OK	0.829204	2.00596	2.41914	1.27449	0.954466	0.0511	0.999186
XLOC_047334	XLOC_047334	RFESD	chr5:95646753-95698711	huvec_48	huven_49	OK	1.01659	2.45849	2.41837	1.27403	1.01918	0.2747	0.999186
XLOC_008324	XLOC_008324	TGFB2	chr1:218344195-218444619	huvec_48	huven_49	OK	1.55568	3.76133	2.4178	1.27369	1.57442	0.0716	0.999186
XLOC_006153	XLOC_006153	ESPN	chr1:6424775-6520061	huvec_48	huven_49	OK	0.224672	0.542914	2.41647	1.2729	0.147858	0.24585	0.999186
XLOC_017048	XLOC_017048	ACVR1B	chr12:51951698-51997078	huvec_48	huven_49	OK	4.06161	9.80457	2.41396	1.2714	2.90943	0.00275	0.30804
XLOC_018070	XLOC_018070	M6PR	chr12:8681599-8949761	huvec_48	huven_49	OK	34.9283	84.2029	2.41074	1.26947	1.42865	0.12325	0.999186
XLOC_028554	XLOC_028554	CRK	chr17:1420688-1463162	huvec_48	huven_49	OK	0.690098	1.66349	2.41051	1.26934	1.29282	0.1874	0.999186
XLOC_007764	XLOC_007764	AL354714.2	chr1:160894979-160896076	huvec_48	huven_49	OK	0.819814	1.97411	2.408	1.26783	1.56999	0.1353	0.999186
XLOC_050752	XLOC_050752	AL356599.1	chr6:145793501-145964423	huvec_48	huven_49	OK	0.362929	0.873136	2.4058	1.26652	0.238268	0.2104	0.999186
XLOC_002917	XLOC_002917	TRBC2	KI270803.1:824013-825718	huvec_48	huven_49	OK	0.422311	1.01462	2.40254	1.26456	1.15345	0.26615	0.999186
XLOC_031614	XLOC_031614	TMEM59L	chr19:18571729-18621039	huvec_48	huven_49	OK	0.164492	0.395199	2.40254	1.26456	0.0638417	0.6116	0.999186
XLOC_054961	XLOC_054961	AC083880.1	chr7:139339456-139423457	huvec_48	huven_49	OK	0.701718	1.6859	2.40253	1.26456	0.202379	0.67525	0.999186
XLOC_032238	XLOC_032238	ZNF613	chr19:51927146-51948759	huvec_48	huven_49	OK	1.41686	3.39957	2.39937	1.26265	1.65574	0.06125	0.999186
XLOC_046785	XLOC_046785	ANKRD33B	chr5:10564069-10657816	huvec_48	huven_49	OK	0.614558	1.47266	2.39629	1.2608	2.55863	0.0109	0.584954
XLOC_058296	XLOC_058296	UGCG	chr9:111896813-111935369	huvec_48	huven_49	OK	14.8969	35.6394	2.3924	1.25846	3.05834	0.00205	0.265329
XLOC_035320	XLOC_035320	BZW1	chr2:200678232-200827338	huvec_48	huven_49	OK	35.8367	85.6061	2.38878	1.25628	1.55972	0.0742	0.999186
XLOC_018639	XLOC_018639	ZBTB39	chr12:56998835-57006546	huvec_48	huven_49	OK	0.923261	2.20431	2.38753	1.25551	2.5454	0.0121	0.621214
XLOC_014452	XLOC_014452	AQP11	chr11:77514935-77637794	huvec_48	huven_49	OK	0.199885	0.476677	2.38476	1.25384	0.217572	0.6049	0.999186
XLOC_012681	XLOC_012681	FAM21FP	chr10:45706430-45792961	huvec_48	huven_49	OK	0.265423	0.632376	2.38252	1.25249	0.307842	0.6047	0.999186
XLOC_023548	XLOC_023548	IDH3A	chr15:78077807-78245688	huvec_48	huven_49	OK	14.1292	33.6527	2.38178	1.25204	1.88162	0.0166	0.726344
XLOC_021385	XLOC_021385	FOS	chr14:75278825-75282230	huvec_48	huven_49	OK	0.490841	1.16753	2.37863	1.25013	0.521149	0.22875	0.999186
XLOC_037733	XLOC_037733	ZCCHC3	chr20:297569-300321	huvec_48	huven_49	OK	11.3356	26.8698	2.37039	1.24513	3.04273	0.0033	0.330043
XLOC_054844	XLOC_054844	GPR37	chr7:124742311-124765792	huvec_48	huven_49	OK	0.4318	1.02317	2.36955	1.2446	2.05552	0.042	0.975319
XLOC_025162	XLOC_025162	IQCK	chr16:19555239-19886167	huvec_48	huven_49	OK	3.90847	9.24801	2.36615	1.24254	0.276617	0.37225	0.999186
XLOC_060058	XLOC_060058	CCDC120	chrX:49053571-49069857	huvec_48	huven_49	OK	0.561565	1.32843	2.36559	1.2422	1.713	0.0415	0.975319
XLOC_036059	XLOC_036059	HEATR5B	chr2:36968382-37084372	huvec_48	huven_49	OK	2.17335	5.13755	2.36389	1.24116	2.05366	0.0038	0.357215
XLOC_042362	XLOC_042362	PRKCI	chr3:170222423-170305977	huvec_48	huven_49	OK	5.253	12.4167	2.36374	1.24107	1.02045	0.07965	0.999186
XLOC_044096	XLOC_044096	AC132008.2	chr3:197578212-197627906	huvec_48	huven_49	OK	1.94472	4.59165	2.36109	1.23945	2.00771	0.0431	0.975319
XLOC_001128	XLOC_001128	PRRC2A	GL000254.2:2962601-2979651	huvec_48	huven_49	OK	0.191899	0.451824	2.35449	1.23541	0.673324	0.15525	0.999186
XLOC_034594	XLOC_034594	AC018690.1	chr2:98997260-99490035	huvec_48	huven_49	OK	0.787061	1.85313	2.35449	1.23541	0.0772309	0.6306	0.999186
XLOC_009734	XLOC_009734	ABCA4	chr1:93992833-94121148	huvec_48	huven_49	OK	0.414571	0.975786	2.35372	1.23495	0.666934	0.1947	0.999186
XLOC_031258	XLOC_031258	PIAS4	chr19:4007735-4039386	huvec_48	huven_49	OK	10.8867	25.5935	2.3509	1.23322	1.05258	0.0944	0.999186
XLOC_045165	XLOC_045165	MIR4453HG	chr4:152536263-152539263	huvec_48	huven_49	OK	0.393209	0.921799	2.3443	1.22915	1.73368	0.0898	0.999186
XLOC_024655	XLOC_024655	ADAMTS7P4	chr15:85255368-85330334	huvec_48	huven_49	OK	0.268763	0.62866	2.33909	1.22595	0.601971	0.44115	0.999186
XLOC_033463	XLOC_033463	TULP2	chr19:48880966-48898744	huvec_48	huven_49	OK	0.157668	0.368142	2.33492	1.22337	0.308179	0.4595	0.999186
XLOC_032391	XLOC_032391	SSC5D	chr19:55488403-55519099	huvec_48	huven_49	OK	0.160576	0.374915	2.33481	1.22331	0.601298	0.2535	0.999186
XLOC_017231	XLOC_017231	MON2	chr12:62466816-62600476	huvec_48	huven_49	OK	6.15646	14.3672	2.33368	1.2226	1.31465	0.1041	0.999186
XLOC_025624	XLOC_025624	HERPUD1	chr16:56932141-56944864	huvec_48	huven_49	OK	47.4478	110.723	2.33358	1.22254	2.44178	0.00805	0.501968
XLOC_059543	XLOC_059543	PIP5KL1	chr9:127920880-127930785	huvec_48	huven_49	OK	0.371681	0.865303	2.32808	1.21914	0.811932	0.1174	0.999186
XLOC_007155	XLOC_007155	SLC44A3	chr1:94613813-94895246	huvec_48	huven_49	OK	0.254015	0.590978	2.32655	1.21819	0.642377	0.3131	0.999186
XLOC_047944	XLOC_047944	CPEB4	chr5:173888348-173961980	huvec_48	huven_49	OK	1.63008	3.78407	2.3214	1.215	1.5122	0.0119	0.615046
XLOC_017577	XLOC_017577	TCP11L2	chr12:106237880-106347003	huvec_48	huven_49	OK	1.05818	2.45371	2.3188	1.21337	0.189861	0.345	0.999186
XLOC_042067	XLOC_042067	RAB7A	chr3:128726121-128814796	huvec_48	huven_49	OK	73.0155	169.228	2.3177	1.21269	2.17444	0.00475	0.397083
XLOC_006167	XLOC_006167	PER3	chr1:7784319-7853512	huvec_48	huven_49	OK	0.296225	0.685718	2.31486	1.21092	1.18069	0.05635	0.999186
XLOC_017814	XLOC_017814	AC122688.3	chr12:125065433-125143333	huvec_48	huven_49	OK	0.204218	0.472242	2.31244	1.20942	0.436419	0.4243	0.999186
XLOC_029147	XLOC_029147	ACACA	chr17:37084991-37406836	huvec_48	huven_49	OK	0.259647	0.600421	2.31245	1.20942	0.670434	0.1236	0.999186
XLOC_060546	XLOC_060546	PLS3	chrX:115518181-115650861	huvec_48	huven_49	OK	81.0834	187.171	2.30838	1.20688	2.99108	0.0024	0.298103
XLOC_032538	XLOC_032538	REXO1	chr19:1815247-1848483	huvec_48	huven_49	OK	23.5807	54.3575	2.30517	1.20488	0.260866	0.2031	0.999186
XLOC_037560	XLOC_037560	DOCK10	chr2:224765089-225042445	huvec_48	huven_49	OK	7.648	17.5964	2.30078	1.20212	1.71168	0.02105	0.775601
XLOC_040474	XLOC_040474	OGFRP1	chr22:42160012-42343616	huvec_48	huven_49	OK	0.295943	0.680606	2.29979	1.2015	0.888579	0.2259	0.999186
XLOC_058105	XLOC_058105	S1PR3	chr9:88990862-89005155	huvec_48	huven_49	OK	1.72558	3.96456	2.29752	1.20008	2.27731	0.01125	0.595438
XLOC_060020	XLOC_060020	UXT-AS1	chrX:47651795-47692326	huvec_48	huven_49	OK	0.25419	0.583931	2.29722	1.19989	0.198553	0.5412	0.999186
XLOC_009309	XLOC_009309	SLC6A9	chr1:43991358-44115913	huvec_48	huven_49	OK	0.337425	0.773145	2.29131	1.19617	0.964388	0.14855	0.999186
XLOC_016442	XLOC_016442	SRPRA	chr11:126211723-126278131	huvec_48	huven_49	OK	38.3505	87.7998	2.2894	1.19497	2.14007	0.01955	0.762456
XLOC_020657	XLOC_020657	TUBGCP3	chr13:112485010-112588205	huvec_48	huven_49	OK	2.2466	5.14081	2.28826	1.19425	1.83575	0.04595	0.975319
XLOC_012873	XLOC_012873	DNAJC9	chr10:73247341-73358859	huvec_48	huven_49	OK	1.98169	4.53256	2.28722	1.19359	0.346184	0.58415	0.999186
XLOC_018803	XLOC_018803	CAPS2	chr12:75234739-75390928	huvec_48	huven_49	OK	0.182099	0.41606	2.2848	1.19207	0.559101	0.25075	0.999186
XLOC_042444	XLOC_042444	ATP11B	chr3:182793502-182921938	huvec_48	huven_49	OK	6.47211	14.7768	2.28315	1.19102	1.49361	0.0206	0.768235
XLOC_055752	XLOC_055752	AF201337.1	chr8:69129597-69130345	huvec_48	huven_49	OK	0.42773	0.976257	2.28241	1.19056	1.07945	0.29385	0.999186
XLOC_008013	XLOC_008013	LAMC2	chr1:183186237-183245127	huvec_48	huven_49	OK	2.39592	5.46305	2.28015	1.18913	0.970211	0.07765	0.999186
XLOC_039425	XLOC_039425	TRAPPC10	chr21:44012308-44106552	huvec_48	huven_49	OK	5.74639	13.098	2.27934	1.18862	1.49526	0.08465	0.999186
XLOC_055802	XLOC_055802	CRISPLD1	chr8:74984504-75034558	huvec_48	huven_49	OK	0.857277	1.95341	2.27862	1.18816	1.41149	0.07495	0.999186
XLOC_037239	XLOC_037239	NCKAP1	chr2:182909114-183038858	huvec_48	huven_49	OK	23.7587	54.1208	2.27794	1.18773	2.02815	0.0093	0.548011
XLOC_032532	XLOC_032532	MEX3D	chr19:1554668-1568058	huvec_48	huven_49	OK	11.376	25.8968	2.27644	1.18678	2.80996	0.00475	0.397083
XLOC_023698	XLOC_023698	ZNF774	chr15:90352283-90369146	huvec_48	huven_49	OK	0.592141	1.34789	2.2763	1.18669	0.476079	0.3886	0.999186
XLOC_055468	XLOC_055468	WRN	chr8:31033787-31177167	huvec_48	huven_49	OK	3.96826	9.02911	2.27533	1.18608	1.4153	0.10505	0.999186
XLOC_024216	XLOC_024216	FAM227B	chr15:49106067-49620929	huvec_48	huven_49	OK	1.31937	2.99781	2.27215	1.18407	0.260297	0.32045	0.999186
XLOC_007890	XLOC_007890	GORAB	chr1:170460452-170553446	huvec_48	huven_49	OK	2.23171	5.06752	2.27069	1.18313	1.84725	0.03825	0.948101
XLOC_024426	XLOC_024426	ITGA11	chr15:68296531-68432163	huvec_48	huven_49	OK	0.472325	1.07186	2.26933	1.18227	0.651592	0.28635	0.999186
XLOC_055936	XLOC_055936	SDC2	chr8:96493812-96611790	huvec_48	huven_49	OK	0.527389	1.19502	2.26592	1.18009	1.11812	0.1487	0.999186
XLOC_031372	XLOC_031372	ZNF426-DT	chr19:9538692-9539734	huvec_48	huven_49	OK	0.339688	0.7685	2.26237	1.17784	0.883118	0.32505	0.999186
XLOC_032552	XLOC_032552	JSRP1	chr19:2252251-2355095	huvec_48	huven_49	OK	0.832665	1.87977	2.25753	1.17475	0.0785736	0.60505	0.999186
XLOC_058975	XLOC_058975	CNN2P4	chr9:42972385-42973289	huvec_48	huven_49	OK	1.04536	2.3574	2.25511	1.1732	1.4437	0.16225	0.999186
XLOC_034082	XLOC_034082	PKDCC	chr2:42048020-42058517	huvec_48	huven_49	OK	1.33841	3.01445	2.25226	1.17138	1.50966	0.10905	0.999186
XLOC_003579	XLOC_003579	MRPL45	KI270857.1:2332053-2358166	huvec_48	huven_49	OK	0.953963	2.14535	2.24888	1.16921	1.70167	0.0929	0.999186
XLOC_052911	XLOC_052911	ZNF736	chr7:64307458-64356634	huvec_48	huven_49	OK	0.159109	0.357238	2.24524	1.16687	0.644313	0.13805	0.999186
XLOC_013322	XLOC_013322	AL158835.3,EDRF1-AS1,EDRF1-DT	chr10:125683228-125775821	huvec_48	huven_49	OK	0.482915	1.08368	2.24404	1.1661	0.284761	0.30175	0.999186
XLOC_002011	XLOC_002011	SPC25	GL383522.1:1109-99998	huvec_48	huven_49	OK	0.175207	0.392878	2.24236	1.16502	0.716262	0.22025	0.999186
XLOC_008257	XLOC_008257	G0S2	chr1:209661363-209734949	huvec_48	huven_49	OK	0.742375	1.66468	2.24237	1.16502	1.30273	0.19695	0.999186
XLOC_011234	XLOC_011234	AL596094.1	chr10:5765222-5842132	huvec_48	huven_49	OK	1.2411	2.783	2.24237	1.16502	0.057002	0.64605	0.999186
XLOC_012238	XLOC_012238	AL157888.1	chr10:125162378-125162971	huvec_48	huven_49	OK	0.256071	0.574206	2.24237	1.16502	0.797327	0.454	0.999186
XLOC_013213	XLOC_013213	PDCD4-AS1	chr10:110869742-110919201	huvec_48	huven_49	OK	0.347515	0.779257	2.24237	1.16502	0.167177	0.68325	0.999186
XLOC_027688	XLOC_027688	DPRXP4	chr17:30970983-30999911	huvec_48	huven_49	OK	0.273585	0.613479	2.24237	1.16502	0.241382	0.6758	0.999186
XLOC_035193	XLOC_035193	AC009948.1	chr2:178413634-178461409	huvec_48	huven_49	OK	0.19588	0.439236	2.24237	1.16502	0.173598	0.674	0.999186
XLOC_044504	XLOC_044504	SNORA26	chr4:52712393-52866835	huvec_48	huven_49	OK	20.0524	44.9649	2.24237	1.16502	0.163329	0.6796	0.999186
XLOC_046605	XLOC_046605	AC079766.1	chr4:182881776-182882203	huvec_48	huven_49	OK	0.445388	0.998724	2.24237	1.16502	0.797327	0.454	0.999186
XLOC_018449	XLOC_018449	KMT2D	chr12:48995148-49059774	huvec_48	huven_49	OK	6.62937	14.8557	2.24089	1.16407	0.765249	0.29845	0.999186
XLOC_007076	XLOC_007076	AL078459.1	chr1:85265775-85578363	huvec_48	huven_49	OK	0.284147	0.636125	2.23872	1.16267	0.104156	0.57415	0.999186
XLOC_049191	XLOC_049191	DPYSL3	chr5:147390807-147510068	huvec_48	huven_49	OK	24.7979	55.1874	2.22549	1.15412	2.27899	0.0051	0.402822
XLOC_026345	XLOC_026345	NPIPA9	chr16:18358085-18401940	huvec_48	huven_49	OK	0.159198	0.353016	2.21747	1.14891	0.441576	0.2483	0.999186
XLOC_019474	XLOC_019474	AL139005.1	chr13:28495632-28497267	huvec_48	huven_49	OK	0.255962	0.567438	2.21688	1.14854	1.18234	0.23865	0.999186
XLOC_051394	XLOC_051394	WDR46	chr6:33277122-33289247	huvec_48	huven_49	OK	0.9636	2.1362	2.21689	1.14854	0.895939	0.21235	0.999186
XLOC_043971	XLOC_043971	EHHADH	chr3:185162870-185281990	huvec_48	huven_49	OK	0.66581	1.47574	2.21646	1.14826	0.716486	0.1366	0.999186
XLOC_021573	XLOC_021573	CCNK	chr14:99481168-99604207	huvec_48	huven_49	OK	14.3315	31.7624	2.21626	1.14813	0.566519	0.16275	0.999186
XLOC_009739	XLOC_009739	F3	chr1:94529172-94541759	huvec_48	huven_49	OK	0.994563	2.20417	2.21622	1.1481	1.59888	0.0639	0.999186
XLOC_033220	XLOC_033220	FBXO27	chr19:38915265-39032785	huvec_48	huven_49	OK	0.615387	1.36263	2.21427	1.14683	0.746789	0.1784	0.999186
XLOC_016421	XLOC_016421	AP000866.6	chr11:124766497-124834487	huvec_48	huven_49	OK	0.187572	0.415071	2.21286	1.14591	0.553565	0.5354	0.999186
XLOC_038059	XLOC_038059	EPB41L1	chr20:36091503-36232799	huvec_48	huven_49	OK	0.751274	1.66204	2.2123	1.14555	0.803318	0.0772	0.999186
XLOC_009212	XLOC_009212	C1orf109	chr1:37681569-37692249	huvec_48	huven_49	OK	2.85265	6.3089	2.21159	1.14508	1.88567	0.0234	0.806279
XLOC_009063	XLOC_009063	GPN2	chr1:26876131-26890283	huvec_48	huven_49	OK	42.5549	94.0785	2.21076	1.14454	0.413359	0.36625	0.999186
XLOC_009637	XLOC_009637	AL359504.2	chr1:84076330-84077931	huvec_48	huven_49	OK	0.19068	0.420893	2.20733	1.1423	1.0657	0.3055	0.999186
XLOC_056591	XLOC_056591	KCTD9	chr8:25427846-25458476	huvec_48	huven_49	OK	5.28906	11.6736	2.20712	1.14217	2.62405	0.00445	0.382899
XLOC_044961	XLOC_044961	METTL14	chr4:118685391-118715433	huvec_48	huven_49	OK	3.83951	8.46532	2.20479	1.14064	1.35939	0.1081	0.999186
XLOC_047128	XLOC_047128	CENPH	chr5:69189573-69210357	huvec_48	huven_49	OK	6.84333	15.0718	2.20241	1.13908	2.0954	0.0281	0.833904
XLOC_035216	XLOC_035216	PPP1R1C	chr2:181954240-182131398	huvec_48	huven_49	OK	0.811569	1.78252	2.19639	1.13513	0.839244	0.27795	0.999186
XLOC_011954	XLOC_011954	EXOC6	chr10:92826830-93059493	huvec_48	huven_49	OK	52.8858	116.147	2.19618	1.135	0.680385	0.17915	0.999186
XLOC_033153	XLOC_033153	NFKBID	chr19:35887652-35904377	huvec_48	huven_49	OK	1.40741	3.08828	2.1943	1.13377	1.17377	0.10875	0.999186
XLOC_034557	XLOC_034557	CNNM4	chr2:96760901-96811874	huvec_48	huven_49	OK	0.485705	1.06541	2.19353	1.13325	1.58031	0.0653	0.999186
XLOC_044921	XLOC_044921	AP1AR	chr4:112231739-112273316	huvec_48	huven_49	OK	4.65051	10.1753	2.188	1.12961	1.73929	0.01735	0.740317
XLOC_041999	XLOC_041999	PARP15	chr3:122577627-122639047	huvec_48	huven_49	OK	0.525934	1.15023	2.18702	1.12897	0.898046	0.27305	0.999186
XLOC_036262	XLOC_036262	AC016734.1	chr2:63106878-63827843	huvec_48	huven_49	OK	0.369127	0.807026	2.18631	1.1285	0.127728	0.6847	0.999186
XLOC_029672	XLOC_029672	SMURF2	chr17:64498253-64662307	huvec_48	huven_49	OK	36.2808	79.1253	2.18091	1.12493	0.851123	0.30565	0.999186
XLOC_006084	XLOC_006084	SCNN1D	chr1:1275222-1292029	huvec_48	huven_49	OK	1.03689	2.25731	2.177	1.12235	0.648469	0.2062	0.999186
XLOC_028752	XLOC_028752	MAGOH2P	chr17:10672473-10880895	huvec_48	huven_49	OK	0.441458	0.960253	2.17519	1.12114	0.154096	0.64885	0.999186
XLOC_053198	XLOC_053198	ZSCAN25	chr7:99616945-99632408	huvec_48	huven_49	OK	1.30842	2.83837	2.16931	1.11723	1.62608	0.03575	0.922314
XLOC_016555	XLOC_016555	AC008012.1,CCND2,TIGAR	chr12:4247980-4405490	huvec_48	huven_49	OK	12.0586	26.1462	2.16826	1.11655	1.63937	0.07315	0.999186
XLOC_045091	XLOC_045091	GAB1	chr4:143336761-143474568	huvec_48	huven_49	OK	2.53683	5.49832	2.1674	1.11596	1.31593	0.0836	0.999186
XLOC_045931	XLOC_045931	RCHY1	chr4:75479036-75550473	huvec_48	huven_49	OK	9.94573	21.5491	2.16667	1.11548	2.1632	0.01845	0.75994
XLOC_034002	XLOC_034002	LBH	chr2:30231533-30323730	huvec_48	huven_49	OK	2.55424	5.53037	2.16517	1.11448	2.21315	0.0138	0.664211
XLOC_038492	XLOC_038492	JAG1	chr20:10637683-10994924	huvec_48	huven_49	OK	3.35995	7.27266	2.16451	1.11404	2.26705	0.0102	0.571274
XLOC_007548	XLOC_007548	AL391069.2	chr1:151340639-151348027	huvec_48	huven_49	OK	0.56155	1.21423	2.16228	1.11256	0.313919	0.65845	0.999186
XLOC_042615	XLOC_042615	LRCH3	chr3:197791225-197888436	huvec_48	huven_49	OK	10.7308	23.1635	2.1586	1.11009	0.608818	0.201	0.999186
XLOC_028704	XLOC_028704	TP53	chr17:7661778-7703502	huvec_48	huven_49	OK	24.3315	52.3616	2.15201	1.10569	0.540309	0.1411	0.999186
XLOC_014123	XLOC_014123	DAGLA	chr11:61680390-61792802	huvec_48	huven_49	OK	0.268037	0.576249	2.14989	1.10426	0.490935	0.5879	0.999186
XLOC_046688	XLOC_046688	SLC9A3-AS1	chr5:443174-527448	huvec_48	huven_49	OK	3.09811	6.65539	2.14821	1.10314	0.714843	0.3443	0.999186
XLOC_045059	XLOC_045059	NOCT	chr4:139015780-139177218	huvec_48	huven_49	OK	2.4582	5.27456	2.1457	1.10145	1.0988	0.22675	0.999186
XLOC_052635	XLOC_052635	ZNRF2P1	chr7:32495425-32762924	huvec_48	huven_49	OK	0.721053	1.54698	2.14545	1.10128	0.22899	0.6297	0.999186
XLOC_054908	XLOC_054908	MKLN1-AS	chr7:130790207-131497694	huvec_48	huven_49	OK	0.480274	1.02851	2.14151	1.09862	0.370102	0.4359	0.999186
XLOC_018020	XLOC_018020	SPSB2	chr12:6867118-6923698	huvec_48	huven_49	OK	1.15349	2.46871	2.14021	1.09775	0.0958967	0.6549	0.999186
XLOC_054073	XLOC_054073	SCRN1	chr7:29920103-30134714	huvec_48	huven_49	OK	17.4071	37.2308	2.13883	1.09682	2.25819	0.0199	0.762456
XLOC_047686	XLOC_047686	AC244517.10,PCDHB14,PCDHB15	chr5:141100241-141249365	huvec_48	huven_49	OK	0.154271	0.3297	2.13715	1.09569	0.735984	0.3116	0.999186
XLOC_059112	XLOC_059112	RFK	chr9:76385525-76394517	huvec_48	huven_49	OK	12.0637	25.7318	2.13299	1.09288	2.59655	0.00825	0.506241
XLOC_015179	XLOC_015179	ST5	chr11:8682787-8910951	huvec_48	huven_49	OK	13.6128	29.0214	2.13192	1.09215	0.12135	0.35735	0.999186
XLOC_017312	XLOC_017312	FRS2	chr12:69470348-69579789	huvec_48	huven_49	OK	1.55442	3.31184	2.1306	1.09125	2.16913	0.01035	0.57549
XLOC_050877	XLOC_050877	AL353625.1	chr6:159969098-160113507	huvec_48	huven_49	OK	0.193501	0.411568	2.12696	1.08879	0.306538	0.7098	0.999186
XLOC_043349	XLOC_043349	NECTIN3-AS1	chr3:110888383-111275563	huvec_48	huven_49	OK	0.16038	0.340384	2.12236	1.08567	0.167829	0.4875	0.999186
XLOC_036375	XLOC_036375	AC005041.1,C2orf81	chr2:74198609-74421662	huvec_48	huven_49	OK	0.570556	1.2109	2.12232	1.08564	0.066728	0.55895	0.999186
XLOC_036209	XLOC_036209	MIR217HG	chr2:55952157-56386172	huvec_48	huven_49	OK	3.48858	7.39405	2.1195	1.08372	1.01557	0.30665	0.999186
XLOC_007467	XLOC_007467	BCL9	chr1:147541500-147626216	huvec_48	huven_49	OK	0.907114	1.92151	2.11827	1.08289	2.03223	0.0285	0.837575
XLOC_055754	XLOC_055754	SULF1	chr8:69466623-69660915	huvec_48	huven_49	OK	1.51225	3.20262	2.11778	1.08255	1.20346	0.05215	0.999186
XLOC_049427	XLOC_049427	AC139795.1	chr5:177611239-177672209	huvec_48	huven_49	OK	0.205004	0.433854	2.11632	1.08156	0.441397	0.60515	0.999186
XLOC_032061	XLOC_032061	FOSB	chr19:45379637-45478828	huvec_48	huven_49	OK	0.350683	0.741438	2.11427	1.08016	0.187403	0.61395	0.999186
XLOC_052605	XLOC_052605	AC004593.3,CHN2	chr7:28979966-29563670	huvec_48	huven_49	OK	0.72268	1.52765	2.11387	1.07988	0.863261	0.07125	0.999186
XLOC_037455	XLOC_037455	BARD1	chr2:214725645-214809683	huvec_48	huven_49	OK	1.33983	2.82584	2.1091	1.07663	0.357435	0.22205	0.999186
XLOC_031545	XLOC_031545	HSH2D,RAB8A	chr19:16111888-16158575	huvec_48	huven_49	OK	30.5498	64.3776	2.1073	1.0754	1.21372	0.0977	0.999186
XLOC_024361	XLOC_024361	HERC1	chr15:63608617-63833948	huvec_48	huven_49	OK	22.9142	48.286	2.10725	1.07536	1.02173	0.2705	0.999186
XLOC_015466	XLOC_015466	NUP160	chr11:47778086-47848555	huvec_48	huven_49	OK	0.599151	1.26239	2.10696	1.07517	0.821001	0.10535	0.999186
XLOC_037374	XLOC_037374	ICA1L	chr2:202773149-202871985	huvec_48	huven_49	OK	0.556931	1.17325	2.10663	1.07494	0.660468	0.10785	0.999186
XLOC_022868	XLOC_022868	HERC2P2	chr15:22495569-22590815	huvec_48	huven_49	OK	0.396435	0.834285	2.10447	1.07346	1.47992	0.0753	0.999186
XLOC_052573	XLOC_052573	NFE2L3	chr7:26152197-26213607	huvec_48	huven_49	OK	18.7076	39.3375	2.10276	1.07228	0.173928	0.5131	0.999186
XLOC_001353	XLOC_001353	ZNRD1	GL000255.2:1196217-1320070	huvec_48	huven_49	OK	0.180416	0.379274	2.10222	1.07191	0.245559	0.6752	0.999186
XLOC_014078	XLOC_014078	AP000442.1	chr11:59560297-59669037	huvec_48	huven_49	OK	0.167287	0.351674	2.10222	1.07191	0.0927392	0.6219	0.999186
XLOC_014978	XLOC_014978	AC136475.2	chr11:307630-315272	huvec_48	huven_49	OK	0.703094	1.47806	2.10222	1.07191	0.101419	0.68485	0.999186
XLOC_020316	XLOC_020316	COX7CP1	chr13:48974966-49209779	huvec_48	huven_49	OK	2.62047	5.50881	2.10222	1.07191	0.105909	0.657	0.999186
XLOC_027097	XLOC_027097	RNU1-103P	chr16:85771757-85807054	huvec_48	huven_49	OK	12.2173	25.6835	2.10222	1.07191	0.0342636	0.652	0.999186
XLOC_029483	XLOC_029483	EIF4EP2	chr17:49370739-49476988	huvec_48	huven_49	OK	0.147651	0.310394	2.10221	1.07191	0.0522627	0.65445	0.999186
XLOC_030435	XLOC_030435	AC036176.1	chr18:63367327-63381629	huvec_48	huven_49	OK	0.572232	1.20296	2.10222	1.07191	1.05282	0.29725	0.999186
XLOC_035963	XLOC_035963	TRMT112P6	chr2:26028207-26028612	huvec_48	huven_49	OK	0.392524	0.825172	2.10222	1.07191	0.635106	0.51225	0.999186
XLOC_037972	XLOC_037972	AL110115.1	chr20:31514409-31577923	huvec_48	huven_49	OK	0.411593	0.86526	2.10222	1.07191	0.0574924	0.6562	0.999186
XLOC_043639	XLOC_043639	AC133435.1	chr3:141944427-142149544	huvec_48	huven_49	OK	0.178484	0.375212	2.10222	1.07191	0.178959	0.6608	0.999186
XLOC_043651	XLOC_043651	AC026304.1	chr3:142949163-143060725	huvec_48	huven_49	OK	0.371902	0.781821	2.10222	1.07191	0.129786	0.6864	0.999186
XLOC_054959	XLOC_054959	AC009220.1	chr7:139227536-139227828	huvec_48	huven_49	OK	0.835991	1.75744	2.10222	1.07191	0.635106	0.51225	0.999186
XLOC_059801	XLOC_059801	AC002524.1	chrX:14244381-14244928	huvec_48	huven_49	OK	0.193508	0.406796	2.10222	1.07191	0.635106	0.51225	0.999186
XLOC_060329	XLOC_060329	VDAC1P1	chrX:80929499-80930347	huvec_48	huven_49	OK	0.206554	0.434222	2.10222	1.07191	0.798343	0.45505	0.999186
XLOC_045228	XLOC_045228	RAPGEF2	chr4:159103012-159360174	huvec_48	huven_49	OK	4.02719	8.46388	2.10168	1.07155	2.13527	0.0052	0.404497
XLOC_052802	XLOC_052802	EGFR	chr7:55019016-55211628	huvec_48	huven_49	OK	1.1409	2.3974	2.10132	1.0713	1.13475	0.04585	0.975319
XLOC_032274	XLOC_032274	ZNF813	chr19:53431983-53496255	huvec_48	huven_49	OK	17.9102	37.6336	2.10124	1.07124	0.290168	0.70935	0.999186
XLOC_048021	XLOC_048021	ZFP2	chr5:178895897-178933212	huvec_48	huven_49	OK	0.166744	0.350228	2.10039	1.07066	0.805148	0.208	0.999186
XLOC_031035	XLOC_031035	LINC00305	chr18:64041554-64423601	huvec_48	huven_49	OK	0.186992	0.392657	2.09986	1.07029	0.405818	0.2234	0.999186
XLOC_006941	XLOC_006941	RAVER2	chr1:64745094-65067754	huvec_48	huven_49	OK	1.89424	3.97519	2.09857	1.0694	0.369428	0.77225	0.999186
XLOC_058027	XLOC_058027	PSAT1	chr9:78297124-78330093	huvec_48	huven_49	OK	14.4477	30.3172	2.09841	1.06929	2.59045	0.00895	0.532231
XLOC_042606	XLOC_042606	MELTF-AS1	chr3:196988620-197029817	huvec_48	huven_49	OK	2.9418	6.16936	2.09714	1.06842	0.755167	0.29665	0.999186
XLOC_011590	XLOC_011590	MAPK8	chr10:48306638-48439360	huvec_48	huven_49	OK	7.60757	15.8993	2.08993	1.06346	1.26177	0.07765	0.999186
XLOC_013815	XLOC_013815	TRIM44	chr11:35662774-35818007	huvec_48	huven_49	OK	8.79871	18.3701	2.08782	1.06199	1.28618	0.0196	0.762456
XLOC_054968	XLOC_054968	SLC37A3	chr7:140293692-140426250	huvec_48	huven_49	OK	9.45789	19.7448	2.08765	1.06188	2.09594	0.00765	0.490939
XLOC_019548	XLOC_019548	SLC25A15	chr13:40789411-40921774	huvec_48	huven_49	OK	4.06283	8.46466	2.08344	1.05897	0.121377	0.42195	0.999186
XLOC_028301	XLOC_028301	AC005332.4	chr17:68205488-68207493	huvec_48	huven_49	OK	0.776698	1.61724	2.0822	1.05811	1.56789	0.1219	0.999186
XLOC_042387	XLOC_042387	NLGN1	chr3:173396283-174286644	huvec_48	huven_49	OK	1.01676	2.11648	2.08159	1.05768	1.407	0.0337	0.893369
XLOC_039761	XLOC_039761	CLDN14	chr21:36430359-36576569	huvec_48	huven_49	OK	1.71769	3.57009	2.07843	1.05549	0.801455	0.39105	0.999186
XLOC_027595	XLOC_027595	WSB1	chr17:27294075-27315926	huvec_48	huven_49	OK	40.5468	84.225	2.07723	1.05466	2.15673	0.00885	0.532231
XLOC_040407	XLOC_040407	AL021707.3,AL021707.5	chr22:38705741-38794198	huvec_48	huven_49	OK	0.43709	0.907834	2.077	1.0545	0.0886096	0.61605	0.999186
XLOC_013636	XLOC_013636	PARVA	chr11:12377562-12535356	huvec_48	huven_49	OK	22.8161	47.3858	2.07686	1.0544	1.46341	0.0727	0.999186
XLOC_045972	XLOC_045972	PAQR3	chr4:78776341-78939438	huvec_48	huven_49	OK	3.41518	7.09167	2.07651	1.05416	1.13639	0.17015	0.999186
XLOC_029188	XLOC_029188	CACNB1	chr17:39173289-39197703	huvec_48	huven_49	OK	1.35015	2.80018	2.07398	1.0524	0.94855	0.1299	0.999186
XLOC_043289	XLOC_043289	FILIP1L	chr3:99817836-100260264	huvec_48	huven_49	OK	2.32624	4.82214	2.07293	1.05167	0.886967	0.31025	0.999186
XLOC_054276	XLOC_054276	PSPH	chr7:56011050-56051604	huvec_48	huven_49	OK	9.791	20.2445	2.06766	1.048	1.90704	0.03985	0.959922
XLOC_020109	XLOC_020109	SHISA2	chr13:26044596-26051031	huvec_48	huven_49	OK	0.602071	1.24459	2.06718	1.04767	1.58406	0.1209	0.999186
XLOC_009567	XLOC_009567	ANKRD13C	chr1:70258998-70354734	huvec_48	huven_49	OK	5.06472	10.4673	2.06671	1.04733	1.87694	0.0373	0.938717
XLOC_010944	XLOC_010944	AL353593.1	chr1:228203502-228378876	huvec_48	huven_49	OK	0.174216	0.359759	2.06502	1.04615	0.908247	0.29965	0.999186
XLOC_053412	XLOC_053412	AC018638.4	chr7:128651184-128652334	huvec_48	huven_49	OK	0.386979	0.798724	2.064	1.04544	1.06758	0.2818	0.999186
XLOC_009000	XLOC_009000	HTR1D	chr1:23191894-23194729	huvec_48	huven_49	OK	0.645776	1.33094	2.06099	1.04335	1.624	0.1083	0.999186
XLOC_053899	XLOC_053899	EIF2AK1	chr7:6009254-6059175	huvec_48	huven_49	OK	17.6812	36.4022	2.05881	1.0418	1.63016	0.05415	0.999186
XLOC_043244	XLOC_043244	VGLL3	chr3:86876387-86991149	huvec_48	huven_49	OK	0.866274	1.78276	2.05796	1.04122	2.13654	0.02415	0.811503
XLOC_024268	XLOC_024268	RSL24D1	chr15:55180805-55197049	huvec_48	huven_49	OK	33.5939	69.0967	2.05682	1.04042	1.62724	0.02155	0.782814
XLOC_051644	XLOC_051644	RAB23	chr6:57086843-57222307	huvec_48	huven_49	OK	2.7156	5.58426	2.05636	1.0401	1.19921	0.1955	0.999186
XLOC_043519	XLOC_043519	H1FX	chr3:129314770-129326225	huvec_48	huven_49	OK	47.9378	98.5459	2.0557	1.03963	2.55751	0.01065	0.582998
XLOC_057292	XLOC_057292	EXT1	chr8:117794489-118111853	huvec_48	huven_49	OK	14.8067	30.4366	2.0556	1.03956	1.67965	0.07255	0.999186
XLOC_033281	XLOC_033281	B3GNT8	chr19:41425358-41428730	huvec_48	huven_49	OK	35.7785	73.5363	2.05532	1.03936	0.346978	0.57305	0.999186
XLOC_035570	XLOC_035570	RHBDD1	chr2:226835580-226999215	huvec_48	huven_49	OK	1.76619	3.62871	2.05454	1.03881	1.31639	0.04535	0.975319
XLOC_047190	XLOC_047190	HMGCR	chr5:75320154-75601144	huvec_48	huven_49	OK	21.1617	43.4603	2.05372	1.03825	1.2516	0.0666	0.999186
XLOC_045020	XLOC_045020	C4orf33	chr4:128809699-129116640	huvec_48	huven_49	OK	2.14467	4.40336	2.05316	1.03785	0.361628	0.3813	0.999186
XLOC_014179	XLOC_014179	CATSPERZ,KCNK4	chr11:64291301-64304770	huvec_48	huven_49	OK	0.2559	0.525251	2.05256	1.03743	0.603884	0.32215	0.999186
XLOC_055048	XLOC_055048	PDIA4	chr7:149003061-149028662	huvec_48	huven_49	OK	147.681	303.088	2.05232	1.03725	2.48057	0.01265	0.634643
XLOC_034414	XLOC_034414	KCMF1	chr2:84971092-85059472	huvec_48	huven_49	OK	19.3634	39.7347	2.05205	1.03707	1.26993	0.1416	0.999186
XLOC_014129	XLOC_014129	INCENP	chr11:62123997-62153169	huvec_48	huven_49	OK	4.78032	9.8002	2.05011	1.0357	1.58449	0.07335	0.999186
XLOC_016116	XLOC_016116	FAM76B	chr11:95768952-95832693	huvec_48	huven_49	OK	2.94571	6.03509	2.04877	1.03476	0.934008	0.17285	0.999186
XLOC_016018	XLOC_016018	SYTL2	chr11:85694223-85811159	huvec_48	huven_49	OK	1.60163	3.28081	2.04842	1.03451	1.4528	0.05985	0.999186
XLOC_038171	XLOC_038171	SLC12A5	chr20:46008907-46060152	huvec_48	huven_49	OK	0.335704	0.686674	2.04547	1.03244	0.249336	0.2964	0.999186
XLOC_046793	XLOC_046793	OTULINL	chr5:14581791-14616180	huvec_48	huven_49	OK	0.175444	0.358854	2.0454	1.03238	0.467737	0.5564	0.999186
XLOC_049647	XLOC_049647	CAP2	chr6:17393504-17557790	huvec_48	huven_49	OK	2.17025	4.43807	2.04496	1.03207	1.94307	0.03285	0.884338
XLOC_016185	XLOC_016185	MSANTD4	chr11:105995184-106022403	huvec_48	huven_49	OK	3.73957	7.6451	2.04438	1.03166	1.62476	0.04325	0.975319
XLOC_033986	XLOC_033986	PLB1	chr2:28457144-28664540	huvec_48	huven_49	OK	0.206598	0.422346	2.04429	1.0316	0.566051	0.30835	0.999186
XLOC_020392	XLOC_020392	LGMNP1	chr13:64958096-64959396	huvec_48	huven_49	OK	0.212603	0.434168	2.04215	1.03009	0.916061	0.38085	0.999186
XLOC_043662	XLOC_043662	PLOD2	chr3:146064041-146163653	huvec_48	huven_49	OK	160.567	327.2	2.03778	1.027	1.84026	0.04595	0.975319
XLOC_036719	XLOC_036719	SEPTIN10	chr2:109542798-109614143	huvec_48	huven_49	OK	21.3661	43.4673	2.0344	1.02461	2.39767	0.0106	0.582998
XLOC_018706	XLOC_018706	C12orf66	chr12:64186315-64222296	huvec_48	huven_49	OK	0.394303	0.801927	2.03378	1.02417	1.05537	0.1929	0.999186
XLOC_058323	XLOC_058323	TMEM268	chr9:114611205-114646422	huvec_48	huven_49	OK	1.07152	2.17864	2.03322	1.02376	1.54885	0.05985	0.999186
XLOC_058418	XLOC_058418	CDK9	chr9:127785678-127790792	huvec_48	huven_49	OK	31.4293	63.8593	2.03184	1.02279	0.29519	0.1197	0.999186
XLOC_019859	XLOC_019859	DNAJC3	chr13:95677138-95794988	huvec_48	huven_49	OK	12.7992	25.9967	2.03112	1.02228	2.5295	0.00895	0.532231
XLOC_032030	XLOC_032030	ZNF234	chr19:44141553-44160313	huvec_48	huven_49	OK	1.08092	2.19341	2.02921	1.02092	1.28298	0.0997	0.999186
XLOC_047243	XLOC_047243	ZFYVE16	chr5:80408012-80542563	huvec_48	huven_49	OK	7.20582	14.6066	2.02706	1.01938	1.32198	0.03795	0.945519
XLOC_053265	XLOC_053265	LRRC17	chr7:102813229-103074843	huvec_48	huven_49	OK	6.15639	12.4774	2.02674	1.01916	1.689	0.06435	0.999186
XLOC_022395	XLOC_022395	SPTLC2	chr14:77505996-77616773	huvec_48	huven_49	OK	13.9735	28.3172	2.02649	1.01898	1.09795	0.0863	0.999186
XLOC_010096	XLOC_010096	MCL1	chr1:150548561-150579738	huvec_48	huven_49	OK	42.7317	86.5167	2.02465	1.01767	2.5568	0.01	0.56625
XLOC_010874	XLOC_010874	TAF1A	chr1:222557901-222593843	huvec_48	huven_49	OK	1.14842	2.32184	2.02177	1.01562	1.45595	0.11835	0.999186
XLOC_044141	XLOC_044141	NSD2	chr4:1871392-1982207	huvec_48	huven_49	OK	14.3964	29.094	2.02092	1.01501	1.2235	0.048	0.984468
XLOC_025293	XLOC_025293	QPRT,SPN	chr16:29662978-29698699	huvec_48	huven_49	OK	0.220707	0.445828	2.02	1.01436	0.699844	0.29565	0.999186
XLOC_061032	XLOC_061032	BCLAF3	chrX:19912859-19970298	huvec_48	huven_49	OK	1.09096	2.20311	2.01942	1.01394	1.0797	0.13195	0.999186
XLOC_039249	XLOC_039249	GABPA	chr21:25639257-25772460	huvec_48	huven_49	OK	2.56605	5.17866	2.01814	1.01303	0.890206	0.3465	0.999186
XLOC_028807	XLOC_028807	AC093484.3	chr17:16380797-16382745	huvec_48	huven_49	OK	0.6447	1.30109	2.01813	1.01302	0.0440199	0.67495	0.999186
XLOC_032728	XLOC_032728	AC008752.3	chr19:9751992-9793180	huvec_48	huven_49	OK	0.327108	0.660148	2.01813	1.01302	0.465914	0.3631	0.999186
XLOC_034702	XLOC_034702	AC140479.4,AC140479.5,AC140479.6	chr2:110211528-110285856	huvec_48	huven_49	OK	0.615557	1.24228	2.01814	1.01302	0.391574	0.5089	0.999186
XLOC_045667	XLOC_045667	AC027607.1	chr4:37453924-37686376	huvec_48	huven_49	OK	0.502739	1.01459	2.01812	1.01302	0.136544	0.69335	0.999186
XLOC_061064	XLOC_061064	AC097263.1	chrX:25645721-25646327	huvec_48	huven_49	OK	0.413036	0.83356	2.01813	1.01302	0.787969	0.423	0.999186
XLOC_025271	XLOC_025271	EIF3C	chr16:28659695-28740781	huvec_48	huven_49	OK	0.648784	1.30823	2.01643	1.01181	1.00384	0.12135	0.999186
XLOC_055714	XLOC_055714	YTHDF3	chr8:63168552-63212786	huvec_48	huven_49	OK	8.99423	18.124	2.01507	1.01083	2.32314	0.01275	0.635519
XLOC_044777	XLOC_044777	PKD2	chr4:87974384-88077777	huvec_48	huven_49	OK	3.33113	6.71164	2.01482	1.01066	2.29028	0.01825	0.75994
XLOC_048762	XLOC_048762	MBLAC2	chr5:90458208-90514557	huvec_48	huven_49	OK	0.703986	1.4178	2.01396	1.01003	0.901452	0.31405	0.999186
XLOC_043945	XLOC_043945	DCUN1D1	chr3:182938073-182985953	huvec_48	huven_49	OK	5.66521	11.3976	2.01186	1.00852	1.30146	0.09825	0.999186
XLOC_024907	XLOC_024907	MAPK8IP3	chr16:1706182-1771730	huvec_48	huven_49	OK	8.29288	16.6752	2.01079	1.00776	0.969559	0.06985	0.999186
XLOC_038229	XLOC_038229	BCAS4	chr20:50794893-50882676	huvec_48	huven_49	OK	0.570057	1.14569	2.00978	1.00704	0.597134	0.4755	0.999186
XLOC_026226	XLOC_026226	USP7	chr16:8892096-8966990	huvec_48	huven_49	OK	52.9966	106.506	2.00968	1.00696	1.00643	0.12875	0.999186
XLOC_021144	XLOC_021144	FRMD6	chr14:51454511-51730727	huvec_48	huven_49	OK	18.8558	37.8796	2.00891	1.00641	2.02139	0.00925	0.547956
XLOC_033307	XLOC_033307	AC011497.2	chr19:42397127-42652355	huvec_48	huven_49	OK	1.37452	2.76112	2.00879	1.00633	0.643978	0.5053	0.999186
XLOC_006564	XLOC_006564	AZIN2	chr1:33081103-33123492	huvec_48	huven_49	OK	0.454564	0.911322	2.00483	1.00348	0.569192	0.21515	0.999186
XLOC_022427	XLOC_022427	SEL1L	chr14:81471546-81533853	huvec_48	huven_49	OK	8.05107	16.12	2.00222	1.0016	2.37789	0.0102	0.571274
XLOC_012455	XLOC_012455	RSU1	chr10:16590610-16817463	huvec_48	huven_49	OK	28.4093	56.8686	2.00176	1.00127	2.03046	0.0306	0.869376
XLOC_008563	XLOC_008563	ZBTB18	chr1:244048938-244057476	huvec_48	huven_49	OK	6.5576	13.1251	2.00151	1.00109	2.42191	0.0124	0.628239
XLOC_048484	XLOC_048484	IL6ST	chr5:55935094-56233330	huvec_48	huven_49	OK	47.7987	95.6607	2.00132	1.00095	0.464005	0.02095	0.773794
XLOC_057118	XLOC_057118	AC120053.1	chr8:93213301-93741017	huvec_48	huven_49	OK	6.93514	3.46748	-2.00005	-1.00004	-0.604709	0.53065	0.999186
XLOC_041323	XLOC_041323	AC025614.2	chr3:30292547-30305037	huvec_48	huven_49	OK	6.23731	3.11608	-2.00165	-1.00119	-1.75717	0.07325	0.999186
XLOC_031401	XLOC_031401	QTRT1	chr19:10701429-10713437	huvec_48	huven_49	OK	95.6602	47.7853	-2.00188	-1.00135	-1.7028	0.0643	0.999186
XLOC_009068	XLOC_009068	TENT5B	chr1:27005019-27012850	huvec_48	huven_49	OK	0.489409	0.244351	-2.00289	-1.00209	-1.13654	0.2408	0.999186
XLOC_041709	XLOC_041709	EBLN2	chr3:72888045-73069198	huvec_48	huven_49	OK	0.722427	0.360691	-2.0029	-1.00209	-0.260802	0.70385	0.999186
XLOC_049775	XLOC_049775	HIST1H3H	chr6:27810063-27811300	huvec_48	huven_49	OK	1.03108	0.514797	-2.00289	-1.00209	-1.13654	0.2408	0.999186
XLOC_028296	XLOC_028296	AC005332.3	chr17:68125776-68152468	huvec_48	huven_49	OK	12.4563	6.21555	-2.00405	-1.00292	-0.463639	0.46645	0.999186
XLOC_017110	XLOC_017110	LINC02381	chr12:54058253-54189008	huvec_48	huven_49	OK	0.915279	0.456544	-2.0048	-1.00346	-0.482596	0.6144	0.999186
XLOC_053959	XLOC_053959	CRPPA	chr7:16087524-16421538	huvec_48	huven_49	OK	1.00038	0.498983	-2.00484	-1.00348	-1.17067	0.20485	0.999186
XLOC_017792	XLOC_017792	DDX55	chr12:123602076-123662604	huvec_48	huven_49	OK	26.4002	13.1603	-2.00605	-1.00436	-1.27576	0.1646	0.999186
XLOC_050000	XLOC_050000	DEF6	chr6:35297817-35321771	huvec_48	huven_49	OK	1.00613	0.501542	-2.00607	-1.00438	-0.684744	0.30065	0.999186
XLOC_035123	XLOC_035123	DYNC1I2	chr2:171687408-171748420	huvec_48	huven_49	OK	170.237	84.8532	-2.00625	-1.0045	-2.00453	0.0294	0.84639
XLOC_006635	XLOC_006635	AL139260.1	chr1:38838197-38965038	huvec_48	huven_49	OK	3.09397	1.54093	-2.00786	-1.00566	-0.173861	0.51785	0.999186
XLOC_017047	XLOC_017047	ACVRL1	chr12:51906907-51923361	huvec_48	huven_49	OK	575.068	286.297	-2.00864	-1.00622	-1.19673	0.1563	0.999186
XLOC_029801	XLOC_029801	QRICH2	chr17:76274048-76307998	huvec_48	huven_49	OK	14.2837	7.1022	-2.01117	-1.00803	-1.81167	0.05805	0.999186
XLOC_008134	XLOC_008134	AC096677.1	chr1:201483529-201584367	huvec_48	huven_49	OK	0.558302	0.277414	-2.01252	-1.00901	-0.0973684	0.6867	0.999186
XLOC_046896	XLOC_046896	AC025181.2	chr5:32174470-32175272	huvec_48	huven_49	OK	3.66964	1.8234	-2.01253	-1.00901	-1.40172	0.16085	0.999186
XLOC_043471	XLOC_043471	KLF15	chr3:126342634-126357408	huvec_48	huven_49	OK	0.313723	0.155884	-2.01254	-1.00902	-0.768608	0.2935	0.999186
XLOC_046339	XLOC_046339	CLGN	chr4:140388452-140427661	huvec_48	huven_49	OK	0.515359	0.25557	-2.01651	-1.01186	-1.09163	0.2185	0.999186
XLOC_016266	XLOC_016266	TMPRSS5	chr11:113687546-113706373	huvec_48	huven_49	OK	0.663111	0.328801	-2.01675	-1.01204	-0.741302	0.1883	0.999186
XLOC_006904	XLOC_006904	NFIA	chr1:60659630-61462788	huvec_48	huven_49	OK	10.7198	5.31511	-2.01685	-1.01211	-1.96347	0.0255	0.82637
XLOC_012289	XLOC_012289	SCART1	chr10:133453927-133629507	huvec_48	huven_49	OK	0.403264	0.199924	-2.01709	-1.01228	-0.658455	0.50015	0.999186
XLOC_033547	XLOC_033547	AC008750.8,CLDND2,ETFB	chr19:51345168-51369003	huvec_48	huven_49	OK	142.946	70.8382	-2.01792	-1.01288	-2.50767	0.0095	0.548011
XLOC_019580	XLOC_019580	TSC22D1-AS1	chr13:44432142-44580432	huvec_48	huven_49	OK	0.315358	0.156272	-2.01801	-1.01293	-0.195673	0.68355	0.999186
XLOC_047067	XLOC_047067	RAB3C	chr5:58582220-58863414	huvec_48	huven_49	OK	0.875965	0.434005	-2.01833	-1.01316	-0.746414	0.40595	0.999186
XLOC_032779	XLOC_032779	ZNF20,ZNF625,ZNF625-ZNF20	chr19:11987616-12156734	huvec_48	huven_49	OK	17.1515	8.49607	-2.01876	-1.01347	-1.46193	0.12155	0.999186
XLOC_056905	XLOC_056905	AC100814.1	chr8:65591849-65592472	huvec_48	huven_49	OK	7.13409	3.53273	-2.01943	-1.01395	-1.52584	0.13525	0.999186
XLOC_007910	XLOC_007910	DNM3	chr1:171841497-172468831	huvec_48	huven_49	OK	1.06409	0.52688	-2.01961	-1.01407	-0.328202	0.5679	0.999186
XLOC_008710	XLOC_008710	CDK11B	chr1:1632162-1659012	huvec_48	huven_49	OK	35.5004	17.5775	-2.01965	-1.01411	-2.16375	0.0293	0.84639
XLOC_053879	XLOC_053879	RADIL	chr7:4797054-4883716	huvec_48	huven_49	OK	0.414618	0.205222	-2.02034	-1.0146	-0.731244	0.3058	0.999186
XLOC_033441	XLOC_033441	AC011466.4	chr19:48170679-48258199	huvec_48	huven_49	OK	0.401462	0.198579	-2.02167	-1.01555	-0.111043	0.69295	0.999186
XLOC_049252	XLOC_049252	AC091982.3	chr5:151742315-151812785	huvec_48	huven_49	OK	1.08243	0.535412	-2.02168	-1.01555	-0.10409	0.6894	0.999186
XLOC_056704	XLOC_056704	AC087623.3	chr8:38386206-38468834	huvec_48	huven_49	OK	1.15056	0.569111	-2.02168	-1.01555	-0.168212	0.715	0.999186
XLOC_058699	XLOC_058699	AL159169.3	chr9:14586765-14587326	huvec_48	huven_49	OK	3.16117	1.56364	-2.02167	-1.01555	-1.17024	0.24195	0.999186
XLOC_040385	XLOC_040385	GCAT	chr22:37807904-37817176	huvec_48	huven_49	OK	29.0356	14.3606	-2.02189	-1.01571	-2.37027	0.0151	0.700722
XLOC_056866	XLOC_056866	CA8	chr8:60185411-60281400	huvec_48	huven_49	OK	0.367743	0.181722	-2.02366	-1.01697	-0.491337	0.44125	0.999186
XLOC_025626	XLOC_025626	CETP	chr16:56961922-56983845	huvec_48	huven_49	OK	2.99182	1.47829	-2.02384	-1.0171	-1.60172	0.09255	0.999186
XLOC_027319	XLOC_027319	WRAP53	chr17:7661778-7703502	huvec_48	huven_49	OK	35.6418	17.6017	-2.02491	-1.01786	-0.929612	0.27925	0.999186
XLOC_006074	XLOC_006074	AGRN	chr1:1020119-1056118	huvec_48	huven_49	OK	118.37	58.4379	-2.02557	-1.01833	-1.06087	0.21065	0.999186
XLOC_009813	XLOC_009813	AL356488.3	chr1:109087970-109096934	huvec_48	huven_49	OK	0.719918	0.354872	-2.02867	-1.02053	-0.526658	0.35385	0.999186
XLOC_028635	XLOC_028635	VMO1	chr17:4785284-4786433	huvec_48	huven_49	OK	0.633601	0.312302	-2.02881	-1.02063	-0.719476	0.37045	0.999186
XLOC_058887	XLOC_058887	MSMP	chr9:35749286-35758585	huvec_48	huven_49	OK	62.1417	30.6281	-2.02891	-1.02071	-1.43291	0.1423	0.999186
XLOC_009779	XLOC_009779	AL109741.1	chr1:101235682-101236528	huvec_48	huven_49	OK	11.633	5.72949	-2.03037	-1.02174	-1.4354	0.1602	0.999186
XLOC_016588	XLOC_016588	LAG3	chr12:6772511-6778455	huvec_48	huven_49	OK	2.68797	1.32188	-2.03344	-1.02393	-1.21843	0.18185	0.999186
XLOC_030324	XLOC_030324	SNHG22	chr18:49782163-50195147	huvec_48	huven_49	OK	0.51	0.250794	-2.03354	-1.024	-0.108941	0.66735	0.999186
XLOC_043513	XLOC_043513	KIAA1257	chr3:128879595-129040742	huvec_48	huven_49	OK	0.594522	0.291927	-2.03654	-1.02612	-0.192296	0.46815	0.999186
XLOC_020443	XLOC_020443	MYCBP2	chr13:76990659-77327094	huvec_48	huven_49	OK	83.957	41.1949	-2.03804	-1.02719	-1.14296	0.1945	0.999186
XLOC_011027	XLOC_011027	COA6-AS1	chr1:234372185-234385068	huvec_48	huven_49	OK	2.14755	1.05341	-2.03866	-1.02762	-0.321192	0.6404	0.999186
XLOC_011456	XLOC_011456	AL121748.1	chr10:33177491-33336262	huvec_48	huven_49	OK	0.691426	0.339157	-2.03866	-1.02762	-0.0681737	0.6749	0.999186
XLOC_012864	XLOC_012864	RPL17P50	chr10:73005832-73006595	huvec_48	huven_49	OK	3.49328	1.71352	-2.03866	-1.02762	-1.19827	0.2396	0.999186
XLOC_018753	XLOC_018753	RPSAP12	chr12:68552994-68553882	huvec_48	huven_49	OK	0.583504	0.286219	-2.03866	-1.02762	-0.866695	0.38245	0.999186
XLOC_020349	XLOC_020349	AL359513.1	chr13:52454774-52455331	huvec_48	huven_49	OK	1.1283	0.55345	-2.03867	-1.02762	-0.866695	0.38245	0.999186
XLOC_026428	XLOC_026428	AC133552.5	chr16:25066936-25111555	huvec_48	huven_49	OK	1.20657	0.591846	-2.03866	-1.02762	-0.684871	0.44325	0.999186
XLOC_051618	XLOC_051618	HMGB1P20	chr6:53235620-53236297	huvec_48	huven_49	OK	0.842965	0.41349	-2.03866	-1.02762	-0.866695	0.38245	0.999186
XLOC_028795	XLOC_028795	UBE2SP1	chr17:15699576-15749315	huvec_48	huven_49	OK	5.64468	2.76381	-2.04235	-1.03023	-0.814766	0.38165	0.999186
XLOC_035843	XLOC_035843	ODC1	chr2:10439967-10448327	huvec_48	huven_49	OK	63.837	31.2471	-2.04297	-1.03067	-2.5645	0.0096	0.551713
XLOC_061021	XLOC_061021	SCML2	chrX:18239312-18354688	huvec_48	huven_49	OK	1.43303	0.701122	-2.04391	-1.03133	-1.16293	0.2143	0.999186
XLOC_032152	XLOC_032152	PPFIA3	chr19:49119543-49151026	huvec_48	huven_49	OK	4.25948	2.08273	-2.04514	-1.0322	-1.54529	0.10365	0.999186
XLOC_011867	XLOC_011867	RPS3AP5	chr10:84560442-84561263	huvec_48	huven_49	OK	2.31738	1.13294	-2.04546	-1.03242	-1.24461	0.2214	0.999186
XLOC_057105	XLOC_057105	RUNX1T1	chr8:91954966-92103286	huvec_48	huven_49	OK	4.23364	2.06946	-2.04577	-1.03264	-1.42909	0.01135	0.59663
XLOC_006548	XLOC_006548	FAM167B	chr1:32247221-32248856	huvec_48	huven_49	OK	7.47692	3.65188	-2.04742	-1.03381	-1.80712	0.0781	0.999186
XLOC_033263	XLOC_033263	C19orf54	chr19:40691529-40765389	huvec_48	huven_49	OK	8.86813	4.33125	-2.04748	-1.03385	-0.364166	0.5291	0.999186
XLOC_037657	XLOC_037657	IQCA1	chr2:236324146-236507535	huvec_48	huven_49	OK	4.53245	2.21309	-2.04802	-1.03423	-1.44906	0.1126	0.999186
XLOC_034778	XLOC_034778	AC009404.1	chr2:117833936-117841658	huvec_48	huven_49	OK	1.37412	0.670764	-2.04859	-1.03463	-1.00795	0.1507	0.999186
XLOC_015959	XLOC_015959	AP003119.2	chr11:76782250-76798153	huvec_48	huven_49	OK	1.70483	0.831753	-2.04968	-1.0354	-0.173062	0.65805	0.999186
XLOC_045668	XLOC_045668	RELL1	chr4:37453924-37686376	huvec_48	huven_49	OK	27.7536	13.5397	-2.04979	-1.03548	-2.55502	0.00845	0.514415
XLOC_010016	XLOC_010016	NBPF20	chr1:145289899-145405778	huvec_48	huven_49	OK	1.56918	0.764995	-2.05123	-1.03649	-1.77213	0.06925	0.999186
XLOC_048425	XLOC_048425	CCL28	chr5:43376644-43412391	huvec_48	huven_49	OK	0.390028	0.190101	-2.05169	-1.03681	-0.824413	0.302	0.999186
XLOC_020261	XLOC_020261	CCDC122	chr13:43823908-44030461	huvec_48	huven_49	OK	2.4559	1.19675	-2.05214	-1.03713	-0.85684	0.303	0.999186
XLOC_053229	XLOC_053229	PCOLCE	chr7:100572227-100608175	huvec_48	huven_49	OK	3.24405	1.57996	-2.05325	-1.0379	-0.408391	0.44635	0.999186
XLOC_007621	XLOC_007621	AL358472.4	chr1:153959098-153986358	huvec_48	huven_49	OK	1.24791	0.60752	-2.05411	-1.03851	-0.0820955	0.6722	0.999186
XLOC_021977	XLOC_021977	RPS19P3	chr14:34556773-34630160	huvec_48	huven_49	OK	2.65528	1.29267	-2.05411	-1.03851	-0.167287	0.71145	0.999186
XLOC_031975	XLOC_031975	AC011462.4	chr19:41262495-41425002	huvec_48	huven_49	OK	2.56911	1.25072	-2.0541	-1.03851	-0.0571612	0.67875	0.999186
XLOC_039910	XLOC_039910	FRG1GP	chr22:12602465-12626642	huvec_48	huven_49	OK	1.10817	0.539489	-2.05411	-1.03851	-0.98728	0.34425	0.999186
XLOC_027141	XLOC_027141	RNF166	chr16:88696498-88706408	huvec_48	huven_49	OK	53.4748	26.0197	-2.05517	-1.03925	-1.38874	0.13975	0.999186
XLOC_024855	XLOC_024855	Z97634.1	chr16:366968-392960	huvec_48	huven_49	OK	1.76809	0.859536	-2.05703	-1.04056	-0.118209	0.53835	0.999186
XLOC_043841	XLOC_043841	LRRC34	chr3:169793427-169812986	huvec_48	huven_49	OK	3.00014	1.45813	-2.05753	-1.04092	-1.00413	0.2132	0.999186
XLOC_048436	XLOC_048436	MRPS30-DT	chr5:44742419-44808777	huvec_48	huven_49	OK	0.451933	0.219583	-2.05814	-1.04134	-0.436016	0.29525	0.999186
XLOC_043080	XLOC_043080	DCP1A	chr3:53283428-53846419	huvec_48	huven_49	OK	21.0184	10.2081	-2.05899	-1.04194	-1.36531	0.08505	0.999186
XLOC_048540	XLOC_048540	SREK1IP1	chr5:64690441-64768691	huvec_48	huven_49	OK	69.4082	33.6967	-2.05979	-1.0425	-0.993495	0.30255	0.999186
XLOC_023283	XLOC_023283	C15orf65	chr15:55202965-55508234	huvec_48	huven_49	OK	3.72638	1.80876	-2.06018	-1.04278	-0.216377	0.6372	0.999186
XLOC_014143	XLOC_014143	CSKMT	chr11:62646847-62673686	huvec_48	huven_49	OK	19.7972	9.59531	-2.06322	-1.04489	-0.436872	0.7698	0.999186
XLOC_041318	XLOC_041318	CMC1	chr3:28241583-30010391	huvec_48	huven_49	OK	37.6315	18.236	-2.06358	-1.04515	-0.92798	0.2995	0.999186
XLOC_057506	XLOC_057506	RECQL4	chr8:144511287-144517845	huvec_48	huven_49	OK	50.6473	24.5406	-2.06382	-1.04531	-1.38812	0.13955	0.999186
XLOC_046233	XLOC_046233	CCNA2	chr4:121801316-121823933	huvec_48	huven_49	OK	29.6995	14.381	-2.06519	-1.04628	-1.94573	0.04835	0.984468
XLOC_027712	XLOC_027712	AC116407.2	chr17:32127594-32128454	huvec_48	huven_49	OK	1.67297	0.809964	-2.06549	-1.04648	-1.19003	0.2304	0.999186
XLOC_057269	XLOC_057269	SYBU	chr8:109573977-109691791	huvec_48	huven_49	OK	0.31805	0.153869	-2.06702	-1.04755	-0.287597	0.089	0.999186
XLOC_034777	XLOC_034777	DDX18	chr2:117814690-117832377	huvec_48	huven_49	OK	40.6607	19.6709	-2.06705	-1.04757	-1.92477	0.0329	0.884338
XLOC_018574	XLOC_018574	ZNF385A	chr12:54353660-54497688	huvec_48	huven_49	OK	8.00966	3.87433	-2.06737	-1.04779	-0.197999	0.4797	0.999186
XLOC_032048	XLOC_032048	APOC1,APOE	chr19:44905790-44919349	huvec_48	huven_49	OK	28.3146	13.6791	-2.06992	-1.04957	-0.985361	0.28365	0.999186
XLOC_055940	XLOC_055940	MTDH	chr8:97644183-97730260	huvec_48	huven_49	OK	248.052	119.798	-2.07059	-1.05004	-1.44182	0.10905	0.999186
XLOC_013752	XLOC_013752	LINC02742	chr11:28702606-29064322	huvec_48	huven_49	OK	1.2151	0.586745	-2.07092	-1.05027	-1.04873	0.25345	0.999186
XLOC_021388	XLOC_021388	BATF	chr14:75522454-75547004	huvec_48	huven_49	OK	0.321659	0.155192	-2.07265	-1.05148	-0.549668	0.46615	0.999186
XLOC_056875	XLOC_056875	ASPH	chr8:61057157-61714640	huvec_48	huven_49	OK	41.5343	20.0369	-2.07289	-1.05164	-2.25545	0.00805	0.501968
XLOC_051691	XLOC_051691	AL136164.2,AL589935.1,LINC00472,MIR30C2	chr6:71221456-71420745	huvec_48	huven_49	OK	5.43161	2.61945	-2.07357	-1.05212	-0.456804	0.16595	0.999186
XLOC_022090	XLOC_022090	CDKL1	chr14:50312323-50416461	huvec_48	huven_49	OK	3.11208	1.49809	-2.07737	-1.05475	-0.35255	0.46105	0.999186
XLOC_007400	XLOC_007400	SRGAP2C	chr1:121167645-121463508	huvec_48	huven_49	OK	1.57249	0.756904	-2.07753	-1.05487	-1.83678	0.0367	0.93196
XLOC_034761	XLOC_034761	RABL2A	chr2:113627228-113643396	huvec_48	huven_49	OK	2.08474	1.00322	-2.07805	-1.05523	-1.14727	0.1541	0.999186
XLOC_011058	XLOC_011058	LGALS8-AS1	chr1:236517999-236604516	huvec_48	huven_49	OK	0.380174	0.182677	-2.08113	-1.05737	-0.139072	0.68355	0.999186
XLOC_019054	XLOC_019054	RN7SL441P	chr12:109850944-109880541	huvec_48	huven_49	OK	2.38676	1.14686	-2.08113	-1.05737	-0.1284	0.67635	0.999186
XLOC_019083	XLOC_019083	RPL7AP60	chr12:112160187-112382439	huvec_48	huven_49	OK	1.1834	0.568634	-2.08113	-1.05737	-0.324381	0.52175	0.999186
XLOC_020001	XLOC_020001	RPL23AP97	chr13:114346166-114346637	huvec_48	huven_49	OK	0.868968	0.417546	-2.08113	-1.05737	-0.749945	0.45645	0.999186
XLOC_024088	XLOC_024088	AC013356.1	chr15:40480751-40481315	huvec_48	huven_49	OK	0.645429	0.310133	-2.08114	-1.05737	-0.749945	0.45645	0.999186
XLOC_026471	XLOC_026471	AC145285.1	chr16:28802742-28817828	huvec_48	huven_49	OK	0.474722	0.228108	-2.08113	-1.05737	-0.669449	0.50245	0.999186
XLOC_027265	XLOC_027265	AC004771.4	chr17:4967991-4987675	huvec_48	huven_49	OK	0.859366	0.412932	-2.08113	-1.05737	-0.180438	0.68135	0.999186
XLOC_028491	XLOC_028491	AC145207.3	chr17:81843160-81860624	huvec_48	huven_49	OK	0.714613	0.343377	-2.08113	-1.05737	-0.0248663	0.66345	0.999186
XLOC_029011	XLOC_029011	AC023389.2	chr17:29560546-30186475	huvec_48	huven_49	OK	0.310072	0.148992	-2.08113	-1.05737	-0.0590527	0.66045	0.999186
XLOC_029308	XLOC_029308	AC100793.4	chr17:42751288-42751717	huvec_48	huven_49	OK	1.03007	0.494957	-2.08113	-1.05737	-0.749945	0.45645	0.999186
XLOC_034373	XLOC_034373	AC005034.5	chr2:75646782-75728123	huvec_48	huven_49	OK	0.885455	0.425468	-2.08113	-1.05737	-0.117945	0.68215	0.999186
XLOC_034994	XLOC_034994	AC019226.1	chr2:147844516-148516971	huvec_48	huven_49	OK	0.746625	0.358759	-2.08113	-1.05737	-0.157012	0.69235	0.999186
XLOC_037057	XLOC_037057	AC019186.1	chr2:157725707-157736005	huvec_48	huven_49	OK	0.681231	0.327337	-2.08113	-1.05737	-0.749945	0.45645	0.999186
XLOC_040209	XLOC_040209	AL022324.4,AL022332.2,IGLL3P	chr22:25279528-25320086	huvec_48	huven_49	OK	1.00784	0.484273	-2.08114	-1.05737	-0.697593	0.4394	0.999186
XLOC_042298	XLOC_042298	AC080013.6	chr3:158695366-158695581	huvec_48	huven_49	OK	6.26321	3.00952	-2.08113	-1.05737	-0.749945	0.45645	0.999186
XLOC_042712	XLOC_042712	AC034198.2	chr3:12796471-12871916	huvec_48	huven_49	OK	0.758764	0.364592	-2.08113	-1.05737	-0.0407081	0.6605	0.999186
XLOC_044314	XLOC_044314	AC114728.1	chr4:19172334-19938448	huvec_48	huven_49	OK	0.831795	0.399684	-2.08113	-1.05737	-0.745997	0.46175	0.999186
XLOC_047999	XLOC_047999	AC139795.3	chr5:177554823-177555364	huvec_48	huven_49	OK	0.689281	0.331205	-2.08113	-1.05737	-0.749945	0.45645	0.999186
XLOC_009133	XLOC_009133	COL16A1	chr1:31617685-31704319	huvec_48	huven_49	OK	3.5795	1.71841	-2.08303	-1.05868	-0.268892	0.3588	0.999186
XLOC_040336	XLOC_040336	HMGXB4	chr22:35257451-35295807	huvec_48	huven_49	OK	17.1883	8.25107	-2.08316	-1.05877	-2.28823	0.01605	0.712893
XLOC_025337	XLOC_025337	MIR762HG	chr16:30833625-30895220	huvec_48	huven_49	OK	3.1366	1.50569	-2.08316	-1.05878	-0.36468	0.5132	0.999186
XLOC_013613	XLOC_013613	SBF2-AS1	chr11:9754769-10294207	huvec_48	huven_49	OK	3.83823	1.84226	-2.08344	-1.05897	-0.518935	0.49105	0.999186
XLOC_018171	XLOC_018171	ERP27	chr12:14914038-14938537	huvec_48	huven_49	OK	1.13012	0.542034	-2.08496	-1.06002	-0.886194	0.2135	0.999186
XLOC_043454	XLOC_043454	SLC12A8	chr3:125082635-125212864	huvec_48	huven_49	OK	0.820427	0.393399	-2.08548	-1.06038	-0.562029	0.18375	0.999186
XLOC_028420	XLOC_028420	TNRC6C	chr17:77959239-78142968	huvec_48	huven_49	OK	3.25893	1.5614	-2.08718	-1.06156	-1.38083	0.12155	0.999186
XLOC_022556	XLOC_022556	AL132709.7	chr14:101068282-101077910	huvec_48	huven_49	OK	4.92844	2.36048	-2.0879	-1.06205	-0.840001	0.2215	0.999186
XLOC_018310	XLOC_018310	AC084824.5	chr12:32679199-32756463	huvec_48	huven_49	OK	6.96601	3.3282	-2.09303	-1.06559	-0.254244	0.72545	0.999186
XLOC_038020	XLOC_038020	ACTL10	chr20:33657086-33674463	huvec_48	huven_49	OK	1.06241	0.507597	-2.09302	-1.06559	-0.631206	0.54145	0.999186
XLOC_048342	XLOC_048342	AC025754.2	chr5:34651456-34651888	huvec_48	huven_49	OK	6.39015	3.05307	-2.09302	-1.06559	-1.28639	0.21	0.999186
XLOC_054048	XLOC_054048	HOXA7	chr7:27106183-27157936	huvec_48	huven_49	OK	30.2534	14.4267	-2.09704	-1.06836	-1.12848	0.14675	0.999186
XLOC_031970	XLOC_031970	CYP2S1	chr19:41193209-41207539	huvec_48	huven_49	OK	0.987923	0.47095	-2.09772	-1.06883	-1.17497	0.1132	0.999186
XLOC_034688	XLOC_034688	CCDC138	chr2:108786756-108885477	huvec_48	huven_49	OK	5.16217	2.45712	-2.1009	-1.07101	-1.43324	0.09175	0.999186
XLOC_052128	XLOC_052128	WAKMAR2	chr6:137823672-137883312	huvec_48	huven_49	OK	0.475534	0.226101	-2.10319	-1.07258	-0.421893	0.54135	0.999186
XLOC_046886	XLOC_046886	AC022417.1	chr5:31558572-31559875	huvec_48	huven_49	OK	0.696647	0.331106	-2.104	-1.07314	-1.09349	0.27325	0.999186
XLOC_062001	XLOC_062001	AC244090.1	chrX:154424379-154428479	huvec_48	huven_49	OK	7.75357	3.68516	-2.104	-1.07314	-1.61385	0.11655	0.999186
XLOC_056085	XLOC_056085	MTBP	chr8:120380760-120813359	huvec_48	huven_49	OK	3.06932	1.45808	-2.10504	-1.07385	-0.340394	0.40915	0.999186
XLOC_015725	XLOC_015725	RASGRP2	chr11:64726910-64745456	huvec_48	huven_49	OK	0.982347	0.466297	-2.1067	-1.07498	-0.650957	0.1465	0.999186
XLOC_032423	XLOC_032423	ZNF470	chr19:56567467-56588911	huvec_48	huven_49	OK	2.34051	1.11082	-2.10701	-1.0752	-0.798652	0.21415	0.999186
XLOC_028099	XLOC_028099	TOB1-AS1	chr17:50862222-50910774	huvec_48	huven_49	OK	0.771392	0.366078	-2.10718	-1.07531	-0.411115	0.6838	0.999186
XLOC_017045	XLOC_017045	ANKRD33	chr12:51888008-51891727	huvec_48	huven_49	OK	3.03532	1.44018	-2.1076	-1.07559	-1.35531	0.13545	0.999186
XLOC_045537	XLOC_045537	SLC2A9	chr4:9771152-10054936	huvec_48	huven_49	OK	1.94807	0.922074	-2.1127	-1.07909	-0.974529	0.18925	0.999186
XLOC_029721	XLOC_029721	KCNJ2-AS1	chr17:70166960-70180048	huvec_48	huven_49	OK	0.714446	0.337933	-2.11416	-1.08009	-0.598089	0.25455	0.999186
XLOC_037510	XLOC_037510	AC097468.3	chr2:219065307-219070022	huvec_48	huven_49	OK	6.31119	2.98519	-2.11417	-1.08009	-1.3594	0.1802	0.999186
XLOC_032501	XLOC_032501	SHC2	chr19:416582-460996	huvec_48	huven_49	OK	5.93624	2.80734	-2.11454	-1.08034	-2.0119	0.03555	0.919985
XLOC_061797	XLOC_061797	RAP2C	chrX:132203023-132489968	huvec_48	huven_49	OK	11.9908	5.66841	-2.11537	-1.08092	-1.1568	0.01595	0.712893
XLOC_009011	XLOC_009011	ELOA-AS1	chr1:23706900-23778296	huvec_48	huven_49	OK	1.22032	0.575774	-2.11944	-1.08368	-0.208746	0.63775	0.999186
XLOC_014732	XLOC_014732	ZBTB16	chr11:114059710-114450279	huvec_48	huven_49	OK	3.23956	1.52845	-2.11951	-1.08373	-0.317911	0.586	0.999186
XLOC_030242	XLOC_030242	AC090229.1	chr18:35716369-35717978	huvec_48	huven_49	OK	2.53583	1.19571	-2.12077	-1.08459	-1.68288	0.09585	0.999186
XLOC_013695	XLOC_013695	SPTY2D1OS	chr11:18588780-18634791	huvec_48	huven_49	OK	2.73986	1.29094	-2.12238	-1.08568	-0.371165	0.59305	0.999186
XLOC_016825	XLOC_016825	REP15	chr12:27696387-27710803	huvec_48	huven_49	OK	6.71936	3.16531	-2.12281	-1.08598	-1.63839	0.0996	0.999186
XLOC_048368	XLOC_048368	AC025449.1	chr5:37286448-37286977	huvec_48	huven_49	OK	7.65656	3.60546	-2.1236	-1.08651	-1.52692	0.1375	0.999186
XLOC_045370	XLOC_045370	AC106897.1	chr4:185426248-185535612	huvec_48	huven_49	OK	0.695803	0.32733	-2.12569	-1.08793	-0.212065	0.74	0.999186
XLOC_053026	XLOC_053026	GTF2IRD2B	chr7:75092572-75149817	huvec_48	huven_49	OK	2.54703	1.19785	-2.12633	-1.08836	-0.973597	0.2937	0.999186
XLOC_048486	XLOC_048486	ANKRD55	chr5:55935094-56233330	huvec_48	huven_49	OK	2.05926	0.968326	-2.12662	-1.08856	-0.178358	0.54115	0.999186
XLOC_009679	XLOC_009679	GBP4	chr1:89181143-89207040	huvec_48	huven_49	OK	2.69784	1.26833	-2.12708	-1.08888	-1.08112	0.24345	0.999186
XLOC_040550	XLOC_040550	AL671710.1	chr22:49900228-49927540	huvec_48	huven_49	OK	1.05598	0.496215	-2.12807	-1.08955	-0.257116	0.7215	0.999186
XLOC_015965	XLOC_015965	RSF1	chr11:77659995-77821017	huvec_48	huven_49	OK	136.757	64.2608	-2.12816	-1.0896	-1.36536	0.1102	0.999186
XLOC_061855	XLOC_061855	MAP7D3	chrX:136213219-136256482	huvec_48	huven_49	OK	32.5604	15.2998	-2.12816	-1.08961	-1.59857	0.04495	0.975319
XLOC_026415	XLOC_026415	PALB2	chr16:23603159-23641310	huvec_48	huven_49	OK	12.4727	5.86071	-2.12819	-1.08963	-1.56847	0.0806	0.999186
XLOC_055369	XLOC_055369	PPP3CC	chr8:22440818-22575788	huvec_48	huven_49	OK	14.9499	7.02023	-2.12955	-1.09055	-0.90749	0.29045	0.999186
XLOC_059148	XLOC_059148	KIF27	chr9:83739424-83921465	huvec_48	huven_49	OK	0.728895	0.341714	-2.13306	-1.09292	-0.905641	0.2338	0.999186
XLOC_015194	XLOC_015194	AC132192.2	chr11:9459555-9528524	huvec_48	huven_49	OK	2.78804	1.30576	-2.13519	-1.09436	-0.721599	0.4684	0.999186
XLOC_034685	XLOC_034685	GCC2	chr2:108448560-108534196	huvec_48	huven_49	OK	30.6377	14.3466	-2.13554	-1.0946	-1.18554	0.1711	0.999186
XLOC_016221	XLOC_016221	RDX	chr11:109864294-110296712	huvec_48	huven_49	OK	250.391	117.203	-2.13639	-1.09518	-1.58568	0.06985	0.999186
XLOC_061373	XLOC_061373	OPHN1	chrX:68042343-68433913	huvec_48	huven_49	OK	1.32461	0.619962	-2.1366	-1.09531	-1.01197	0.1414	0.999186
XLOC_006415	XLOC_006415	SRRM1	chr1:24631715-24673281	huvec_48	huven_49	OK	117.348	54.9127	-2.13699	-1.09558	-1.54968	0.0788	0.999186
XLOC_048205	XLOC_048205	AC010491.1	chr5:14661807-14664604	huvec_48	huven_49	OK	0.511041	0.239028	-2.138	-1.09626	-0.586463	0.51105	0.999186
XLOC_006283	XLOC_006283	SLC25A34	chr1:15684319-15749896	huvec_48	huven_49	OK	1.95184	0.911917	-2.14037	-1.09786	-0.301751	0.6262	0.999186
XLOC_008014	XLOC_008014	AL354953.1	chr1:183248236-183418380	huvec_48	huven_49	OK	0.411233	0.192112	-2.14059	-1.09801	-0.755626	0.43645	0.999186
XLOC_015900	XLOC_015900	AP002761.3	chr11:73307234-73369388	huvec_48	huven_49	OK	0.402009	0.187802	-2.1406	-1.09801	-0.236508	0.71385	0.999186
XLOC_016767	XLOC_016767	AC137561.1	chr12:19404044-19720801	huvec_48	huven_49	OK	0.951604	0.444552	-2.14059	-1.09801	-0.316765	0.59285	0.999186
XLOC_017284	XLOC_017284	MRPL40P1	chr12:67351435-67352039	huvec_48	huven_49	OK	0.747167	0.349047	-2.14059	-1.09801	-0.816613	0.44845	0.999186
XLOC_021688	XLOC_021688	AL355032.1	chr14:101634453-101732522	huvec_48	huven_49	OK	5.09515	2.38025	-2.14059	-1.09801	-1.2734	0.2113	0.999186
XLOC_026776	XLOC_026776	MT1G	chr16:56666730-56668065	huvec_48	huven_49	OK	2.83466	1.32424	-2.14059	-1.09801	-0.79371	0.3783	0.999186
XLOC_027072	XLOC_027072	AC040169.3	chr16:84053760-84116942	huvec_48	huven_49	OK	0.732571	0.342228	-2.14059	-1.09801	-0.102122	0.6795	0.999186
XLOC_027251	XLOC_027251	AC091153.3	chr17:4669773-4705529	huvec_48	huven_49	OK	1.1131	0.519995	-2.1406	-1.09801	-0.144162	0.6853	0.999186
XLOC_035739	XLOC_035739	AC133528.1	chr2:241581921-241582726	huvec_48	huven_49	OK	0.995827	0.465211	-2.14059	-1.09801	-1.03506	0.33425	0.999186
XLOC_037054	XLOC_037054	FAM133DP	chr2:157379723-157380414	huvec_48	huven_49	OK	0.614105	0.286886	-2.14059	-1.09801	-0.816613	0.44845	0.999186
XLOC_047048	XLOC_047048	RPL17P22	chr5:55935094-56233330	huvec_48	huven_49	OK	1.71176	0.799665	-2.1406	-1.09801	-0.0803322	0.6752	0.999186
XLOC_055910	XLOC_055910	MYL12AP1	chr8:93849560-93850075	huvec_48	huven_49	OK	0.959946	0.448449	-2.14059	-1.09801	-0.816613	0.44845	0.999186
XLOC_057631	XLOC_057631	BNC2-AS1	chr9:16203934-16870843	huvec_48	huven_49	OK	1.33024	0.621437	-2.14059	-1.09801	-0.245358	0.6858	0.999186
XLOC_061450	XLOC_061450	AC004386.1	chrX:74376124-74376885	huvec_48	huven_49	OK	1.07428	0.50186	-2.1406	-1.09801	-1.03506	0.33425	0.999186
XLOC_031373	XLOC_031373	ZNF561-AS1	chr19:9621248-9675100	huvec_48	huven_49	OK	2.02398	0.94534	-2.14101	-1.09829	-0.377817	0.4336	0.999186
XLOC_024930	XLOC_024930	RAB26	chr16:2140802-2154165	huvec_48	huven_49	OK	1.30133	0.607707	-2.14138	-1.09854	-0.984831	0.2457	0.999186
XLOC_030519	XLOC_030519	ZNF236	chr18:76822606-76970727	huvec_48	huven_49	OK	5.08229	2.37165	-2.14293	-1.09959	-1.14727	0.15095	0.999186
XLOC_011994	XLOC_011994	ANKRD2	chr10:97572498-97583884	huvec_48	huven_49	OK	2.62725	1.22461	-2.14538	-1.10123	-1.55937	0.10965	0.999186
XLOC_010773	XLOC_010773	LAMB3	chr1:209614869-209652425	huvec_48	huven_49	OK	4.71805	2.19706	-2.14744	-1.10262	-1.4788	0.07245	0.999186
XLOC_059009	XLOC_059009	BMS1P10	chr9:63299452-63385117	huvec_48	huven_49	OK	1.08189	0.503709	-2.14785	-1.10289	-1.24125	0.2152	0.999186
XLOC_061583	XLOC_061583	ZMAT1	chrX:101882287-101932079	huvec_48	huven_49	OK	5.0641	2.35678	-2.14874	-1.10349	-2.23596	0.02015	0.764451
XLOC_040409	XLOC_040409	AL021707.6	chr22:38705741-38794198	huvec_48	huven_49	OK	20.6804	9.61789	-2.1502	-1.10447	-0.413156	0.59865	0.999186
XLOC_017787	XLOC_017787	SBNO1-AS1	chr12:123289108-123366113	huvec_48	huven_49	OK	2.32699	1.08214	-2.15036	-1.10458	-0.327956	0.67785	0.999186
XLOC_023665	XLOC_023665	ISG20	chr15:88636152-88656483	huvec_48	huven_49	OK	45.3174	21.0679	-2.15102	-1.10502	-2.22032	0.02265	0.796235
XLOC_024113	XLOC_024113	SPTBN5	chr15:41828091-41972557	huvec_48	huven_49	OK	24.5782	11.425	-2.15126	-1.10519	-0.659037	0.45855	0.999186
XLOC_040663	XLOC_040663	CLDN5	chr22:19523023-19527545	huvec_48	huven_49	OK	190.168	88.2919	-2.15386	-1.10692	-2.78937	0.0055	0.417296
XLOC_025660	XLOC_025660	AC009118.3	chr16:58515478-58629885	huvec_48	huven_49	OK	1.44168	0.668851	-2.15546	-1.10799	-0.194799	0.70205	0.999186
XLOC_024990	XLOC_024990	DNASE1	chr16:3611727-3717553	huvec_48	huven_49	OK	5.58062	2.58676	-2.15738	-1.10928	-0.446886	0.25475	0.999186
XLOC_026867	XLOC_026867	TPPP3	chr16:67389808-67393518	huvec_48	huven_49	OK	1.9953	0.924603	-2.15801	-1.1097	-1.27256	0.1531	0.999186
XLOC_060451	XLOC_060451	Z69733.1	chrX:103486460-103519489	huvec_48	huven_49	OK	0.945076	0.437487	-2.16024	-1.11119	-0.860376	0.39255	0.999186
XLOC_043074	XLOC_043074	AC006254.1,ITIH4,MUSTN1,STIMATE,STIMATE-MUSTN1	chr3:52812961-52897562	huvec_48	huven_49	OK	21.1593	9.79461	-2.1603	-1.11123	-1.34538	0.0921	0.999186
XLOC_044500	XLOC_044500	USP46-AS1	chr4:52659405-52661668	huvec_48	huven_49	OK	0.788477	0.364662	-2.16221	-1.11251	-1.05649	0.3188	0.999186
XLOC_045217	XLOC_045217	NUDT19P5	chr4:158124473-158255416	huvec_48	huven_49	OK	3.63785	1.68246	-2.16222	-1.11251	-0.164948	0.70095	0.999186
XLOC_054726	XLOC_054726	YBX1P2	chr7:105532168-105600875	huvec_48	huven_49	OK	0.836982	0.387095	-2.16221	-1.11251	-0.34793	0.5233	0.999186
XLOC_054909	XLOC_054909	AC008264.2	chr7:130790207-131497694	huvec_48	huven_49	OK	0.566816	0.262146	-2.16221	-1.11251	-0.459373	0.56605	0.999186
XLOC_044139	XLOC_044139	TACC3	chr4:1712820-1745176	huvec_48	huven_49	OK	162.882	75.3078	-2.16288	-1.11296	-1.86472	0.0403	0.964413
XLOC_018074	XLOC_018074	A2M	chr12:9065162-9116229	huvec_48	huven_49	OK	42.2767	19.5352	-2.16413	-1.11379	-1.50255	0.10055	0.999186
XLOC_055741	XLOC_055741	CSPP1	chr8:66964098-67343781	huvec_48	huven_49	OK	13.5959	6.27864	-2.16542	-1.11465	-0.804006	0.33205	0.999186
XLOC_026106	XLOC_026106	NTHL1	chr16:2039814-2047866	huvec_48	huven_49	OK	68.0752	31.4333	-2.1657	-1.11484	-2.3888	0.01615	0.712893
XLOC_058197	XLOC_058197	CCDC180	chr9:97156569-97378751	huvec_48	huven_49	OK	1.37137	0.633196	-2.16579	-1.11489	-0.916945	0.14385	0.999186
XLOC_032918	XLOC_032918	JAK3	chr19:17824779-17848071	huvec_48	huven_49	OK	2.48084	1.14508	-2.16652	-1.11538	-2.03213	0.02855	0.837575
XLOC_022150	XLOC_022150	LINC00520	chr14:55781131-55796731	huvec_48	huven_49	OK	17.3489	8.00438	-2.16743	-1.11598	-1.56754	0.101	0.999186
XLOC_008395	XLOC_008395	COQ8A	chr1:226897535-226987545	huvec_48	huven_49	OK	8.5334	3.93672	-2.16764	-1.11613	-1.75874	0.03195	0.875667
XLOC_009893	XLOC_009893	TRIM33	chr1:114392789-114511203	huvec_48	huven_49	OK	31.8469	14.688	-2.16823	-1.11651	-1.06135	0.1837	0.999186
XLOC_032903	XLOC_032903	PLVAP	chr19:17351449-17377342	huvec_48	huven_49	OK	62.2326	28.6775	-2.17008	-1.11775	-1.1361	0.24265	0.999186
XLOC_037197	XLOC_037197	AC017048.3	chr2:176495254-176819310	huvec_48	huven_49	OK	3.98571	1.83646	-2.17032	-1.11791	-0.613526	0.4321	0.999186
XLOC_058600	XLOC_058600	NOXA1	chr9:137423349-137441816	huvec_48	huven_49	OK	0.581253	0.267656	-2.17164	-1.11878	-1.09496	0.26725	0.999186
XLOC_059505	XLOC_059505	PSMB7	chr9:124353464-124415444	huvec_48	huven_49	OK	385.249	177.358	-2.17215	-1.11913	-2.81322	0.00345	0.342819
XLOC_030873	XLOC_030873	MIR924HG	chr18:39206916-39800322	huvec_48	huven_49	OK	2.91764	1.34285	-2.17272	-1.1195	-0.944538	0.1091	0.999186
XLOC_026366	XLOC_026366	KNOP1	chr16:19555239-19886167	huvec_48	huven_49	OK	105.129	48.3784	-2.17306	-1.11972	-1.44239	0.0986	0.999186
XLOC_050630	XLOC_050630	L3MBTL3	chr6:130013698-130365425	huvec_48	huven_49	OK	14.6095	6.7225	-2.17322	-1.11984	-2.45837	0.0046	0.393607
XLOC_060165	XLOC_060165	AL050309.1	chrX:55908122-56209271	huvec_48	huven_49	OK	0.863191	0.397182	-2.17329	-1.11988	-0.958264	0.29515	0.999186
XLOC_023138	XLOC_023138	JMJD7,JMJD7-PLA2G4B,PLA2G4B	chr15:41828091-41972557	huvec_48	huven_49	OK	9.25129	4.25639	-2.17351	-1.12003	-0.146999	0.45625	0.999186
XLOC_036063	XLOC_036063	CEBPZ	chr2:37167819-37231596	huvec_48	huven_49	OK	82.4058	37.9135	-2.17352	-1.12003	-1.38281	0.16205	0.999186
XLOC_028804	XLOC_028804	NCOR1	chr17:15999783-16353656	huvec_48	huven_49	OK	178.763	82.1978	-2.17479	-1.12088	-1.40252	0.0727	0.999186
XLOC_027380	XLOC_027380	ARHGAP44	chr17:12665889-13018065	huvec_48	huven_49	OK	0.523765	0.240792	-2.17518	-1.12113	-0.162457	0.42885	0.999186
XLOC_046336	XLOC_046336	SCOC-AS1	chr4:140257285-140385726	huvec_48	huven_49	OK	5.91012	2.71628	-2.17581	-1.12156	-0.322185	0.7823	0.999186
XLOC_012108	XLOC_012108	DUSP5	chr10:110497906-110511533	huvec_48	huven_49	OK	21.3527	9.80945	-2.17675	-1.12217	-2.69241	0.00655	0.460653
XLOC_001375	XLOC_001375	TUBB	GL000255.2:1975312-1980539	huvec_48	huven_49	OK	2.08461	0.957188	-2.17785	-1.12291	-1.89433	0.05525	0.999186
XLOC_058849	XLOC_058849	C9orf24	chr9:34379018-34397810	huvec_48	huven_49	OK	7.61925	3.49784	-2.17827	-1.12318	-0.926298	0.34035	0.999186
XLOC_060858	XLOC_060858	AF274858.1	chrX:153587924-153613937	huvec_48	huven_49	OK	2.08537	0.956753	-2.17963	-1.12409	-0.371706	0.71	0.999186
XLOC_012447	XLOC_012447	PPIAP30	chr10:15095384-15168693	huvec_48	huven_49	OK	3.47532	1.59401	-2.18024	-1.12448	-0.187299	0.69945	0.999186
XLOC_019232	XLOC_019232	AC068790.5	chr12:123762187-124316024	huvec_48	huven_49	OK	2.39391	1.09801	-2.18023	-1.12448	-0.142137	0.6914	0.999186
XLOC_024382	XLOC_024382	AC013553.4	chr15:65083041-65083663	huvec_48	huven_49	OK	0.874022	0.400885	-2.18023	-1.12448	-0.880093	0.3977	0.999186
XLOC_045586	XLOC_045586	RPS21P4	chr4:16160504-16320140	huvec_48	huven_49	OK	6.24319	2.86354	-2.18023	-1.12448	-0.341005	0.6121	0.999186
XLOC_058700	XLOC_058700	AL159169.2	chr9:14588796-14590065	huvec_48	huven_49	OK	2.4066	1.10383	-2.18023	-1.12448	-1.60666	0.119	0.999186
XLOC_006509	XLOC_006509	RAB42	chr1:28589322-28643085	huvec_48	huven_49	OK	0.41964	0.192472	-2.18027	-1.1245	-0.422067	0.59305	0.999186
XLOC_033198	XLOC_033198	DPF1	chr19:38211005-38229714	huvec_48	huven_49	OK	0.928953	0.425913	-2.18109	-1.12505	-0.814983	0.13555	0.999186
XLOC_052953	XLOC_052953	AC008267.5	chr7:66493606-66495758	huvec_48	huven_49	OK	3.18686	1.46094	-2.18138	-1.12524	-1.12394	0.22085	0.999186
XLOC_059862	XLOC_059862	PDK3	chrX:24465220-24550466	huvec_48	huven_49	OK	2.53214	1.15996	-2.18295	-1.12629	-1.4735	0.0959	0.999186
XLOC_030568	XLOC_030568	TYMSOS	chr18:596987-712662	huvec_48	huven_49	OK	4.4298	2.02813	-2.18418	-1.12709	-0.305866	0.78385	0.999186
XLOC_056657	XLOC_056657	AC067838.1	chr8:33360838-33361415	huvec_48	huven_49	OK	7.03128	3.21821	-2.18484	-1.12753	-1.60555	0.1136	0.999186
XLOC_039898	XLOC_039898	FTCD	chr21:46136261-46155579	huvec_48	huven_49	OK	0.313156	0.143299	-2.18533	-1.12786	-0.34255	0.35185	0.999186
XLOC_029386	XLOC_029386	AC142472.1	chr17:45146729-45148470	huvec_48	huven_49	OK	0.758312	0.346156	-2.19067	-1.13137	-1.296	0.1997	0.999186
XLOC_015759	XLOC_015759	MAP3K11	chr11:65597755-65615382	huvec_48	huven_49	OK	97.8888	44.6736	-2.1912	-1.13172	-2.31096	0.007	0.477053
XLOC_052097	XLOC_052097	ALDH8A1	chr6:134917392-134950115	huvec_48	huven_49	OK	1.97012	0.89858	-2.19248	-1.13257	-0.825997	0.29335	0.999186
XLOC_020676	XLOC_020676	LINC00565	chr13:113926513-113928844	huvec_48	huven_49	OK	6.12325	2.79177	-2.19332	-1.13312	-2.31997	0.0243	0.811503
XLOC_016417	XLOC_016417	AP000866.5	chr11:124739941-124747210	huvec_48	huven_49	OK	3.29872	1.50251	-2.19547	-1.13454	-0.291396	0.7051	0.999186
XLOC_024465	XLOC_024465	TMEM202-AS1	chr15:72398301-72602987	huvec_48	huven_49	OK	0.319146	0.145265	-2.19699	-1.13552	-0.200662	0.64395	0.999186
XLOC_010323	XLOC_010323	AL590560.2,CFAP45,VSIG8	chr1:159826810-159900165	huvec_48	huven_49	OK	4.8651	2.21369	-2.19773	-1.13602	-1.29501	0.102	0.999186
XLOC_023100	XLOC_023100	INAFM2	chr15:40323691-40326715	huvec_48	huven_49	OK	35.3626	16.0834	-2.1987	-1.13665	-1.71166	0.0641	0.999186
XLOC_033817	XLOC_033817	IAH1	chr2:9473657-9556775	huvec_48	huven_49	OK	71.7679	32.6332	-2.19923	-1.137	-1.01539	0.2508	0.999186
XLOC_021981	XLOC_021981	BAZ1A	chr14:34752730-34876459	huvec_48	huven_49	OK	89.8481	40.8535	-2.19928	-1.13703	-1.49873	0.08185	0.999186
XLOC_059469	XLOC_059469	C5	chr9:120952334-121050276	huvec_48	huven_49	OK	0.3935	0.178868	-2.19995	-1.13746	-0.576538	0.2985	0.999186
XLOC_009200	XLOC_009200	MRPS15	chr1:36455717-36464384	huvec_48	huven_49	OK	180.889	82.224	-2.19995	-1.13747	-2.51777	0.01145	0.59984
XLOC_014353	XLOC_014353	AP002490.1	chr11:71998612-72112780	huvec_48	huven_49	OK	0.306002	0.139088	-2.20006	-1.13754	-0.140726	0.67735	0.999186
XLOC_036627	XLOC_036627	ANKRD36B	chr2:97492662-97589965	huvec_48	huven_49	OK	3.6858	1.67447	-2.20117	-1.13828	-1.80457	0.0511	0.999186
XLOC_038380	XLOC_038380	C20orf204	chr20:64034343-64039962	huvec_48	huven_49	OK	7.39144	3.35754	-2.20145	-1.13845	-1.92397	0.0468	0.978626
XLOC_008590	XLOC_008590	LINC01341	chr1:246771836-246931967	huvec_48	huven_49	OK	2.92006	1.32534	-2.20325	-1.13964	-0.65003	0.4317	0.999186
XLOC_018997	XLOC_018997	NT5DC3	chr12:103770452-103841234	huvec_48	huven_49	OK	1.33333	0.60506	-2.20363	-1.13988	-0.719322	0.1073	0.999186
XLOC_008559	XLOC_008559	SDCCAG8	chr1:243256033-243851079	huvec_48	huven_49	OK	0.890854	0.403604	-2.20725	-1.14225	-0.640322	0.27215	0.999186
XLOC_028886	XLOC_028886	AC015726.1	chr17:19896589-19897287	huvec_48	huven_49	OK	3.62236	1.64067	-2.20785	-1.14264	-1.412	0.13965	0.999186
XLOC_039714	XLOC_039714	MIS18A	chr21:32268227-32280988	huvec_48	huven_49	OK	15.8044	7.15607	-2.20853	-1.14309	-2.50809	0.01125	0.595438
XLOC_025285	XLOC_025285	AC009093.6	chr16:29053731-29372110	huvec_48	huven_49	OK	1.23627	0.559765	-2.20855	-1.1431	-0.545428	0.60365	0.999186
XLOC_032510	XLOC_032510	AC006273.1	chr19:781001-781862	huvec_48	huven_49	OK	3.29024	1.48977	-2.20856	-1.1431	-1.51999	0.13725	0.999186
XLOC_039357	XLOC_039357	AP001412.1	chr21:37208502-37268497	huvec_48	huven_49	OK	0.847156	0.38358	-2.20855	-1.1431	-0.198283	0.69585	0.999186
XLOC_042112	XLOC_042112	ACKR4	chr3:132558137-132874223	huvec_48	huven_49	OK	1.64492	0.744797	-2.20855	-1.1431	-0.387756	0.6295	0.999186
XLOC_043787	XLOC_043787	AC092943.2	chr3:158962234-159897366	huvec_48	huven_49	OK	0.367385	0.166347	-2.20855	-1.1431	-0.186889	0.68685	0.999186
XLOC_056617	XLOC_056617	FBXO16,ZNF395	chr8:28345589-28490278	huvec_48	huven_49	OK	12.4175	5.62046	-2.20934	-1.14361	-1.79665	0.0041	0.367141
XLOC_012541	XLOC_012541	WAC-AS1	chr10:28522651-28623112	huvec_48	huven_49	OK	10.4882	4.74655	-2.20965	-1.14382	-0.868129	0.37455	0.999186
XLOC_011746	XLOC_011746	ANAPC16	chr10:72096031-72235860	huvec_48	huven_49	OK	88.9373	40.1963	-2.21257	-1.14573	-2.00436	0.0319	0.875667
XLOC_047644	XLOC_047644	CXXC5	chr5:139647298-139683882	huvec_48	huven_49	OK	6.46491	2.92189	-2.21258	-1.14573	-0.917489	0.16925	0.999186
XLOC_014144	XLOC_014144	UQCC3	chr11:62646847-62673686	huvec_48	huven_49	OK	18.3435	8.28959	-2.21284	-1.14589	-1.34819	0.1605	0.999186
XLOC_046640	XLOC_046640	LRP2BP	chr4:185159664-185395899	huvec_48	huven_49	OK	0.895061	0.404387	-2.21338	-1.14625	-0.400375	0.6267	0.999186
XLOC_031804	XLOC_031804	UBA2	chr19:34428351-34471251	huvec_48	huven_49	OK	49.1141	22.1804	-2.2143	-1.14685	-2.17045	0.01075	0.582998
XLOC_048357	XLOC_048357	LMBRD2	chr5:36098406-36151887	huvec_48	huven_49	OK	2.32275	1.04848	-2.21535	-1.14754	-0.897922	0.1566	0.999186
XLOC_023506	XLOC_023506	AC068338.2	chr15:75346743-75455842	huvec_48	huven_49	OK	1.11337	0.502361	-2.21627	-1.14813	-0.255916	0.70935	0.999186
XLOC_029286	XLOC_029286	DNAJC7	chr17:41966762-42098479	huvec_48	huven_49	OK	1.75269	0.79083	-2.21627	-1.14813	-0.219781	0.7078	0.999186
XLOC_010303	XLOC_010303	SPTA1	chr1:158605267-158686715	huvec_48	huven_49	OK	0.582535	0.262797	-2.21667	-1.1484	-0.717438	0.1951	0.999186
XLOC_046216	XLOC_046216	GTF2IP12	chr4:119405522-119454638	huvec_48	huven_49	OK	1.03228	0.465623	-2.21699	-1.1486	-1.00743	0.21195	0.999186
XLOC_026153	XLOC_026153	MMP25-AS1	chr16:3022619-3060726	huvec_48	huven_49	OK	4.31272	1.94528	-2.21702	-1.14862	-0.4121	0.4108	0.999186
XLOC_058257	XLOC_058257	NIPSNAP3B	chr9:104764128-104777764	huvec_48	huven_49	OK	0.714479	0.322028	-2.21869	-1.14971	-1.01951	0.25535	0.999186
XLOC_038515	XLOC_038515	ESF1	chr20:13714321-13784886	huvec_48	huven_49	OK	25.8081	11.6289	-2.21931	-1.1501	-2.56069	0.01235	0.627771
XLOC_015953	XLOC_015953	AP002360.1	chr11:76435558-76444687	huvec_48	huven_49	OK	11.4124	5.14113	-2.21982	-1.15045	-1.88712	0.05765	0.999186
XLOC_037113	XLOC_037113	SCN9A	chr2:165957187-166390771	huvec_48	huven_49	OK	0.585919	0.263931	-2.21997	-1.15054	-0.799539	0.13545	0.999186
XLOC_044927	XLOC_044927	LARP7	chr4:112637106-112657592	huvec_48	huven_49	OK	120.825	54.4074	-2.22075	-1.15105	-1.35309	0.0462	0.976094
XLOC_058564	XLOC_058564	NALT1	chr9:136546172-136549893	huvec_48	huven_49	OK	2.16033	0.971819	-2.22298	-1.15249	-1.13497	0.24705	0.999186
XLOC_017775	XLOC_017775	KNTC1	chr12:122527245-122626396	huvec_48	huven_49	OK	33.4025	15.0241	-2.22326	-1.15267	-1.10619	0.0848	0.999186
XLOC_006979	XLOC_006979	SRSF11	chr1:70205681-70253052	huvec_48	huven_49	OK	401.19	180.319	-2.22489	-1.15373	-2.07284	0.0197	0.762456
XLOC_061468	XLOC_061468	ATRX	chrX:77504877-77786233	huvec_48	huven_49	OK	47.2159	21.2149	-2.2256	-1.15419	-1.36057	0.01825	0.75994
XLOC_011306	XLOC_011306	MEIG1	chr10:14959387-14988050	huvec_48	huven_49	OK	1.41176	0.634307	-2.22567	-1.15424	-0.912992	0.3388	0.999186
XLOC_014216	XLOC_014216	MALAT1	chr11:65497687-65506516	huvec_48	huven_49	OK	6373.35	2861.27	-2.22745	-1.1554	-0.748657	0.2468	0.999186
XLOC_033367	XLOC_033367	TRAPPC6A	chr19:45071499-45305284	huvec_48	huven_49	OK	36.3048	16.2827	-2.22965	-1.15682	-0.837103	0.39205	0.999186
XLOC_010726	XLOC_010726	NUAK2	chr1:205302062-205321760	huvec_48	huven_49	OK	0.627257	0.281312	-2.22976	-1.15688	-1.52433	0.11305	0.999186
XLOC_008499	XLOC_008499	LDHAP2	chr1:235661040-235883640	huvec_48	huven_49	OK	0.638967	0.28656	-2.22978	-1.1569	-0.446612	0.5645	0.999186
XLOC_014484	XLOC_014484	AP001767.4	chr11:83072051-83107789	huvec_48	huven_49	OK	4.00773	1.79736	-2.22979	-1.1569	-0.638193	0.4556	0.999186
XLOC_024642	XLOC_024642	AC048382.6	chr15:84597808-84654343	huvec_48	huven_49	OK	0.979902	0.43946	-2.22979	-1.1569	-0.334871	0.65275	0.999186
XLOC_027714	XLOC_027714	AC116407.4	chr17:32141225-32253374	huvec_48	huven_49	OK	0.582403	0.261193	-2.22978	-1.1569	-0.289015	0.66635	0.999186
XLOC_041407	XLOC_041407	AC099332.2	chr3:39420643-39424870	huvec_48	huven_49	OK	0.533327	0.239183	-2.22979	-1.1569	-1.01302	0.343	0.999186
XLOC_046251	XLOC_046251	AC133530.1	chr4:124324972-124339047	huvec_48	huven_49	OK	0.368594	0.165305	-2.22978	-1.1569	-1.01302	0.343	0.999186
XLOC_030099	XLOC_030099	LDLRAD4	chr18:13217497-13652755	huvec_48	huven_49	OK	1.26945	0.569201	-2.23023	-1.15719	-0.708302	0.22955	0.999186
XLOC_022514	XLOC_022514	SCARNA13,SNHG10	chr14:95521942-95544724	huvec_48	huven_49	OK	41.4629	18.5867	-2.23078	-1.15755	-0.397342	0.5711	0.999186
XLOC_006431	XLOC_006431	MAN1C1	chr1:25617467-25786207	huvec_48	huven_49	OK	0.353183	0.158319	-2.23083	-1.15758	-0.792187	0.253	0.999186
XLOC_044547	XLOC_044547	SRP72	chr4:56467616-56503681	huvec_48	huven_49	OK	224.045	100.353	-2.23257	-1.15871	-1.79398	0.05285	0.999186
XLOC_035103	XLOC_035103	PPIG	chr2:169584343-169641406	huvec_48	huven_49	OK	119.323	53.436	-2.23301	-1.15898	-2.52024	0.00775	0.493246
XLOC_059799	XLOC_059799	OFD1	chrX:13734744-13769357	huvec_48	huven_49	OK	26.0847	11.6788	-2.23351	-1.15932	-1.75605	0.0621	0.999186
XLOC_033710	XLOC_033710	ZNF667	chr19:56439324-56504362	huvec_48	huven_49	OK	0.813962	0.36429	-2.23438	-1.15987	-0.843874	0.22175	0.999186
XLOC_037671	XLOC_037671	LINC02610	chr2:238224551-238300620	huvec_48	huven_49	OK	1.02323	0.4578	-2.2351	-1.16034	-0.501362	0.4437	0.999186
XLOC_031140	XLOC_031140	PARD6G	chr18:80147923-80247514	huvec_48	huven_49	OK	1.13402	0.507161	-2.23602	-1.16093	-0.626631	0.4536	0.999186
XLOC_006875	XLOC_006875	AC096536.2,DHCR24-DT	chr1:54849626-54888850	huvec_48	huven_49	OK	1.82804	0.816732	-2.23824	-1.16237	-0.0844918	0.59405	0.999186
XLOC_054596	XLOC_054596	PON3	chr7:95359871-95396375	huvec_48	huven_49	OK	2.19883	0.982225	-2.23862	-1.16261	-1.35775	0.11615	0.999186
XLOC_020750	XLOC_020750	RNASE10	chr14:20505536-20511169	huvec_48	huven_49	OK	0.518287	0.231353	-2.24024	-1.16365	-0.896726	0.3457	0.999186
XLOC_042797	XLOC_042797	NEK10	chr3:27110084-27369460	huvec_48	huven_49	OK	3.19638	1.42636	-2.24093	-1.1641	-1.37578	0.06215	0.999186
XLOC_056610	XLOC_056610	CCDC25	chr8:27732914-27838082	huvec_48	huven_49	OK	105.253	46.9356	-2.2425	-1.1651	-1.12159	0.08835	0.999186
XLOC_029787	XLOC_029787	UNC13D	chr17:75827224-75844717	huvec_48	huven_49	OK	8.91295	3.97331	-2.24321	-1.16556	-1.15627	0.12875	0.999186
XLOC_001918	XLOC_001918	LRRC37A	GL000258.2:389589-511415	huvec_48	huven_49	OK	0.310376	0.138172	-2.2463	-1.16755	-1.23939	0.20695	0.999186
XLOC_028132	XLOC_028132	AC015912.3	chr17:56914185-56914533	huvec_48	huven_49	OK	7.74347	3.44721	-2.2463	-1.16755	-1.27553	0.21915	0.999186
XLOC_029736	XLOC_029736	AC097641.2	chr17:73164976-73262352	huvec_48	huven_49	OK	2.16684	0.964624	-2.24631	-1.16755	-0.204147	0.70175	0.999186
XLOC_035846	XLOC_035846	AC092687.3	chr2:10721099-10837977	huvec_48	huven_49	OK	2.97258	1.32332	-2.2463	-1.16755	-0.0511692	0.64205	0.999186
XLOC_054395	XLOC_054395	RPL35P5	chr7:66606737-66607107	huvec_48	huven_49	OK	3.37562	1.50274	-2.24631	-1.16755	-1.07406	0.3079	0.999186
XLOC_011659	XLOC_011659	ARID5B	chr10:61901683-62096944	huvec_48	huven_49	OK	1.90782	0.849203	-2.2466	-1.16774	-2.08109	0.02195	0.789709
XLOC_041838	XLOC_041838	TMEM45A	chr3:100492618-100577444	huvec_48	huven_49	OK	8.73397	3.88615	-2.24746	-1.1683	-1.87954	0.0314	0.875555
XLOC_011843	XLOC_011843	PLAC9	chr10:80131681-80145359	huvec_48	huven_49	OK	4.16868	1.85403	-2.24844	-1.16893	-1.26063	0.1895	0.999186
XLOC_055555	XLOC_055555	GINS4	chr8:41490395-41625001	huvec_48	huven_49	OK	11.3076	5.02451	-2.25049	-1.17024	-0.455098	0.32665	0.999186
XLOC_039032	XLOC_039032	BX640514.2	chr20:62596731-62603355	huvec_48	huven_49	OK	0.418519	0.185911	-2.25118	-1.17068	-0.792099	0.3822	0.999186
XLOC_003130	XLOC_003130	PHRF1	KI270832.1:106141-142115	huvec_48	huven_49	OK	0.431188	0.191535	-2.25122	-1.17071	-1.06526	0.1721	0.999186
XLOC_055310	XLOC_055310	MICU3	chr8:17027237-17122642	huvec_48	huven_49	OK	1.85846	0.825518	-2.25127	-1.17074	-0.882264	0.19795	0.999186
XLOC_061241	XLOC_061241	SYP	chrX:49187803-49202454	huvec_48	huven_49	OK	0.871806	0.386103	-2.25796	-1.17502	-1.26166	0.08845	0.999186
XLOC_043020	XLOC_043020	UBA7	chr3:49805208-49813953	huvec_48	huven_49	OK	31.5003	13.9428	-2.25925	-1.17584	-1.54833	0.05485	0.999186
XLOC_019391	XLOC_019391	AL512652.2	chr13:20699306-20723098	huvec_48	huven_49	OK	0.418455	0.185197	-2.25951	-1.17601	-0.468692	0.32755	0.999186
XLOC_021692	XLOC_021692	AL118558.3	chr14:101948346-101949425	huvec_48	huven_49	OK	0.722561	0.319786	-2.25951	-1.17601	-1.11373	0.29425	0.999186
XLOC_059681	XLOC_059681	MAN1B1-DT	chr9:137084945-137086817	huvec_48	huven_49	OK	1.51742	0.671568	-2.25952	-1.17601	-1.66377	0.1052	0.999186
XLOC_053249	XLOC_053249	AC006329.1	chr7:101308269-101321823	huvec_48	huven_49	OK	1.74764	0.772647	-2.26189	-1.17753	-0.612238	0.67065	0.999186
XLOC_027152	XLOC_027152	SLC22A31	chr16:89195760-89201651	huvec_48	huven_49	OK	0.957652	0.423178	-2.263	-1.17824	-1.19013	0.1283	0.999186
XLOC_047107	XLOC_047107	AC025442.2	chr5:66085404-66093937	huvec_48	huven_49	OK	0.85662	0.378169	-2.26518	-1.17962	-1.3965	0.1672	0.999186
XLOC_047589	XLOC_047589	C5orf24,DDX46	chr5:134758770-134859735	huvec_48	huven_49	OK	139.414	61.4743	-2.26784	-1.18132	-1.67004	0.023	0.799586
XLOC_024868	XLOC_024868	RHBDL1	chr16:675665-678268	huvec_48	huven_49	OK	1.59104	0.701054	-2.2695	-1.18237	-1.52249	0.1031	0.999186
XLOC_006482	XLOC_006482	AL031729.1	chr1:27649418-27649610	huvec_48	huven_49	OK	27.515	12.1194	-2.27033	-1.1829	-1.12299	0.29375	0.999186
XLOC_034782	XLOC_034782	AC009303.4	chr2:117859426-118055033	huvec_48	huven_49	OK	0.539496	0.237629	-2.27033	-1.1829	-0.303359	0.6255	0.999186
XLOC_035196	XLOC_035196	AC009948.2	chr2:178521182-179050086	huvec_48	huven_49	OK	0.438733	0.193247	-2.27032	-1.1829	-0.535225	0.46685	0.999186
XLOC_028721	XLOC_028721	SLC25A35	chr17:8287762-8295400	huvec_48	huven_49	OK	3.88104	1.70916	-2.27073	-1.18316	-0.546717	0.4396	0.999186
XLOC_043536	XLOC_043536	FAM86HP	chr3:130081830-130201336	huvec_48	huven_49	OK	1.22735	0.540332	-2.27147	-1.18363	-0.838558	0.29545	0.999186
XLOC_028519	XLOC_028519	NARF	chr17:82454139-82490537	huvec_48	huven_49	OK	335.786	147.656	-2.27411	-1.18531	-2.28993	0.01205	0.620716
XLOC_032764	XLOC_032764	AC008481.3,ELAVL3,ZNF653	chr19:11451325-11505839	huvec_48	huven_49	OK	14.3376	6.29861	-2.27631	-1.1867	-1.84935	0.05225	0.999186
XLOC_032082	XLOC_032082	HIF3A	chr19:46297045-46343433	huvec_48	huven_49	OK	0.887805	0.389828	-2.27743	-1.1874	-0.608684	0.16115	0.999186
XLOC_028349	XLOC_028349	TMEM104	chr17:74776482-74839779	huvec_48	huven_49	OK	11.1328	4.8874	-2.27786	-1.18767	-2.23373	0.0135	0.651809
XLOC_027902	XLOC_027902	CNP	chr17:41966762-42098479	huvec_48	huven_49	OK	39.7855	17.4536	-2.2795	-1.18872	-1.33199	0.15765	0.999186
XLOC_049778	XLOC_049778	HIST1H2AL,HIST1H2BN	chr6:27837759-27865798	huvec_48	huven_49	OK	0.589175	0.258439	-2.27974	-1.18887	-0.526671	0.3803	0.999186
XLOC_010509	XLOC_010509	SEC16B	chr1:177923955-178038007	huvec_48	huven_49	OK	5.24077	2.29798	-2.2806	-1.18941	-2.2812	0.0095	0.548011
XLOC_032096	XLOC_032096	NPAS1	chr19:47019836-47045775	huvec_48	huven_49	OK	1.21694	0.533529	-2.28093	-1.18961	-1.20268	0.13365	0.999186
XLOC_010259	XLOC_010259	AL365181.3	chr1:156641389-156661424	huvec_48	huven_49	OK	1.31369	0.57554	-2.28253	-1.19064	-1.84935	0.0667	0.999186
XLOC_052392	XLOC_052392	AC147651.4	chr7:549196-786475	huvec_48	huven_49	OK	3.15349	1.3789	-2.28696	-1.19343	-0.352921	0.6218	0.999186
XLOC_006368	XLOC_006368	ALPL	chr1:21509396-21578410	huvec_48	huven_49	OK	0.574261	0.251044	-2.28749	-1.19376	-1.05659	0.183	0.999186
XLOC_053417	XLOC_053417	AC018638.6	chr7:128690450-128691717	huvec_48	huven_49	OK	4.94751	2.15914	-2.29143	-1.19624	-2.00825	0.051	0.999186
XLOC_039339	XLOC_039339	CBR3	chr21:36131766-36294274	huvec_48	huven_49	OK	24.303	10.6056	-2.29153	-1.1963	-2.11806	0.03585	0.923347
XLOC_038338	XLOC_038338	SLCO4A1	chr20:62640718-62685785	huvec_48	huven_49	OK	4.35083	1.89788	-2.29247	-1.1969	-1.61826	0.0665	0.999186
XLOC_055529	XLOC_055529	TACC1	chr8:38728185-38853028	huvec_48	huven_49	OK	55.8169	24.3309	-2.29407	-1.19791	-1.94861	0.00105	0.177715
XLOC_013582	XLOC_013582	PPFIBP2	chr11:7238777-7657127	huvec_48	huven_49	OK	3.87622	1.68833	-2.29589	-1.19906	-1.01087	0.12775	0.999186
XLOC_045984	XLOC_045984	AC124016.2	chr4:82344875-82346842	huvec_48	huven_49	OK	1.6701	0.726968	-2.29735	-1.19997	-1.72775	0.09485	0.999186
XLOC_030553	XLOC_030553	PARD6G-AS1	chr18:80147923-80247514	huvec_48	huven_49	OK	1.09096	0.474877	-2.29735	-1.19998	-0.863562	0.26345	0.999186
XLOC_058493	XLOC_058493	PLPP7	chr9:131289458-131359022	huvec_48	huven_49	OK	2.00672	0.872868	-2.299	-1.201	-1.77559	0.06865	0.999186
XLOC_009678	XLOC_009678	GBP2,GBP7	chr1:89106131-89176009	huvec_48	huven_49	OK	69.896	30.4012	-2.29912	-1.20108	-2.37985	0.01415	0.670579
XLOC_015647	XLOC_015647	VWCE	chr11:61258285-61295316	huvec_48	huven_49	OK	3.50341	1.52373	-2.29923	-1.20115	-1.81548	0.03355	0.892465
XLOC_047270	XLOC_047270	AC113383.1	chr5:83940553-84490765	huvec_48	huven_49	OK	0.877928	0.381491	-2.30131	-1.20245	-0.183349	0.48705	0.999186
XLOC_042982	XLOC_042982	COL7A1	chr3:48564072-48595267	huvec_48	huven_49	OK	2.63116	1.14327	-2.30143	-1.20253	-0.994747	0.2052	0.999186
XLOC_040273	XLOC_040273	AC004832.3,MTFP1,SEC14L2	chr22:30331987-30429054	huvec_48	huven_49	OK	144.404	62.7118	-2.30266	-1.2033	-1.30518	0.05475	0.999186
XLOC_047273	XLOC_047273	RPL5P17	chr5:85464433-85465310	huvec_48	huven_49	OK	1.53197	0.664885	-2.30411	-1.20421	-1.31676	0.20125	0.999186
XLOC_009347	XLOC_009347	IPP	chr1:45688180-45750653	huvec_48	huven_49	OK	14.1065	6.12181	-2.3043	-1.20433	-0.857182	0.3827	0.999186
XLOC_031387	XLOC_031387	P2RY11,PPAN,PPAN-P2RY11	chr19:10106222-10119918	huvec_48	huven_49	OK	94.1115	40.8378	-2.30452	-1.20447	-1.28123	0.14765	0.999186
XLOC_013157	XLOC_013157	KCNIP2	chr10:101818799-101843920	huvec_48	huven_49	OK	0.545647	0.236766	-2.30458	-1.2045	-0.65393	0.10895	0.999186
XLOC_047745	XLOC_047745	SPINK5	chr5:148025682-148383907	huvec_48	huven_49	OK	0.825729	0.358053	-2.30616	-1.2055	-1.25294	0.09065	0.999186
XLOC_057472	XLOC_057472	EEF1D	chr8:143573489-143609773	huvec_48	huven_49	OK	2.18769	0.947133	-2.3098	-1.20777	-1.06562	0.0244	0.811503
XLOC_015250	XLOC_015250	AC116533.1	chr11:16777296-17053024	huvec_48	huven_49	OK	9.67469	4.18389	-2.31237	-1.20937	-1.11269	0.2496	0.999186
XLOC_042648	XLOC_042648	AC018816.1	chr3:4493344-4887293	huvec_48	huven_49	OK	12.349	5.33829	-2.31329	-1.20995	-0.598064	0.4955	0.999186
XLOC_061861	XLOC_061861	AL683813.1	chrX:136840930-136880764	huvec_48	huven_49	OK	0.852427	0.368353	-2.31416	-1.21049	-0.2711	0.70085	0.999186
XLOC_027198	XLOC_027198	WDR81	chr17:1711492-1738599	huvec_48	huven_49	OK	1.63228	0.705056	-2.31511	-1.21108	-1.72352	0.0268	0.830147
XLOC_052510	XLOC_052510	BZW2	chr7:16646130-16719898	huvec_48	huven_49	OK	123.026	53.1288	-2.31562	-1.2114	-3.03234	0.00245	0.298488
XLOC_054573	XLOC_054573	FAM133B	chr7:92560757-92590393	huvec_48	huven_49	OK	58.2186	25.1178	-2.31782	-1.21277	-0.905145	0.09965	0.999186
XLOC_007930	XLOC_007930	GAS5-AS1	chr1:173799549-173903549	huvec_48	huven_49	OK	2.12587	0.916728	-2.31898	-1.21349	-0.189742	0.67355	0.999186
XLOC_015801	XLOC_015801	PC	chr11:66848416-66958386	huvec_48	huven_49	OK	3.47653	1.49898	-2.31926	-1.21367	-1.03511	0.17245	0.999186
XLOC_055477	XLOC_055477	AC090204.1	chr8:32927912-33045445	huvec_48	huven_49	OK	1.56783	0.675344	-2.32153	-1.21508	-1.1206	0.1308	0.999186
XLOC_015143	XLOC_015143	HPX	chr11:6431048-6442617	huvec_48	huven_49	OK	1.91615	0.824477	-2.32408	-1.21666	-0.892789	0.1363	0.999186
XLOC_018405	XLOC_018405	AC004241.3	chr12:47661248-47706030	huvec_48	huven_49	OK	4.55725	1.96063	-2.32438	-1.21685	-0.516221	0.5564	0.999186
XLOC_054766	XLOC_054766	BMT2	chr7:112616439-112939875	huvec_48	huven_49	OK	3.74721	1.61122	-2.3257	-1.21767	-1.46669	0.12555	0.999186
XLOC_048909	XLOC_048909	CCDC112	chr5:115267189-115296693	huvec_48	huven_49	OK	38.5473	16.5483	-2.32938	-1.21995	-2.05815	0.0311	0.873525
XLOC_056544	XLOC_056544	NUDT18	chr8:22106873-22109419	huvec_48	huven_49	OK	13.5405	5.80872	-2.33106	-1.22099	-2.59299	0.0088	0.53152
XLOC_037176	XLOC_037176	GPR155	chr2:174431570-174487094	huvec_48	huven_49	OK	0.760888	0.326353	-2.33149	-1.22125	-1.41076	0.0601	0.999186
XLOC_041434	XLOC_041434	NKTR	chr3:42547968-42683793	huvec_48	huven_49	OK	35.1372	15.0014	-2.34226	-1.2279	-1.19858	0.0729	0.999186
XLOC_054744	XLOC_054744	LAMB4	chr7:108023547-108130361	huvec_48	huven_49	OK	0.77555	0.331099	-2.34235	-1.22796	-0.948505	0.28385	0.999186
XLOC_030039	XLOC_030039	RALBP1	chr18:9475008-9538114	huvec_48	huven_49	OK	86.615	36.975	-2.34253	-1.22807	-2.16481	0.01735	0.740317
XLOC_052624	XLOC_052624	AC004691.2,AQP1,INMT,INMT-MINDY4,MINDY4	chr7:30651941-30925517	huvec_48	huven_49	OK	12.0467	5.14013	-2.34366	-1.22877	-2.38498	0.01055	0.582998
XLOC_024483	XLOC_024483	LOXL1-AS1	chr15:73908070-73952137	huvec_48	huven_49	OK	1.27473	0.543748	-2.34434	-1.22918	-0.756702	0.2238	0.999186
XLOC_007301	XLOC_007301	C1orf162	chr1:111473791-111478512	huvec_48	huven_49	OK	1.68325	0.717621	-2.3456	-1.22996	-1.41066	0.16395	0.999186
XLOC_056589	XLOC_056589	GNRH1	chr8:25419257-25424654	huvec_48	huven_49	OK	15.1565	6.45676	-2.34738	-1.23105	-1.80579	0.0659	0.999186
XLOC_008971	XLOC_008971	KIF17	chr1:20664013-20718017	huvec_48	huven_49	OK	1.60508	0.683541	-2.34818	-1.23155	-1.01076	0.09865	0.999186
XLOC_049307	XLOC_049307	SLU7	chr5:160401640-160421711	huvec_48	huven_49	OK	144.077	61.3151	-2.34978	-1.23253	-2.16906	0.02875	0.840109
XLOC_052349	XLOC_052349	AFDN-DT	chr6:167784536-167826812	huvec_48	huven_49	OK	5.16522	2.19685	-2.35119	-1.23339	-0.525706	0.4927	0.999186
XLOC_044694	XLOC_044694	FAM47E,FAM47E-STBD1,STBD1	chr4:76148560-76312098	huvec_48	huven_49	OK	3.61236	1.53495	-2.35341	-1.23475	-0.368708	0.5275	0.999186
XLOC_023648	XLOC_023648	AKAP13	chr15:85380570-85750281	huvec_48	huven_49	OK	61.4643	26.1133	-2.35375	-1.23496	-1.53641	0.09525	0.999186
XLOC_032334	XLOC_032334	PRKCG	chr19:53879189-53907652	huvec_48	huven_49	OK	0.368344	0.156368	-2.35562	-1.2361	-0.557307	0.40015	0.999186
XLOC_039756	XLOC_039756	CBR3-AS1	chr21:36131766-36294274	huvec_48	huven_49	OK	0.348351	0.147806	-2.35681	-1.23684	-0.140766	0.1318	0.999186
XLOC_042183	XLOC_042183	PLS1	chr3:142596392-142723881	huvec_48	huven_49	OK	1.15962	0.491871	-2.35757	-1.2373	-0.715133	0.22635	0.999186
XLOC_042007	XLOC_042007	MYLK-AS1	chr3:123585299-123884331	huvec_48	huven_49	OK	2.00431	0.849953	-2.35814	-1.23765	-0.650401	0.4638	0.999186
XLOC_059551	XLOC_059551	CIZ1	chr9:128160264-128255248	huvec_48	huven_49	OK	141.748	60.1099	-2.35815	-1.23765	-1.89399	0.0535	0.999186
XLOC_031877	XLOC_031877	ZNF420	chr19:37007856-37304395	huvec_48	huven_49	OK	4.93311	2.09115	-2.35904	-1.2382	-0.659109	0.27115	0.999186
XLOC_032572	XLOC_032572	AC119403.1	chr19:2900897-2926817	huvec_48	huven_49	OK	1.50848	0.639287	-2.35963	-1.23855	-0.810297	0.5337	0.999186
XLOC_043860	XLOC_043860	PLD1	chr3:171600403-171810950	huvec_48	huven_49	OK	1.56588	0.663547	-2.35986	-1.2387	-0.556265	0.5151	0.999186
XLOC_043866	XLOC_043866	TNFSF10	chr3:172505507-172523475	huvec_48	huven_49	OK	9.72046	4.11724	-2.36092	-1.23935	-2.5012	0.00825	0.506241
XLOC_038132	XLOC_038132	OSER1-DT	chr20:44210906-44226027	huvec_48	huven_49	OK	3.00536	1.27254	-2.3617	-1.23983	-1.79345	0.0717	0.999186
XLOC_049690	XLOC_049690	ACOT13	chr6:24667034-24719998	huvec_48	huven_49	OK	34.5619	14.6319	-2.36209	-1.24007	-0.701767	0.5671	0.999186
XLOC_021743	XLOC_021743	ADSSL1	chr14:104724185-104747325	huvec_48	huven_49	OK	13.317	5.63752	-2.36221	-1.24014	-1.59313	0.08235	0.999186
XLOC_034629	XLOC_034629	TMEM182	chr2:102736904-103019900	huvec_48	huven_49	OK	0.735093	0.311051	-2.36326	-1.24077	-0.855838	0.17065	0.999186
XLOC_012011	XLOC_012011	DNMBP-AS1	chr10:99875576-100009947	huvec_48	huven_49	OK	2.76776	1.17112	-2.36334	-1.24083	-0.180273	0.675	0.999186
XLOC_009719	XLOC_009719	CCDC18-AS1	chr1:93149741-93369493	huvec_48	huven_49	OK	6.93732	2.93075	-2.36708	-1.24311	-0.223066	0.1395	0.999186
XLOC_050473	XLOC_050473	SOBP	chr6:107490105-107661306	huvec_48	huven_49	OK	1.88906	0.797009	-2.37019	-1.245	-2.20488	0.0146	0.683493
XLOC_030230	XLOC_030230	DTNA	chr18:34493289-34891844	huvec_48	huven_49	OK	7.02457	2.96236	-2.37127	-1.24566	-1.73473	0.0257	0.82637
XLOC_027157	XLOC_027157	AC092123.1	chr16:89490718-89557768	huvec_48	huven_49	OK	6.22531	2.62409	-2.37237	-1.24633	-0.268767	0.58045	0.999186
XLOC_037591	XLOC_037591	SP110	chr2:230121369-230313215	huvec_48	huven_49	OK	20.5627	8.65552	-2.37567	-1.24834	-1.55244	0.0748	0.999186
XLOC_047366	XLOC_047366	LINC02062	chr5:98929170-98995013	huvec_48	huven_49	OK	0.313574	0.131892	-2.37751	-1.24945	-0.756131	0.4001	0.999186
XLOC_003770	XLOC_003770	AP000351.2	KI270879.1:267286-267961	huvec_48	huven_49	OK	0.598925	0.251814	-2.37844	-1.25001	-0.482875	0.5418	0.999186
XLOC_006280	XLOC_006280	CHCHD2P6	chr1:15604596-15605043	huvec_48	huven_49	OK	0.54529	0.229264	-2.37844	-1.25001	-0.725791	0.5	0.999186
XLOC_006815	XLOC_006815	AL050343.3	chr1:51561865-51878937	huvec_48	huven_49	OK	0.794419	0.334009	-2.37844	-1.25001	-0.0393552	0.59785	0.999186
XLOC_007573	XLOC_007573	HMGN3P1	chr1:152122533-152445456	huvec_48	huven_49	OK	2.57415	1.08229	-2.37843	-1.25001	-0.386578	0.5201	0.999186
XLOC_008287	XLOC_008287	AL360091.1	chr1:212285409-212361853	huvec_48	huven_49	OK	0.68139	0.286487	-2.37843	-1.25001	-0.113086	0.65175	0.999186
XLOC_008547	XLOC_008547	CFL1P4	chr1:241993184-241993682	huvec_48	huven_49	OK	0.902372	0.379397	-2.37844	-1.25001	-0.895422	0.405	0.999186
XLOC_008657	XLOC_008657	AL627309.6	chr1:135140-135895	huvec_48	huven_49	OK	0.723962	0.304386	-2.37843	-1.25001	-0.987964	0.3548	0.999186
XLOC_008917	XLOC_008917	MT1XP1	chr1:16241212-16241398	huvec_48	huven_49	OK	8.77178	3.68804	-2.37844	-1.25001	-0.794259	0.4362	0.999186
XLOC_009138	XLOC_009138	AL136115.2	chr1:31842018-31944856	huvec_48	huven_49	OK	0.346756	0.145791	-2.37845	-1.25001	-0.062982	0.63495	0.999186
XLOC_009282	XLOC_009282	TMSB4XP1	chr1:42430328-42657190	huvec_48	huven_49	OK	18.4053	7.73839	-2.37844	-1.25001	-0.152691	0.6426	0.999186
XLOC_009609	XLOC_009609	AC103591.3	chr1:77979174-78138444	huvec_48	huven_49	OK	1.96574	0.826483	-2.37844	-1.25001	-0.0600945	0.59555	0.999186
XLOC_009688	XLOC_009688	GEMIN8P4	chr1:89993592-89994321	huvec_48	huven_49	OK	0.633093	0.26618	-2.37844	-1.25001	-0.95568	0.36015	0.999186
XLOC_011291	XLOC_011291	AL590677.1	chr10:13438483-13530262	huvec_48	huven_49	OK	0.375076	0.157699	-2.37843	-1.25001	-0.143067	0.59155	0.999186
XLOC_011387	XLOC_011387	AL512598.1	chr10:24848613-25602229	huvec_48	huven_49	OK	0.85362	0.358899	-2.37844	-1.25001	-0.151529	0.5904	0.999186
XLOC_011693	XLOC_011693	RN7SKP202	chr10:68106116-68212017	huvec_48	huven_49	OK	0.516485	0.217153	-2.37844	-1.25001	-0.258107	0.5344	0.999186
XLOC_011745	XLOC_011745	RPL15P14	chr10:72096031-72235860	huvec_48	huven_49	OK	0.307563	0.129313	-2.37844	-1.25001	-0.100612	0.63875	0.999186
XLOC_012823	XLOC_012823	RPS15AP28	chr10:69269983-69401884	huvec_48	huven_49	OK	0.362943	0.152597	-2.37844	-1.25001	-0.0402276	0.5905	0.999186
XLOC_013226	XLOC_013226	AL158212.2	chr10:112950246-113167678	huvec_48	huven_49	OK	1.81217	0.761917	-2.37843	-1.25001	-0.38617	0.54475	0.999186
XLOC_013848	XLOC_013848	PPIAP41	chr11:43311962-43494933	huvec_48	huven_49	OK	0.720675	0.303003	-2.37844	-1.25001	-0.0906293	0.63765	0.999186
XLOC_014140	XLOC_014140	AP001363.2	chr11:62433541-62556235	huvec_48	huven_49	OK	0.353398	0.148584	-2.37844	-1.25001	-0.0197629	0.5971	0.999186
XLOC_014478	XLOC_014478	RPS28P7	chr11:81821271-82718299	huvec_48	huven_49	OK	1.9347	0.813432	-2.37844	-1.25001	-0.482875	0.5401	0.999186
XLOC_014672	XLOC_014672	AP001024.1	chr11:107790990-107928293	huvec_48	huven_49	OK	1.85888	0.781555	-2.37844	-1.25001	-0.154893	0.6573	0.999186
XLOC_015629	XLOC_015629	FABP5P7	chr11:59712915-59805882	huvec_48	huven_49	OK	0.329103	0.138369	-2.37844	-1.25001	-0.0760184	0.5989	0.999186
XLOC_016268	XLOC_016268	RPS29P19	chr11:113733186-113773735	huvec_48	huven_49	OK	7.85028	3.3006	-2.37844	-1.25001	-0.151107	0.6424	0.999186
XLOC_016685	XLOC_016685	DDX55P1	chr12:11512722-11514136	huvec_48	huven_49	OK	0.385195	0.161953	-2.37844	-1.25001	-1.0593	0.3155	0.999186
XLOC_016805	XLOC_016805	AC092794.2	chr12:25195215-25250936	huvec_48	huven_49	OK	0.369839	0.155497	-2.37843	-1.25001	-0.126691	0.64695	0.999186
XLOC_016869	XLOC_016869	AC016957.2	chr12:32000374-32001222	huvec_48	huven_49	OK	3.51141	1.47635	-2.37844	-1.25001	-1.66951	0.107	0.999186
XLOC_017007	XLOC_017007	AC020612.1	chr12:49568217-49764934	huvec_48	huven_49	OK	0.984687	0.414006	-2.37844	-1.25001	-0.0519919	0.6192	0.999186
XLOC_017378	XLOC_017378	NOP56P3	chr12:79558781-79559166	huvec_48	huven_49	OK	0.729824	0.30685	-2.37844	-1.25001	-0.725791	0.5	0.999186
XLOC_017660	XLOC_017660	AC089999.2	chr12:113195440-113298585	huvec_48	huven_49	OK	1.42406	0.598737	-2.37844	-1.25001	-0.344869	0.6433	0.999186
XLOC_017782	XLOC_017782	AC027290.1	chr12:122865329-122896127	huvec_48	huven_49	OK	0.473623	0.199132	-2.37844	-1.25001	-0.108428	0.63665	0.999186
XLOC_017920	XLOC_017920	AC127070.1	chr12:132768913-132956306	huvec_48	huven_49	OK	0.567349	0.238538	-2.37844	-1.25001	-0.0798593	0.63975	0.999186
XLOC_018021	XLOC_018021	U47924.2	chr12:6942977-6946003	huvec_48	huven_49	OK	0.447172	0.188011	-2.37844	-1.25001	-0.201268	0.6748	0.999186
XLOC_018392	XLOC_018392	AC025031.3	chr12:46183062-46270017	huvec_48	huven_49	OK	0.401843	0.168953	-2.37843	-1.25001	-0.0409478	0.59915	0.999186
XLOC_018457	XLOC_018457	AC125611.3	chr12:49127781-49274603	huvec_48	huven_49	OK	0.558446	0.234795	-2.37844	-1.25001	-0.0234794	0.63735	0.999186
XLOC_019231	XLOC_019231	AC068790.2	chr12:123762187-124316024	huvec_48	huven_49	OK	0.752197	0.316257	-2.37844	-1.25001	-0.130481	0.657	0.999186
XLOC_019605	XLOC_019605	COX17P1	chr13:46455130-46515958	huvec_48	huven_49	OK	2.62047	1.10176	-2.37844	-1.25001	-0.482875	0.5327	0.999186
XLOC_020275	XLOC_020275	AL138693.1	chr13:45120509-45284893	huvec_48	huven_49	OK	10.8758	4.57268	-2.37843	-1.25001	-0.103151	0.5922	0.999186
XLOC_020307	XLOC_020307	PCNPP5	chr13:48303725-48599436	huvec_48	huven_49	OK	0.957449	0.402554	-2.37844	-1.25001	-0.126761	0.65435	0.999186
XLOC_021256	XLOC_021256	HSPE1P2	chr14:63597038-63641861	huvec_48	huven_49	OK	1.24913	0.525191	-2.37843	-1.25001	-0.20467	0.6479	0.999186
XLOC_021745	XLOC_021745	AL583722.2	chr14:104769348-104795751	huvec_48	huven_49	OK	0.868591	0.365194	-2.37844	-1.25001	-0.115877	0.64885	0.999186
XLOC_022016	XLOC_022016	AL359233.1	chr14:37589551-38202923	huvec_48	huven_49	OK	0.411593	0.173052	-2.37844	-1.25001	-0.387007	0.4772	0.999186
XLOC_022399	XLOC_022399	RPL21P10	chr14:77672403-77708023	huvec_48	huven_49	OK	0.46374	0.194977	-2.37843	-1.25001	-0.219066	0.64015	0.999186
XLOC_022431	XLOC_022431	ENSAP2	chr14:82642604-82746664	huvec_48	huven_49	OK	1.33116	0.55968	-2.37843	-1.25001	-0.794259	0.4364	0.999186
XLOC_023322	XLOC_023322	AC090515.1	chr15:58771191-59097419	huvec_48	huven_49	OK	0.731214	0.307435	-2.37843	-1.25001	-0.0653509	0.63025	0.999186
XLOC_024225	XLOC_024225	AC012170.3	chr15:50424379-50546708	huvec_48	huven_49	OK	0.675796	0.284134	-2.37844	-1.25001	-0.0746185	0.5997	0.999186
XLOC_024270	XLOC_024270	AC018926.2	chr15:55202965-55508234	huvec_48	huven_49	OK	0.676779	0.284548	-2.37844	-1.25001	-0.0818172	0.6402	0.999186
XLOC_024857	XLOC_024857	RAB11FIP3	chr16:425648-523011	huvec_48	huven_49	OK	0.612525	0.257532	-2.37844	-1.25001	-0.667735	0.23365	0.999186
XLOC_025067	XLOC_025067	AC010654.1	chr16:11797467-11798275	huvec_48	huven_49	OK	0.440397	0.185162	-2.37844	-1.25001	-0.895422	0.405	0.999186
XLOC_026191	XLOC_026191	SUB1P3	chr16:4556489-4600714	huvec_48	huven_49	OK	0.579705	0.243734	-2.37843	-1.25001	-0.452724	0.5906	0.999186
XLOC_026273	XLOC_026273	COX6CP1	chr16:11851648-11916082	huvec_48	huven_49	OK	1.78949	0.75238	-2.37844	-1.25001	-0.0445146	0.59375	0.999186
XLOC_026549	XLOC_026549	AC135048.3	chr16:30956871-30957199	huvec_48	huven_49	OK	1.57256	0.661172	-2.37844	-1.25001	-0.794259	0.4362	0.999186
XLOC_026863	XLOC_026863	AC040160.2	chr16:67205174-67206849	huvec_48	huven_49	OK	0.31692	0.133247	-2.37844	-1.25001	-1.0593	0.3155	0.999186
XLOC_027438	XLOC_027438	RN7SL775P	chr17:17042544-17237188	huvec_48	huven_49	OK	1.4837	0.623814	-2.37843	-1.25001	-0.0727326	0.6444	0.999186
XLOC_027647	XLOC_027647	AC068025.2	chr17:29352068-29551904	huvec_48	huven_49	OK	0.307881	0.129447	-2.37843	-1.25001	-0.0692144	0.59375	0.999186
XLOC_027828	XLOC_027828	AC110749.1	chr17:38855313-38855670	huvec_48	huven_49	OK	0.429779	0.180698	-2.37844	-1.25001	-0.482875	0.5418	0.999186
XLOC_028053	XLOC_028053	AC091133.5	chr17:48995265-49056145	huvec_48	huven_49	OK	9.21127	3.87282	-2.37844	-1.25001	-0.226583	0.68375	0.999186
XLOC_028793	XLOC_028793	AC005838.2	chr17:15436014-15563595	huvec_48	huven_49	OK	9.69845	4.07766	-2.37844	-1.25001	-0.486979	0.55425	0.999186
XLOC_028993	XLOC_028993	AC024619.4	chr17:28905249-29057216	huvec_48	huven_49	OK	1.15014	0.483568	-2.37845	-1.25001	-0.179944	0.64515	0.999186
XLOC_029006	XLOC_029006	AC104564.2	chr17:29560546-30186475	huvec_48	huven_49	OK	0.30615	0.128719	-2.37844	-1.25001	-0.0504852	0.63425	0.999186
XLOC_029061	XLOC_029061	UBL5P2	chr17:32141225-32253374	huvec_48	huven_49	OK	1.68429	0.708152	-2.37843	-1.25001	-0.111288	0.5937	0.999186
XLOC_030584	XLOC_030584	AP005136.4	chr18:2506627-2511580	huvec_48	huven_49	OK	0.448178	0.188434	-2.37843	-1.25001	-1.18255	0.26825	0.999186
XLOC_031521	XLOC_031521	AC005776.1	chr19:15338947-15339237	huvec_48	huven_49	OK	1.44161	0.606117	-2.37844	-1.25001	-0.725791	0.5	0.999186
XLOC_032932	XLOC_032932	AC010335.3	chr19:18441418-18522116	huvec_48	huven_49	OK	0.811728	0.341286	-2.37844	-1.25001	-0.255541	0.6694	0.999186
XLOC_033303	XLOC_033303	CNFN	chr19:42387018-42390297	huvec_48	huven_49	OK	0.605112	0.254416	-2.37844	-1.25001	-0.768681	0.41395	0.999186
XLOC_033363	XLOC_033363	AC011481.1	chr19:44950043-44954007	huvec_48	huven_49	OK	0.419206	0.176253	-2.37843	-1.25001	-0.482875	0.5418	0.999186
XLOC_033493	XLOC_033493	AC011495.1	chr19:49719497-49720081	huvec_48	huven_49	OK	0.349482	0.146938	-2.37843	-1.25001	-0.725791	0.5	0.999186
XLOC_034092	XLOC_034092	AC010883.1	chr2:43229572-43596046	huvec_48	huven_49	OK	2.72662	1.14639	-2.37844	-1.25001	-0.327517	0.65195	0.999186
XLOC_034276	XLOC_034276	AC017083.2	chr2:68122935-68261230	huvec_48	huven_49	OK	0.669996	0.281696	-2.37844	-1.25001	-0.127053	0.65595	0.999186
XLOC_036951	XLOC_036951	UBBP1	chr2:136329440-136329913	huvec_48	huven_49	OK	0.492882	0.207229	-2.37844	-1.25001	-0.725791	0.5	0.999186
XLOC_036985	XLOC_036985	AC009951.6	chr2:144523551-144579434	huvec_48	huven_49	OK	0.981786	0.412786	-2.37844	-1.25001	-0.930383	0.3678	0.999186
XLOC_037146	XLOC_037146	AC007969.1	chr2:171517269-171517716	huvec_48	huven_49	OK	6.54348	2.75117	-2.37844	-1.25001	-1.50646	0.1479	0.999186
XLOC_038043	XLOC_038043	MT1P3	chr20:35172071-35284985	huvec_48	huven_49	OK	3.47618	1.46154	-2.37844	-1.25001	-0.027599	0.5961	0.999186
XLOC_038176	XLOC_038176	AL031055.1	chr20:46689658-46690289	huvec_48	huven_49	OK	0.311151	0.130822	-2.37843	-1.25001	-0.725791	0.5	0.999186
XLOC_039301	XLOC_039301	EXOSC3P1	chr21:32412005-32515397	huvec_48	huven_49	OK	0.896306	0.376846	-2.37844	-1.25001	-0.273964	0.6692	0.999186
XLOC_039827	XLOC_039827	AP001628.1	chr21:42831039-42836477	huvec_48	huven_49	OK	0.75613	0.317911	-2.37843	-1.25001	-0.482875	0.5418	0.999186
XLOC_040223	XLOC_040223	HMGB1P10	chr22:26521995-26596717	huvec_48	huven_49	OK	2.03412	0.855232	-2.37844	-1.25001	-0.27231	0.6874	0.999186
XLOC_040290	XLOC_040290	AC005005.2	chr22:31104771-31120069	huvec_48	huven_49	OK	0.375076	0.157699	-2.37843	-1.25001	-0.119417	0.59245	0.999186
XLOC_040410	XLOC_040410	AL021707.7	chr22:38705741-38794198	huvec_48	huven_49	OK	1.24879	0.525048	-2.37843	-1.25001	-0.0952313	0.64125	0.999186
XLOC_040449	XLOC_040449	AL080243.2	chr22:41064051-41064633	huvec_48	huven_49	OK	3.6889	1.55098	-2.37843	-1.25001	-1.4869	0.1446	0.999186
XLOC_040504	XLOC_040504	AL008718.3	chr22:45163924-45188017	huvec_48	huven_49	OK	0.55284	0.232438	-2.37844	-1.25001	-0.0843034	0.5899	0.999186
XLOC_041853	XLOC_041853	AC084198.2	chr3:101686826-101700926	huvec_48	huven_49	OK	0.310799	0.130674	-2.37843	-1.25001	-1.0593	0.3155	0.999186
XLOC_042829	XLOC_042829	RPL30P4	chr3:32635221-32635554	huvec_48	huven_49	OK	2.52655	1.06227	-2.37844	-1.25001	-0.95568	0.36015	0.999186
XLOC_043158	XLOC_043158	AC106827.1	chr3:65353524-66038834	huvec_48	huven_49	OK	0.875195	0.367971	-2.37843	-1.25001	-0.131357	0.6481	0.999186
XLOC_043649	XLOC_043649	AC021074.1	chr3:142815921-142889206	huvec_48	huven_49	OK	0.774264	0.325535	-2.37844	-1.25001	-0.952203	0.3599	0.999186
XLOC_044897	XLOC_044897	CDC42P4	chr4:109555169-109555732	huvec_48	huven_49	OK	0.369839	0.155497	-2.37843	-1.25001	-0.725791	0.5	0.999186
XLOC_046786	XLOC_046786	AC012629.2	chr5:10679229-10770294	huvec_48	huven_49	OK	0.381441	0.160375	-2.37843	-1.25001	-0.0436856	0.6066	0.999186
XLOC_046897	XLOC_046897	AC025181.1	chr5:32221931-32222347	huvec_48	huven_49	OK	0.312199	0.131262	-2.37844	-1.25001	-0.482875	0.5418	0.999186
XLOC_047080	XLOC_047080	AC122718.2	chr5:61332257-61546172	huvec_48	huven_49	OK	0.686371	0.288581	-2.37843	-1.25001	-0.178554	0.6621	0.999186
XLOC_047216	XLOC_047216	RPL7P23	chr5:77029250-77620611	huvec_48	huven_49	OK	0.857032	0.360334	-2.37844	-1.25001	-0.207926	0.6832	0.999186
XLOC_048367	XLOC_048367	RN7SL37P	chr5:37106227-37252617	huvec_48	huven_49	OK	0.619287	0.260376	-2.37843	-1.25001	-0.159235	0.5948	0.999186
XLOC_048703	XLOC_048703	AC026436.1	chr5:80947693-81301565	huvec_48	huven_49	OK	0.88121	0.3705	-2.37843	-1.25001	-0.149792	0.59265	0.999186
XLOC_049637	XLOC_049637	AL021407.3	chr6:16160925-16161411	huvec_48	huven_49	OK	0.705423	0.296591	-2.37844	-1.25001	-0.794259	0.4362	0.999186
XLOC_050778	XLOC_050778	AL078581.1	chr6:149592686-149648972	huvec_48	huven_49	OK	36.8105	15.4768	-2.37843	-1.25001	-0.225753	0.6728	0.999186
XLOC_051023	XLOC_051023	AL136968.2	chr6:5261043-5829192	huvec_48	huven_49	OK	0.438044	0.184173	-2.37844	-1.25001	-0.143751	0.5951	0.999186
XLOC_051181	XLOC_051181	HIST1H3PS1	chr6:26321875-26322292	huvec_48	huven_49	OK	0.310746	0.130651	-2.37844	-1.25001	-0.482875	0.5418	0.999186
XLOC_051516	XLOC_051516	AL136304.1	chr6:43021622-43034405	huvec_48	huven_49	OK	1.08749	0.457227	-2.37845	-1.25001	-0.1598	0.6569	0.999186
XLOC_051640	XLOC_051640	RCC2P7	chr6:56431949-56433213	huvec_48	huven_49	OK	0.314018	0.132027	-2.37844	-1.25001	-0.95568	0.36015	0.999186
XLOC_052167	XLOC_052167	TPT1P4	chr6:144200446-144200965	huvec_48	huven_49	OK	2.10626	0.885563	-2.37844	-1.25001	-1.18255	0.26825	0.999186
XLOC_052700	XLOC_052700	AC006023.1	chr7:40115684-40115943	huvec_48	huven_49	OK	0.995623	0.418604	-2.37844	-1.25001	-0.482875	0.5418	0.999186
XLOC_052823	XLOC_052823	AC006970.1	chr7:56163144-56163533	huvec_48	huven_49	OK	0.357156	0.150164	-2.37844	-1.25001	-0.482875	0.5418	0.999186
XLOC_053256	XLOC_053256	AC091390.2	chr7:102337315-102339115	huvec_48	huven_49	OK	0.776035	0.32628	-2.37843	-1.25001	-0.725791	0.5	0.999186
XLOC_053282	XLOC_053282	AC004884.1	chr7:105013424-105399308	huvec_48	huven_49	OK	0.561545	0.236098	-2.37844	-1.25001	-0.0486113	0.5981	0.999186
XLOC_055009	XLOC_055009	HINT1P1	chr7:143312683-143313061	huvec_48	huven_49	OK	0.758594	0.318946	-2.37844	-1.25001	-0.725791	0.5	0.999186
XLOC_056532	XLOC_056532	AC068880.4	chr8:19313692-19396218	huvec_48	huven_49	OK	2.96278	1.24569	-2.37842	-1.25001	-0.969032	0.34375	0.999186
XLOC_058515	XLOC_058515	CEL	chr9:133061977-133071861	huvec_48	huven_49	OK	1.03904	0.436859	-2.37843	-1.25001	-1.66951	0.107	0.999186
XLOC_058672	XLOC_058672	SNRPEP2	chr9:6716156-7175648	huvec_48	huven_49	OK	0.802459	0.337389	-2.37844	-1.25001	-0.14459	0.59445	0.999186
XLOC_060281	XLOC_060281	ATP5MDP1	chrX:73940434-74293574	huvec_48	huven_49	OK	3.47618	1.46154	-2.37844	-1.25001	-0.0738028	0.59155	0.999186
XLOC_061332	XLOC_061332	UQCRBP1	chrX:56729240-56995827	huvec_48	huven_49	OK	0.494568	0.207938	-2.37844	-1.25001	-0.0956199	0.5995	0.999186
XLOC_062326	XLOC_062326	AC006157.1	chrY:2934405-2934771	huvec_48	huven_49	OK	0.406663	0.170979	-2.37844	-1.25001	-0.482875	0.5418	0.999186
XLOC_043838	XLOC_043838	TERC	chr3:169764519-169765060	huvec_48	huven_49	OK	0.849188	0.357034	-2.37845	-1.25002	-0.768036	0.40765	0.999186
XLOC_040754	XLOC_040754	VPREB3	chr22:23752742-23754425	huvec_48	huven_49	OK	0.443674	0.186538	-2.37846	-1.25003	-0.66438	0.473	0.999186
XLOC_058827	XLOC_058827	AQP3	chr9:33441155-33447596	huvec_48	huven_49	OK	0.328709	0.138202	-2.37847	-1.25003	-0.756251	0.1875	0.999186
XLOC_007256	XLOC_007256	AL356488.2	chr1:109100192-109100619	huvec_48	huven_49	OK	0.612889	0.257665	-2.37863	-1.25013	-0.64889	0.40495	0.999186
XLOC_049295	XLOC_049295	RNF145	chr5:159157408-159248796	huvec_48	huven_49	OK	92.6928	38.9645	-2.3789	-1.2503	-2.14816	0.0187	0.75994
XLOC_033789	XLOC_033789	COLEC11	chr2:3594831-3644644	huvec_48	huven_49	OK	0.465197	0.195485	-2.37971	-1.25079	-0.816722	0.14805	0.999186
XLOC_042545	XLOC_042545	PLAAT1	chr3:193241127-193378820	huvec_48	huven_49	OK	3.54723	1.49057	-2.37978	-1.25083	-1.36259	0.1692	0.999186
XLOC_035097	XLOC_035097	NOSTRIN	chr2:168455861-168913371	huvec_48	huven_49	OK	0.348968	0.146513	-2.38182	-1.25207	-0.254021	0.2884	0.999186
XLOC_060450	XLOC_060450	AL117327.1	chrX:103404776-103452754	huvec_48	huven_49	OK	0.455357	0.191114	-2.38265	-1.25256	-0.427895	0.5691	0.999186
XLOC_036776	XLOC_036776	AC104653.1,AC104653.2	chr2:113829389-113843356	huvec_48	huven_49	OK	1.0658	0.446033	-2.38951	-1.25672	-0.778078	0.4158	0.999186
XLOC_012050	XLOC_012050	MFSD13A	chr10:102461394-102502712	huvec_48	huven_49	OK	3.10576	1.29846	-2.39188	-1.25814	-0.159936	0.4031	0.999186
XLOC_016833	XLOC_016833	CCDC91	chr12:28133248-28581511	huvec_48	huven_49	OK	46.8687	19.588	-2.39273	-1.25865	-1.07714	0.05075	0.999186
XLOC_011885	XLOC_011885	ADIRF,FAM25A	chr10:86935539-87024732	huvec_48	huven_49	OK	17.7783	7.42143	-2.39554	-1.26035	-0.271676	0.65105	0.999186
XLOC_016822	XLOC_016822	SMCO2	chr12:27466809-27502185	huvec_48	huven_49	OK	0.995236	0.415279	-2.39655	-1.26096	-0.706211	0.2309	0.999186
XLOC_039658	XLOC_039658	CCT8	chr21:29055804-29073797	huvec_48	huven_49	OK	339.287	141.468	-2.39833	-1.26203	-2.43	0.00825	0.506241
XLOC_024644	XLOC_024644	NMB	chr15:84655128-84658563	huvec_48	huven_49	OK	22.7369	9.46967	-2.40102	-1.26365	-2.42648	0.01515	0.700722
XLOC_036321	XLOC_036321	AAK1	chr2:69457996-69827112	huvec_48	huven_49	OK	47.105	19.5957	-2.40384	-1.26535	-1.44111	0.05785	0.999186
XLOC_024364	XLOC_024364	CIAO2A	chr15:64072564-64093857	huvec_48	huven_49	OK	105.768	43.9416	-2.40701	-1.26724	-2.70796	0.0054	0.413785
XLOC_020210	XLOC_020210	POSTN	chr13:37562582-37598844	huvec_48	huven_49	OK	1.74972	0.726835	-2.40731	-1.26742	-1.15282	0.12885	0.999186
XLOC_026176	XLOC_026176	AC005736.1	chr16:3930805-3950586	huvec_48	huven_49	OK	0.465744	0.193263	-2.4099	-1.26897	-0.926609	0.26225	0.999186
XLOC_026614	XLOC_026614	BMS1P8	chr16:33687024-33707213	huvec_48	huven_49	OK	1.81376	0.752527	-2.41023	-1.26917	-1.16608	0.2131	0.999186
XLOC_028983	XLOC_028983	TLCD1	chr17:28719984-28743455	huvec_48	huven_49	OK	4.41303	1.82336	-2.42027	-1.27517	-0.119985	0.42935	0.999186
XLOC_035641	XLOC_035641	GIGYF2,SNORC	chr2:232697298-233015885	huvec_48	huven_49	OK	26.9767	11.1363	-2.42241	-1.27645	-1.64954	0.01295	0.641337
XLOC_059104	XLOC_059104	CARNMT1	chr9:74952967-75028423	huvec_48	huven_49	OK	4.12556	1.70181	-2.42422	-1.27752	-2.64848	0.00725	0.482944
XLOC_009303	XLOC_009303	KDM4A-AS1	chr1:43650148-43931165	huvec_48	huven_49	OK	1.9258	0.794341	-2.4244	-1.27763	-0.257829	0.4546	0.999186
XLOC_040284	XLOC_040284	OSBP2	chr22:30693781-30907824	huvec_48	huven_49	OK	2.07607	0.855851	-2.42574	-1.27842	-1.24358	0.01995	0.762456
XLOC_031234	XLOC_031234	TLE6	chr19:2977537-2995179	huvec_48	huven_49	OK	1.88169	0.775285	-2.42709	-1.27923	-1.27837	0.11485	0.999186
XLOC_031214	XLOC_031214	AC005306.1	chr19:1985437-2034881	huvec_48	huven_49	OK	23.9455	9.86311	-2.42778	-1.27964	-0.722473	0.58785	0.999186
XLOC_029876	XLOC_029876	AATK	chr17:81035121-81183166	huvec_48	huven_49	OK	0.767057	0.315854	-2.42852	-1.28008	-0.344061	0.33435	0.999186
XLOC_008271	XLOC_008271	LINC00467	chr1:211382735-211435570	huvec_48	huven_49	OK	7.61709	3.1341	-2.43039	-1.28119	-1.63676	0.0572	0.999186
XLOC_049990	XLOC_049990	AL451165.2	chr6:34587287-34697470	huvec_48	huven_49	OK	7.36401	3.02934	-2.4309	-1.28149	-0.296246	0.63825	0.999186
XLOC_030773	XLOC_030773	ANKRD29	chr18:23598925-23662911	huvec_48	huven_49	OK	1.07774	0.442685	-2.43455	-1.28365	-1.11209	0.1622	0.999186
XLOC_006752	XLOC_006752	TSPAN1	chr1:46040139-46185962	huvec_48	huven_49	OK	0.430089	0.176575	-2.43573	-1.28435	-0.233709	0.3897	0.999186
XLOC_037759	XLOC_037759	EBF4	chr20:2692877-2760108	huvec_48	huven_49	OK	0.667526	0.274049	-2.43579	-1.28439	-0.739171	0.1393	0.999186
XLOC_009345	XLOC_009345	RPS15AP10	chr1:45627303-45688113	huvec_48	huven_49	OK	7.60439	3.11924	-2.4379	-1.28564	-0.33683	0.61755	0.999186
XLOC_042508	XLOC_042508	RPS20P14	chr3:186900197-186900557	huvec_48	huven_49	OK	8.64695	3.54689	-2.4379	-1.28564	-1.51142	0.13525	0.999186
XLOC_057463	XLOC_057463	MINCR	chr8:143280160-143281690	huvec_48	huven_49	OK	2.96143	1.21431	-2.43878	-1.28616	-0.990799	0.25775	0.999186
XLOC_015943	XLOC_015943	AP003031.1,UVRAG-DT	chr11:75758454-76144232	huvec_48	huven_49	OK	0.986429	0.404333	-2.43965	-1.28667	-0.214511	0.36395	0.999186
XLOC_058158	XLOC_058158	MFSD14B	chr9:94374568-94461042	huvec_48	huven_49	OK	26.6975	10.9424	-2.43982	-1.28677	-3.08159	0.0018	0.247532
XLOC_018269	XLOC_018269	AC009318.2	chr12:29142968-29381189	huvec_48	huven_49	OK	2.89845	1.18739	-2.44103	-1.28749	-0.247222	0.6735	0.999186
XLOC_053754	XLOC_053754	ASIC3	chr7:151048291-151052756	huvec_48	huven_49	OK	2.00961	0.822011	-2.44475	-1.28968	-1.13277	0.17265	0.999186
XLOC_045243	XLOC_045243	AC093788.1	chr4:163524297-164384050	huvec_48	huven_49	OK	1.61028	0.657688	-2.44839	-1.29183	-1.32362	0.199	0.999186
XLOC_056578	XLOC_056578	STC1	chr8:23841928-23854806	huvec_48	huven_49	OK	13.6544	5.56604	-2.45316	-1.29464	-3.03611	0.0022	0.277741
XLOC_011710	XLOC_011710	DDX21	chr10:68956169-68985068	huvec_48	huven_49	OK	55.6599	22.6628	-2.456	-1.29631	-3.30384	0.0008	0.160021
XLOC_014159	XLOC_014159	PLAAT4	chr11:63536807-63546462	huvec_48	huven_49	OK	3.2159	1.30928	-2.45624	-1.29645	-1.48991	0.1085	0.999186
XLOC_006443	XLOC_006443	FAM110D	chr1:26159078-26163962	huvec_48	huven_49	OK	4.59594	1.86757	-2.46092	-1.2992	-2.58416	0.01545	0.70195
XLOC_038717	XLOC_038717	ZNF341-AS1	chr20:33728930-33811109	huvec_48	huven_49	OK	11.3221	4.60047	-2.46107	-1.29929	-1.11227	0.23565	0.999186
XLOC_033593	XLOC_033593	ZNF28,ZNF468	chr19:52797407-52857649	huvec_48	huven_49	OK	25.8855	10.5145	-2.46189	-1.29977	-0.692808	0.3346	0.999186
XLOC_048039	XLOC_048039	SQSTM1	chr5:179797596-179907859	huvec_48	huven_49	OK	1.35892	0.55184	-2.46253	-1.30013	-1.00784	0.1346	0.999186
XLOC_019423	XLOC_019423	AL359736.1,C1QTNF9,SPATA13	chr13:23979699-24322535	huvec_48	huven_49	OK	4.58002	1.85969	-2.46279	-1.30029	-0.790984	0.11355	0.999186
XLOC_007143	XLOC_007143	CCDC18	chr1:93149741-93369493	huvec_48	huven_49	OK	21.0738	8.55441	-2.4635	-1.30071	-0.6525	0.38395	0.999186
XLOC_031560	XLOC_031560	TMEM38A	chr19:16661138-16690023	huvec_48	huven_49	OK	2.18947	0.888255	-2.46491	-1.30153	-1.39288	0.1214	0.999186
XLOC_036744	XLOC_036744	AC068491.4	chr2:110732572-111884690	huvec_48	huven_49	OK	1.15395	0.46753	-2.46818	-1.30345	-0.468595	0.4097	0.999186
XLOC_027986	XLOC_027986	FMNL1	chr17:45190930-45317029	huvec_48	huven_49	OK	1.51478	0.613627	-2.46857	-1.30367	-0.562499	0.2162	0.999186
XLOC_033799	XLOC_033799	RSAD2	chr2:6840569-6898239	huvec_48	huven_49	OK	1.81031	0.733264	-2.46884	-1.30383	-0.952493	0.16025	0.999186
XLOC_030541	XLOC_030541	AC018445.4	chr18:79395855-79529325	huvec_48	huven_49	OK	0.399011	0.161051	-2.47754	-1.30891	-0.412827	0.56915	0.999186
XLOC_050522	XLOC_050522	AL080317.1	chr6:111259278-111606906	huvec_48	huven_49	OK	0.704717	0.284442	-2.47754	-1.30891	-0.295877	0.6835	0.999186
XLOC_054666	XLOC_054666	UFSP1	chr7:100888720-100889715	huvec_48	huven_49	OK	1.05151	0.424417	-2.47754	-1.30891	-1.33579	0.19165	0.999186
XLOC_060694	XLOC_060694	SMIM10	chrX:134990990-134992473	huvec_48	huven_49	OK	4.50342	1.81683	-2.47872	-1.3096	-2.21947	0.0311	0.873525
XLOC_030091	XLOC_030091	AP001029.2	chr18:12438889-12725740	huvec_48	huven_49	OK	1.10987	0.447583	-2.4797	-1.31016	-0.115601	0.50625	0.999186
XLOC_042281	XLOC_042281	KCNAB1	chr3:156037700-156555184	huvec_48	huven_49	OK	1.11941	0.45123	-2.4808	-1.31081	-0.248733	0.42705	0.999186
XLOC_042979	XLOC_042979	SHISA5	chr3:48467797-48504826	huvec_48	huven_49	OK	302.715	121.832	-2.48469	-1.31307	-2.73204	0.00585	0.431109
XLOC_019218	XLOC_019218	AC145423.2	chr12:123458087-123533719	huvec_48	huven_49	OK	29.2759	11.7737	-2.48655	-1.31414	-0.380096	0.6376	0.999186
XLOC_060576	XLOC_060576	SLC25A43	chrX:119399335-119454478	huvec_48	huven_49	OK	4.79827	1.92827	-2.48838	-1.31521	-2.35989	0.0162	0.712893
XLOC_022869	XLOC_022869	WHAMMP3	chr15:22664358-22686213	huvec_48	huven_49	OK	0.892646	0.357917	-2.494	-1.31846	-0.741507	0.44235	0.999186
XLOC_033405	XLOC_033405	PPP5D1	chr19:46480795-46610782	huvec_48	huven_49	OK	1.18396	0.474633	-2.49447	-1.31873	-0.0817608	0.39115	0.999186
XLOC_024384	XLOC_024384	PDCD7	chr15:65117378-65133808	huvec_48	huven_49	OK	20.728	8.30322	-2.49638	-1.31984	-1.37152	0.031	0.873525
XLOC_018314	XLOC_018314	AC084824.4	chr12:32679199-32756463	huvec_48	huven_49	OK	1.32447	0.530346	-2.49737	-1.3204	-0.205239	0.66405	0.999186
XLOC_047018	XLOC_047018	FST	chr5:53480625-53487134	huvec_48	huven_49	OK	10.2977	4.11869	-2.50024	-1.32206	-2.12902	0.01955	0.762456
XLOC_032171	XLOC_032171	CPT1C	chr19:49690897-49713731	huvec_48	huven_49	OK	35.9503	14.3667	-2.50234	-1.32328	-1.67943	0.05525	0.999186
XLOC_042903	XLOC_042903	LYZL4	chr3:42397082-42410610	huvec_48	huven_49	OK	0.38181	0.152419	-2.505	-1.32481	-0.779492	0.3444	0.999186
XLOC_030392	XLOC_030392	OACYLP	chr18:58996733-59069338	huvec_48	huven_49	OK	0.541537	0.216103	-2.50592	-1.32534	-0.798958	0.3676	0.999186
XLOC_010583	XLOC_010583	AL356273.3	chr1:185292383-185294372	huvec_48	huven_49	OK	1.45536	0.580518	-2.507	-1.32596	-1.85608	0.0689	0.999186
XLOC_029843	XLOC_029843	USP36	chr17:78787380-78841441	huvec_48	huven_49	OK	37.9447	15.1157	-2.51028	-1.32784	-1.48903	0.09415	0.999186
XLOC_055669	XLOC_055669	AC107952.2	chr8:56222687-56223173	huvec_48	huven_49	OK	4.46768	1.77955	-2.51057	-1.32802	-1.45555	0.16325	0.999186
XLOC_040976	XLOC_040976	FAM227A	chr22:38578119-38656629	huvec_48	huven_49	OK	1.19073	0.473877	-2.51274	-1.32926	-0.736049	0.26305	0.999186
XLOC_026111	XLOC_026111	SNHG19	chr16:2154796-2155358	huvec_48	huven_49	OK	289.318	114.663	-2.5232	-1.33526	-3.08669	0.003	0.30804
XLOC_022322	XLOC_022322	AC004846.2	chr14:73237496-73274640	huvec_48	huven_49	OK	6.03408	2.39063	-2.52405	-1.33574	-1.35087	0.16345	0.999186
XLOC_029526	XLOC_029526	AC006141.1	chr17:51177424-51260163	huvec_48	huven_49	OK	2.33799	0.92601	-2.5248	-1.33617	-1.09109	0.22625	0.999186
XLOC_025886	XLOC_025886	AC092718.4	chr16:80826073-81096425	huvec_48	huven_49	OK	25.6403	10.1526	-2.52549	-1.33656	-0.868518	0.3632	0.999186
XLOC_028192	XLOC_028192	AC011921.1	chr17:60526292-60550798	huvec_48	huven_49	OK	0.776774	0.307379	-2.52709	-1.33748	-1.1252	0.1988	0.999186
XLOC_038891	XLOC_038891	AL133520.1	chr20:46557822-46689444	huvec_48	huven_49	OK	2.27799	0.901427	-2.52709	-1.33748	-0.54432	0.52025	0.999186
XLOC_012343	XLOC_012343	LINC00702	chr10:4201140-4243912	huvec_48	huven_49	OK	11.1046	4.3899	-2.52958	-1.33889	-1.35892	0.11215	0.999186
XLOC_006073	XLOC_006073	ISG15	chr1:1001137-1014540	huvec_48	huven_49	OK	341.759	135.079	-2.53007	-1.33918	-3.39969	0.0008	0.160021
XLOC_057667	XLOC_057667	AL359922.3	chr9:21802635-22128103	huvec_48	huven_49	OK	1.113	0.439304	-2.53355	-1.34116	-0.430795	0.4135	0.999186
XLOC_028508	XLOC_028508	SLC16A3	chr17:82228396-82273731	huvec_48	huven_49	OK	348.22	137.404	-2.53428	-1.34157	-1.69827	0.01315	0.642972
XLOC_033835	XLOC_033835	RN7SL832P	chr2:10690343-10692099	huvec_48	huven_49	OK	0.68662	0.270642	-2.537	-1.34312	-1.45665	0.1595	0.999186
XLOC_057200	XLOC_057200	AC027373.1	chr8:100913246-100914388	huvec_48	huven_49	OK	2.27069	0.895028	-2.537	-1.34312	-1.77642	0.08285	0.999186
XLOC_056173	XLOC_056173	TG	chr8:132866957-133134903	huvec_48	huven_49	OK	1.78161	0.701212	-2.54076	-1.34526	-0.918708	0.1227	0.999186
XLOC_009851	XLOC_009851	DENND2D	chr1:111185968-111243440	huvec_48	huven_49	OK	0.477048	0.18741	-2.54548	-1.34794	-0.84891	0.2204	0.999186
XLOC_037666	XLOC_037666	RAB17	chr2:237574321-237601614	huvec_48	huven_49	OK	1.02711	0.403187	-2.54748	-1.34907	-0.851653	0.1669	0.999186
XLOC_006983	XLOC_006983	AL354872.2	chr1:70445070-70445536	huvec_48	huven_49	OK	1.8974	0.744569	-2.54832	-1.34955	-1.14488	0.2794	0.999186
XLOC_023172	XLOC_023172	CASC4	chr15:44288718-44427144	huvec_48	huven_49	OK	0.734739	0.288322	-2.54833	-1.34955	-0.223946	0.66135	0.999186
XLOC_050565	XLOC_050565	AL450405.1	chr6:117907263-118317676	huvec_48	huven_49	OK	1.8415	0.722631	-2.54833	-1.34955	-1.16533	0.2532	0.999186
XLOC_014116	XLOC_014116	AP003108.2,PPP1R32,SDHAF2	chr11:61402640-61490931	huvec_48	huven_49	OK	119.003	46.6289	-2.55213	-1.3517	-1.98883	0.03175	0.875667
XLOC_016687	XLOC_016687	LINC01252	chr12:11541394-11590369	huvec_48	huven_49	OK	0.394621	0.154576	-2.55293	-1.35216	-0.986784	0.14925	0.999186
XLOC_040226	XLOC_040226	MIAT,MIATNB,Z99774.2,Z99774.3,Z99774.4,Z99774.5	chr22:26646410-26780893	huvec_48	huven_49	OK	9.42371	3.69011	-2.55377	-1.35263	-1.8743	0.0225	0.796235
XLOC_034698	XLOC_034698	AC013271.1,LIMS3	chr2:109898427-109985124	huvec_48	huven_49	OK	1.96748	0.769502	-2.55682	-1.35435	-1.49956	0.0552	0.999186
XLOC_052310	XLOC_052310	CAHM	chr6:163413064-163413960	huvec_48	huven_49	OK	2.06677	0.808337	-2.55682	-1.35435	-1.60069	0.11935	0.999186
XLOC_042391	XLOC_042391	NAALADL2	chr3:174438572-175810548	huvec_48	huven_49	OK	0.727907	0.284513	-2.55843	-1.35526	-0.477287	0.25585	0.999186
XLOC_026477	XLOC_026477	ATP2A1-AS1	chr16:28878404-28939347	huvec_48	huven_49	OK	2.57243	1.00474	-2.56029	-1.35632	-0.319233	0.56785	0.999186
XLOC_053279	XLOC_053279	KMT2E	chr7:105013424-105399308	huvec_48	huven_49	OK	60.5047	23.5707	-2.56695	-1.36005	-1.88119	0.0478	0.98396
XLOC_030741	XLOC_030741	ROCK1	chr18:20946905-21111813	huvec_48	huven_49	OK	50.2228	19.5629	-2.56725	-1.36022	-2.11956	0.0245	0.811503
XLOC_048384	XLOC_048384	OSMR-AS1	chr5:38682069-38845829	huvec_48	huven_49	OK	0.416094	0.162009	-2.56834	-1.36084	-0.751587	0.2423	0.999186
XLOC_035112	XLOC_035112	EIF2S2P4	chr2:170700367-170861151	huvec_48	huven_49	OK	2.30323	0.896646	-2.56872	-1.36105	-1.62646	0.10315	0.999186
XLOC_020920	XLOC_020920	AL132780.2	chr14:22982697-23010166	huvec_48	huven_49	OK	0.344961	0.134236	-2.56981	-1.36166	-0.314681	0.6001	0.999186
XLOC_057566	XLOC_057566	PDCD1LG2	chr9:5450502-5833117	huvec_48	huven_49	OK	3.55835	1.38294	-2.57303	-1.36347	-0.877909	0.36215	0.999186
XLOC_045791	XLOC_045791	SRD5A3-AS1	chr4:55346241-55395847	huvec_48	huven_49	OK	2.17121	0.84327	-2.57475	-1.36444	-0.573665	0.077	0.999186
XLOC_024134	XLOC_024134	RPS3AP47	chr15:43106224-43221125	huvec_48	huven_49	OK	0.735068	0.285282	-2.57664	-1.36549	-0.214644	0.6501	0.999186
XLOC_048656	XLOC_048656	AC025188.1	chr5:76403284-76735770	huvec_48	huven_49	OK	1.0901	0.423071	-2.57664	-1.36549	-0.0827085	0.60565	0.999186
XLOC_059092	XLOC_059092	RPS20P24	chr9:72521607-72838291	huvec_48	huven_49	OK	2.72484	1.05752	-2.57663	-1.36549	-0.916288	0.3523	0.999186
XLOC_026052	XLOC_026052	CCDC78	chr16:720580-741329	huvec_48	huven_49	OK	0.622127	0.241233	-2.57895	-1.36678	-0.253228	0.1391	0.999186
XLOC_054211	XLOC_054211	NACAD	chr7:45080436-45088969	huvec_48	huven_49	OK	3.40113	1.31828	-2.57998	-1.36736	-0.73019	0.3466	0.999186
XLOC_058641	XLOC_058641	GLIS3	chr9:3824126-4348392	huvec_48	huven_49	OK	0.814856	0.315777	-2.58048	-1.36764	-0.961241	0.0415	0.975319
XLOC_037321	XLOC_037321	ANKRD44	chr2:196967016-197311173	huvec_48	huven_49	OK	3.58656	1.38971	-2.5808	-1.36782	-0.839126	0.1731	0.999186
XLOC_028020	XLOC_028020	MYL4	chr17:47200445-47223679	huvec_48	huven_49	OK	3.91182	1.51338	-2.58482	-1.37006	-1.77476	0.03945	0.956864
XLOC_044797	XLOC_044797	CCSER1	chr4:90127534-91601913	huvec_48	huven_49	OK	0.316637	0.122294	-2.58915	-1.37247	-0.444235	0.21195	0.999186
XLOC_012369	XLOC_012369	IL15RA	chr10:5890202-5978187	huvec_48	huven_49	OK	44.9598	17.3642	-2.58922	-1.37252	-0.914248	0.2397	0.999186
XLOC_042824	XLOC_042824	CMTM6	chr3:32391697-32502852	huvec_48	huven_49	OK	44.5684	17.2128	-2.58926	-1.37254	-2.73521	0.00495	0.397083
XLOC_042310	XLOC_042310	SMC4	chr3:160225495-160485773	huvec_48	huven_49	OK	419.796	161.975	-2.59173	-1.37392	-1.93434	0.04445	0.975319
XLOC_030279	XLOC_030279	SETBP1	chr18:44680172-45068510	huvec_48	huven_49	OK	1.42587	0.549895	-2.59299	-1.37462	-1.22531	0.17	0.999186
XLOC_050990	XLOC_050990	AL133351.1	chr6:2987966-3028869	huvec_48	huven_49	OK	3.8868	1.49829	-2.59416	-1.37526	-0.410718	0.63735	0.999186
XLOC_034179	XLOC_034179	CFAP36	chr2:55519603-55545879	huvec_48	huven_49	OK	105.802	40.7816	-2.59436	-1.37538	-2.87166	0.0037	0.357215
XLOC_028970	XLOC_028970	SLC46A1	chr17:28357641-28407197	huvec_48	huven_49	OK	0.370276	0.142612	-2.59639	-1.37651	-0.326126	0.3701	0.999186
XLOC_032853	XLOC_032853	BRD4	chr19:15235518-15332545	huvec_48	huven_49	OK	84.0521	32.3482	-2.59835	-1.3776	-1.207	0.11875	0.999186
XLOC_059175	XLOC_059175	CDK20	chr9:87966440-87974753	huvec_48	huven_49	OK	0.430005	0.165413	-2.59958	-1.37828	-1.1191	0.12065	0.999186
XLOC_059259	XLOC_059259	LINC00476	chr9:95759230-96121154	huvec_48	huven_49	OK	13.7712	5.29738	-2.59962	-1.3783	-0.931134	0.1605	0.999186
XLOC_017172	XLOC_017172	AC073896.2	chr12:56271698-56334053	huvec_48	huven_49	OK	3.27961	1.2613	-2.60018	-1.37862	-0.148389	0.5017	0.999186
XLOC_012774	XLOC_012774	SLC16A9	chr10:59650760-59736002	huvec_48	huven_49	OK	0.338804	0.130238	-2.60142	-1.3793	-0.821366	0.1782	0.999186
XLOC_055659	XLOC_055659	RP1	chr8:54509421-54871720	huvec_48	huven_49	OK	0.405807	0.155912	-2.6028	-1.38006	-0.896622	0.17085	0.999186
XLOC_010684	XLOC_010684	AC098934.1	chr1:202851827-202861620	huvec_48	huven_49	OK	1.31224	0.504148	-2.60289	-1.38011	-1.07846	0.2641	0.999186
XLOC_032561	XLOC_032561	GNG7	chr19:2511218-2702694	huvec_48	huven_49	OK	0.319247	0.122586	-2.60427	-1.38088	-0.987856	0.2041	0.999186
XLOC_047559	XLOC_047559	LEAP2	chr5:132873443-132875046	huvec_48	huven_49	OK	1.13764	0.436767	-2.60468	-1.38111	-1.15897	0.22535	0.999186
XLOC_008363	XLOC_008363	AC138393.1	chr1:223992742-224010612	huvec_48	huven_49	OK	1.46439	0.561472	-2.60813	-1.38301	-0.887347	0.1414	0.999186
XLOC_025711	XLOC_025711	ELMO3	chr16:67199110-67204029	huvec_48	huven_49	OK	6.44723	2.46997	-2.61025	-1.38419	-2.72759	0.00615	0.442094
XLOC_041994	XLOC_041994	FAM162A	chr3:122384175-122416062	huvec_48	huven_49	OK	75.4369	28.8919	-2.61101	-1.3846	-2.93579	0.0031	0.31412
XLOC_009185	XLOC_009185	CLSPN	chr1:35720217-35769978	huvec_48	huven_49	OK	21.5487	8.24219	-2.61444	-1.3865	-2.93063	0.0013	0.208569
XLOC_006969	XLOC_006969	DEPDC1-AS1	chr1:68474151-68538627	huvec_48	huven_49	OK	0.351042	0.134176	-2.61628	-1.38752	-0.323172	0.66635	0.999186
XLOC_025759	XLOC_025759	AC092115.3	chr16:69727012-69754926	huvec_48	huven_49	OK	0.941338	0.3598	-2.61628	-1.38752	-0.232753	0.65425	0.999186
XLOC_025935	XLOC_025935	AC133540.1	chr16:85169524-85751129	huvec_48	huven_49	OK	0.449065	0.171642	-2.61629	-1.38752	-0.236526	0.65005	0.999186
XLOC_030251	XLOC_030251	AC015961.2	chr18:37243039-37762131	huvec_48	huven_49	OK	0.735517	0.281131	-2.61628	-1.38752	-1.06223	0.3207	0.999186
XLOC_042279	XLOC_042279	SETP14	chr3:155987303-155988176	huvec_48	huven_49	OK	1.09369	0.418032	-2.61628	-1.38752	-1.31764	0.22485	0.999186
XLOC_057581	XLOC_057581	AL162411.1	chr9:6645955-6670635	huvec_48	huven_49	OK	2.26675	0.866402	-2.61628	-1.38752	-1.27915	0.2103	0.999186
XLOC_016780	XLOC_016780	SPX	chr12:21526295-21775600	huvec_48	huven_49	OK	0.495326	0.189293	-2.61672	-1.38776	-0.0742542	0.5341	0.999186
XLOC_054460	XLOC_054460	GTF2IRD2	chr7:74796143-74890610	huvec_48	huven_49	OK	9.01729	3.43791	-2.6229	-1.39116	-0.558759	0.24605	0.999186
XLOC_023689	XLOC_023689	AC087284.1	chr15:90001323-90082207	huvec_48	huven_49	OK	1.65385	0.629126	-2.62881	-1.3944	-0.579618	0.5305	0.999186
XLOC_010174	XLOC_010174	S100A4	chr1:153543612-153550136	huvec_48	huven_49	OK	3.4672	1.3185	-2.62965	-1.39488	-1.17911	0.20315	0.999186
XLOC_046020	XLOC_046020	AC093827.3	chr4:86876204-87141054	huvec_48	huven_49	OK	2.68133	1.01925	-2.63069	-1.39544	-0.488951	0.5449	0.999186
XLOC_034350	XLOC_034350	WDR54	chr2:74421677-74425755	huvec_48	huven_49	OK	54.9042	20.828	-2.63608	-1.39839	-2.9424	0.00205	0.265329
XLOC_012887	XLOC_012887	AC022400.7	chr10:73744371-73780251	huvec_48	huven_49	OK	0.696799	0.264081	-2.63858	-1.39976	-0.262288	0.66295	0.999186
XLOC_044044	XLOC_044044	AC046143.2	chr3:194584003-194672463	huvec_48	huven_49	OK	49.7254	18.8161	-2.6427	-1.40202	-0.172727	0.6321	0.999186
XLOC_053787	XLOC_053787	AC093726.2	chr7:154928459-155003124	huvec_48	huven_49	OK	1.39904	0.529398	-2.6427	-1.40202	-0.46977	0.53515	0.999186
XLOC_058946	XLOC_058946	PGM5P2	chr9:40992248-41218410	huvec_48	huven_49	OK	0.375058	0.141922	-2.64271	-1.40202	-0.558748	0.53925	0.999186
XLOC_059229	XLOC_059229	EEF1DP2	chr9:92809387-92899608	huvec_48	huven_49	OK	2.08166	0.7877	-2.64271	-1.40202	-1.08791	0.23555	0.999186
XLOC_016647	XLOC_016647	AC092490.1	chr12:8681599-8949761	huvec_48	huven_49	OK	0.778792	0.294392	-2.64543	-1.4035	-0.198867	0.40385	0.999186
XLOC_055889	XLOC_055889	LRRC69,SLC26A7	chr8:91101831-91398155	huvec_48	huven_49	OK	2.96321	1.11998	-2.64577	-1.40369	-1.17485	0.1384	0.999186
XLOC_051721	XLOC_051721	FILIP1	chr6:75285013-75493800	huvec_48	huven_49	OK	3.87748	1.46278	-2.65076	-1.40641	-2.71879	0.00725	0.482944
XLOC_037071	XLOC_037071	AC009961.1	chr2:159670707-159712435	huvec_48	huven_49	OK	0.417119	0.157232	-2.65289	-1.40756	-0.864065	0.1871	0.999186
XLOC_036659	XLOC_036659	RFX8	chr2:101397358-101475112	huvec_48	huven_49	OK	0.586576	0.220982	-2.65441	-1.40839	-1.01679	0.16065	0.999186
XLOC_043615	XLOC_043615	RBP1	chr3:139389760-139782699	huvec_48	huven_49	OK	10.8044	4.06717	-2.65649	-1.40952	-1.81729	0.0686	0.999186
XLOC_019691	XLOC_019691	PCDH17	chr13:57631743-57729311	huvec_48	huven_49	OK	1.76599	0.664579	-2.65731	-1.40996	-2.61454	0.0085	0.515421
XLOC_057428	XLOC_057428	AC107375.1	chr8:140505812-140508043	huvec_48	huven_49	OK	1.84044	0.690895	-2.66385	-1.41351	-2.13016	0.03855	0.949708
XLOC_017611	XLOC_017611	FAM222A	chr12:109714227-109773508	huvec_48	huven_49	OK	0.434883	0.163209	-2.66458	-1.41391	-1.28238	0.1193	0.999186
XLOC_047108	XLOC_047108	SREK1	chr5:66139970-66183615	huvec_48	huven_49	OK	103.063	38.6252	-2.66828	-1.41592	-1.94572	0.02565	0.82637
XLOC_025627	XLOC_025627	NLRC5	chr16:56989484-57083531	huvec_48	huven_49	OK	10.7077	4.00778	-2.67173	-1.41777	-1.78355	0.04665	0.978626
XLOC_035373	XLOC_035373	NBEAL1	chr2:203014878-203226378	huvec_48	huven_49	OK	17.7199	6.62738	-2.67374	-1.41886	-1.91737	0.05965	0.999186
XLOC_016425	XLOC_016425	CCDC15-DT	chr11:124949204-124954044	huvec_48	huven_49	OK	0.32441	0.121241	-2.67575	-1.41993	-1.17149	0.1754	0.999186
XLOC_007109	XLOC_007109	AC099568.1	chr1:89427532-89936611	huvec_48	huven_49	OK	0.978737	0.365782	-2.67574	-1.41994	-0.121145	0.6041	0.999186
XLOC_011728	XLOC_011728	CALM2P2	chr10:70147288-70170523	huvec_48	huven_49	OK	1.26306	0.472042	-2.67574	-1.41994	-0.115212	0.6163	0.999186
XLOC_012565	XLOC_012565	DDX10P1	chr10:30820206-31031937	huvec_48	huven_49	OK	0.69344	0.259158	-2.67574	-1.41994	-0.491235	0.53705	0.999186
XLOC_029442	XLOC_029442	AC004477.3	chr17:48066703-48067293	huvec_48	huven_49	OK	1.54832	0.578651	-2.67574	-1.41994	-1.29311	0.2142	0.999186
XLOC_044467	XLOC_044467	AC096586.1	chr4:44622064-44726588	huvec_48	huven_49	OK	0.836781	0.312728	-2.67575	-1.41994	-0.247484	0.6446	0.999186
XLOC_048674	XLOC_048674	AC020898.1	chr5:79236130-79327211	huvec_48	huven_49	OK	0.513246	0.191815	-2.67573	-1.41994	-0.366226	0.5807	0.999186
XLOC_050326	XLOC_050326	AL359715.3	chr6:80355423-80356859	huvec_48	huven_49	OK	0.486418	0.181788	-2.67574	-1.41994	-1.29311	0.2142	0.999186
XLOC_052727	XLOC_052727	AC004938.2	chr7:44582518-44583676	huvec_48	huven_49	OK	0.313968	0.117339	-2.67573	-1.41994	-1.0175	0.35245	0.999186
XLOC_041377	XLOC_041377	ITGA9	chr3:37452114-37861802	huvec_48	huven_49	OK	0.369059	0.137776	-2.67869	-1.42153	-0.400562	0.558	0.999186
XLOC_055532	XLOC_055532	PLEKHA2	chr8:38901234-38973912	huvec_48	huven_49	OK	2.10318	0.784557	-2.68072	-1.42262	-1.67282	0.0142	0.670885
XLOC_006934	XLOC_006934	PGM1	chr1:63440769-63660245	huvec_48	huven_49	OK	28.1647	10.5021	-2.68182	-1.42321	-2.29964	0.02115	0.775601
XLOC_060993	XLOC_060993	PIGA	chrX:15319450-15335580	huvec_48	huven_49	OK	41.8057	15.5801	-2.68328	-1.424	-0.23607	0.5545	0.999186
XLOC_028976	XLOC_028976	AC005726.3	chr17:28455751-28645454	huvec_48	huven_49	OK	11.4799	4.27819	-2.68335	-1.42404	-0.250402	0.6469	0.999186
XLOC_037351	XLOC_037351	CFLAR-AS1	chr2:201116153-201176687	huvec_48	huven_49	OK	0.482075	0.179567	-2.68465	-1.42473	-0.0603857	0.30225	0.999186
XLOC_045909	XLOC_045909	ANKRD17	chr4:73073375-73258798	huvec_48	huven_49	OK	92.1108	34.295	-2.68584	-1.42537	-2.04671	0.0181	0.75994
XLOC_040812	XLOC_040812	LINC01638	chr22:27221348-27225134	huvec_48	huven_49	OK	3.63578	1.35269	-2.68781	-1.42643	-1.61544	0.0955	0.999186
XLOC_015772	XLOC_015772	CATSPER1	chr11:66016751-66026479	huvec_48	huven_49	OK	1.61026	0.598438	-2.69077	-1.42802	-1.40322	0.1753	0.999186
XLOC_021946	XLOC_021946	AL049830.3	chr14:30874513-31207804	huvec_48	huven_49	OK	0.330882	0.122657	-2.69762	-1.43169	-0.0662809	0.5245	0.999186
XLOC_033744	XLOC_033744	ZSCAN18	chr19:58059238-58118427	huvec_48	huven_49	OK	11.3464	4.19579	-2.70423	-1.43522	-0.627449	0.1593	0.999186
XLOC_047077	XLOC_047077	NDUFAF2	chr5:60945204-61153026	huvec_48	huven_49	OK	107.563	39.7194	-2.70807	-1.43726	-3.23229	0.00145	0.221118
XLOC_009916	XLOC_009916	AL390066.1	chr1:116493015-116502634	huvec_48	huven_49	OK	0.650949	0.240311	-2.70878	-1.43764	-1.64929	0.1058	0.999186
XLOC_021363	XLOC_021363	BBOF1	chr14:73851843-74084492	huvec_48	huven_49	OK	2.6891	0.992131	-2.71043	-1.43852	-0.383918	0.4077	0.999186
XLOC_025957	XLOC_025957	FOXL1	chr16:86576367-86582160	huvec_48	huven_49	OK	3.36954	1.24215	-2.71267	-1.43972	-2.75415	0.0069	0.472328
XLOC_033599	XLOC_033599	ZNF415	chr19:53107878-53159075	huvec_48	huven_49	OK	0.486109	0.179165	-2.71319	-1.43999	-0.340835	0.1259	0.999186
XLOC_018013	XLOC_018013	ACRBP	chr12:6638074-6647433	huvec_48	huven_49	OK	3.10206	1.14266	-2.71477	-1.44083	-1.42335	0.09315	0.999186
XLOC_007522	XLOC_007522	MRPS21	chr1:150293719-150308979	huvec_48	huven_49	OK	96.3781	35.4574	-2.71814	-1.44262	-3.55718	0.0001	0.0453
XLOC_011092	XLOC_011092	AL590682.1	chr1:240763333-241357230	huvec_48	huven_49	OK	3.74296	1.37699	-2.71822	-1.44266	-1.06606	0.2993	0.999186
XLOC_031727	XLOC_031727	AC011503.2	chr19:23914875-23958035	huvec_48	huven_49	OK	0.411045	0.151219	-2.71821	-1.44266	-0.853319	0.4087	0.999186
XLOC_041545	XLOC_041545	LSMEM2	chr3:50279086-50299421	huvec_48	huven_49	OK	0.433073	0.159323	-2.71821	-1.44266	-0.212979	0.64425	0.999186
XLOC_059266	XLOC_059266	AL133477.2	chr9:96385940-96418370	huvec_48	huven_49	OK	1.18121	0.434552	-2.71822	-1.44266	-0.437958	0.4572	0.999186
XLOC_058200	XLOC_058200	NCBP1	chr9:97633667-97673748	huvec_48	huven_49	OK	34.9374	12.8509	-2.71867	-1.4429	-1.60017	0.0755	0.999186
XLOC_047302	XLOC_047302	POLR3G	chr5:90458208-90514557	huvec_48	huven_49	OK	19.4548	7.13968	-2.72488	-1.4462	-1.82034	0.054	0.999186
XLOC_038050	XLOC_038050	SPAG4	chr20:35615828-35621094	huvec_48	huven_49	OK	29.6535	10.8704	-2.72791	-1.44781	-2.5155	0.01065	0.582998
XLOC_021470	XLOC_021470	FOXN3-AS1	chr14:89124870-89954777	huvec_48	huven_49	OK	2.36322	0.865397	-2.73079	-1.44932	-0.560118	0.51195	0.999186
XLOC_047326	XLOC_047326	SLF1	chr5:94618668-95284575	huvec_48	huven_49	OK	8.73567	3.19838	-2.73128	-1.44958	-1.2144	0.12115	0.999186
XLOC_035387	XLOC_035387	PARD3B	chr2:204545474-205620162	huvec_48	huven_49	OK	5.68343	2.07691	-2.73648	-1.45232	-1.46633	0.06755	0.999186
XLOC_027855	XLOC_027855	CSF3	chr17:40015360-40017813	huvec_48	huven_49	OK	1.49311	0.545423	-2.73753	-1.45287	-1.58949	0.04515	0.975319
XLOC_047994	XLOC_047994	RGS14	chr5:177357923-177372596	huvec_48	huven_49	OK	5.17317	1.8877	-2.74046	-1.45442	-1.79524	0.01545	0.70195
XLOC_043106	XLOC_043106	HESX1	chr3:57197837-57227606	huvec_48	huven_49	OK	0.554238	0.202191	-2.74116	-1.45479	-0.954656	0.2582	0.999186
XLOC_021757	XLOC_021757	RPS20P33	chr14:105209285-105398147	huvec_48	huven_49	OK	6.57066	2.39425	-2.74435	-1.45646	-0.202657	0.6277	0.999186
XLOC_027768	XLOC_027768	RASL10B	chr17:35568075-35868891	huvec_48	huven_49	OK	0.331951	0.120958	-2.74435	-1.45646	-0.16241	0.59695	0.999186
XLOC_051953	XLOC_051953	Z99289.3	chr6:112107930-112351294	huvec_48	huven_49	OK	2.55417	0.930701	-2.74435	-1.45646	-0.0986129	0.58125	0.999186
XLOC_039023	XLOC_039023	AL354836.1	chr20:62302092-62367312	huvec_48	huven_49	OK	9.82204	3.57315	-2.74885	-1.45883	-0.363948	0.65135	0.999186
XLOC_060387	XLOC_060387	RPA4	chrX:96684662-97642589	huvec_48	huven_49	OK	0.908528	0.330366	-2.75007	-1.45947	-0.43678	0.51855	0.999186
XLOC_013041	XLOC_013041	TNKS2-AS1	chr10:91782834-91798304	huvec_48	huven_49	OK	0.381439	0.13866	-2.75089	-1.4599	-0.501095	0.35945	0.999186
XLOC_033951	XLOC_033951	AC010896.1	chr2:26298569-26306340	huvec_48	huven_49	OK	0.620285	0.225231	-2.75399	-1.46152	-1.66471	0.0916	0.999186
XLOC_013672	XLOC_013672	AC124798.1	chr11:17380648-17383531	huvec_48	huven_49	OK	4.35243	1.57899	-2.75646	-1.46282	-2.85341	0.00935	0.548011
XLOC_026509	XLOC_026509	TBX6	chr16:30085792-30091887	huvec_48	huven_49	OK	0.339228	0.123053	-2.75676	-1.46297	-1.14298	0.19955	0.999186
XLOC_056435	XLOC_056435	XKR6	chr8:10896044-11201833	huvec_48	huven_49	OK	0.849325	0.307843	-2.75896	-1.46412	-0.931145	0.39195	0.999186
XLOC_021219	XLOC_021219	ARID4A	chr14:58298503-58395641	huvec_48	huven_49	OK	61.0018	22.1095	-2.75908	-1.46419	-1.89304	0.0356	0.919985
XLOC_026500	XLOC_026500	AC009133.1	chr16:29806105-29848039	huvec_48	huven_49	OK	2.02329	0.732496	-2.76219	-1.46581	-0.113931	0.2728	0.999186
XLOC_025717	XLOC_025717	AC009061.2	chr16:67481313-67505977	huvec_48	huven_49	OK	2.4897	0.900382	-2.76516	-1.46736	-1.60103	0.08825	0.999186
XLOC_026082	XLOC_026082	CCDC154	chr16:1434382-1444556	huvec_48	huven_49	OK	2.78469	1.00639	-2.76701	-1.46833	-1.18235	0.25895	0.999186
XLOC_023759	XLOC_023759	AC103746.1	chr15:96342952-96345651	huvec_48	huven_49	OK	4.83605	1.74712	-2.76801	-1.46885	-2.32648	0.022	0.789709
XLOC_007475	XLOC_007475	AC239803.1	chr1:147993861-148025934	huvec_48	huven_49	OK	1.02555	0.369587	-2.77485	-1.47241	-0.783654	0.482	0.999186
XLOC_027362	XLOC_027362	RPS27AP1	chr17:10258761-10259232	huvec_48	huven_49	OK	0.868968	0.313159	-2.77485	-1.47241	-0.95034	0.3734	0.999186
XLOC_027414	XLOC_027414	AC002553.1	chr17:15999783-16353656	huvec_48	huven_49	OK	1.16761	0.420785	-2.77484	-1.47241	-0.152629	0.59655	0.999186
XLOC_028279	XLOC_028279	AC007448.4	chr17:67070443-67273503	huvec_48	huven_49	OK	0.479601	0.172839	-2.77484	-1.47241	-0.217301	0.638	0.999186
XLOC_031406	XLOC_031406	AC007229.1	chr19:10836574-10869790	huvec_48	huven_49	OK	1.1135	0.401286	-2.77483	-1.47241	-0.769651	0.47935	0.999186
XLOC_032724	XLOC_032724	RPS4XP22	chr19:9683293-9684073	huvec_48	huven_49	OK	0.40403	0.145605	-2.77484	-1.47241	-0.95034	0.3734	0.999186
XLOC_041051	XLOC_041051	RPL5P34	chr22:42776405-42777296	huvec_48	huven_49	OK	0.338894	0.122131	-2.77484	-1.47241	-0.95034	0.3734	0.999186
XLOC_041957	XLOC_041957	RPS26P21	chr3:119294382-119420714	huvec_48	huven_49	OK	1.59424	0.574535	-2.77484	-1.47241	-0.184135	0.6315	0.999186
XLOC_041979	XLOC_041979	NAP1L1P3	chr3:120805865-120806745	huvec_48	huven_49	OK	1.37759	0.496456	-2.77485	-1.47241	-1.51078	0.1472	0.999186
XLOC_044155	XLOC_044155	GRK4	chr4:2963570-3040760	huvec_48	huven_49	OK	1.21766	0.43882	-2.77485	-1.47241	-0.405281	0.5472	0.999186
XLOC_045780	XLOC_045780	AC110792.3	chr4:53377640-54298245	huvec_48	huven_49	OK	4.68827	1.68956	-2.77485	-1.47241	-0.19015	0.6218	0.999186
XLOC_055515	XLOC_055515	AP006545.1	chr8:38062880-38063791	huvec_48	huven_49	OK	1.64664	0.593418	-2.77484	-1.47241	-1.61144	0.12905	0.999186
XLOC_059935	XLOC_059935	FTH1P19	chrX:37349274-38688920	huvec_48	huven_49	OK	0.716808	0.258324	-2.77484	-1.47241	-0.0856386	0.6034	0.999186
XLOC_024166	XLOC_024166	SORD2P	chr15:44825746-44884780	huvec_48	huven_49	OK	1.19118	0.428755	-2.77823	-1.47417	-1.00761	0.2699	0.999186
XLOC_028980	XLOC_028980	PROCA1	chr17:28703196-28711854	huvec_48	huven_49	OK	4.01245	1.44225	-2.78208	-1.47616	-2.09057	0.0208	0.771956
XLOC_026555	XLOC_026555	PRSS36	chr16:31138925-31150083	huvec_48	huven_49	OK	1.18019	0.424096	-2.78284	-1.47656	-1.1268	0.18695	0.999186
XLOC_009584	XLOC_009584	LRRIQ3	chr1:74026014-74198187	huvec_48	huven_49	OK	1.25273	0.449756	-2.78535	-1.47786	-0.774557	0.13795	0.999186
XLOC_044993	XLOC_044993	SPRY1	chr4:123396794-123403760	huvec_48	huven_49	OK	12.1668	4.36789	-2.78551	-1.47795	-2.41923	0.0133	0.646204
XLOC_031183	XLOC_031183	ARHGAP45	chr19:1065922-1095380	huvec_48	huven_49	OK	11.4579	4.11126	-2.78696	-1.47869	-0.549607	0.22425	0.999186
XLOC_050092	XLOC_050092	AL035587.1	chr6:42940363-42948360	huvec_48	huven_49	OK	3.0386	1.08951	-2.78896	-1.47973	-1.73104	0.08315	0.999186
XLOC_037154	XLOC_037154	AC078883.1	chr2:172427353-172608669	huvec_48	huven_49	OK	9.28101	3.32692	-2.78967	-1.4801	-0.437788	0.38105	0.999186
XLOC_011738	XLOC_011738	UNC5B	chr10:71212569-71302864	huvec_48	huven_49	OK	1.98976	0.713249	-2.78971	-1.48011	-2.84769	0.0058	0.431109
XLOC_031639	XLOC_031639	AC011477.1	chr19:19757365-19836073	huvec_48	huven_49	OK	1.84374	0.660179	-2.79279	-1.48171	-0.693999	0.4467	0.999186
XLOC_028241	XLOC_028241	PRR29	chr17:63995417-64020634	huvec_48	huven_49	OK	0.604327	0.216242	-2.79468	-1.48268	-0.0737218	0.4892	0.999186
XLOC_016594	XLOC_016594	ENO2,LRRC23	chr12:6867118-6923698	huvec_48	huven_49	OK	84.0279	30.0587	-2.79546	-1.48309	-0.654978	0.0766	0.999186
XLOC_016826	XLOC_016826	AC009509.4	chr12:27696387-27710803	huvec_48	huven_49	OK	8.69988	3.10914	-2.79816	-1.48448	-1.38703	0.1711	0.999186
XLOC_055699	XLOC_055699	CHD7	chr8:60678739-60868028	huvec_48	huven_49	OK	80.582	28.7848	-2.79946	-1.48515	-1.38072	0.11925	0.999186
XLOC_018780	XLOC_018780	TSPAN8	chr12:71125084-71586310	huvec_48	huven_49	OK	3.94846	1.4095	-2.80132	-1.4861	-1.89753	0.0404	0.964413
XLOC_009258	XLOC_009258	AL603839.3	chr1:40477289-40508661	huvec_48	huven_49	OK	2.73281	0.974903	-2.80316	-1.48705	-1.00107	0.3294	0.999186
XLOC_011252	XLOC_011252	TAF3	chr10:7818504-8016631	huvec_48	huven_49	OK	10.0304	3.57533	-2.80545	-1.48823	-3.53366	0.00045	0.117473
XLOC_047777	XLOC_047777	TCOF1	chr5:150357628-150412929	huvec_48	huven_49	OK	54.4662	19.3726	-2.81151	-1.49134	-2.18343	0.0154	0.70195
XLOC_034731	XLOC_034731	ZC3H6	chr2:112275596-112340063	huvec_48	huven_49	OK	7.2357	2.57087	-2.81449	-1.49287	-1.859	0.04505	0.975319
XLOC_042602	XLOC_042602	AC016949.1	chr3:196867855-196934714	huvec_48	huven_49	OK	1.56959	0.555726	-2.8244	-1.49794	-0.642489	0.49915	0.999186
XLOC_042885	XLOC_042885	ENTPD3-AS1	chr3:40313801-40453329	huvec_48	huven_49	OK	1.66825	0.589064	-2.83204	-1.50184	-2.08607	0.0162	0.712893
XLOC_012479	XLOC_012479	NEBL	chr10:20779972-21175048	huvec_48	huven_49	OK	1.48115	0.52297	-2.83219	-1.50192	-0.787548	0.2425	0.999186
XLOC_056951	XLOC_056951	EYA1	chr8:70669338-71592025	huvec_48	huven_49	OK	0.757257	0.267154	-2.83453	-1.50311	-0.957636	0.0596	0.999186
XLOC_029623	XLOC_029623	NACA2	chr17:61590420-61591219	huvec_48	huven_49	OK	1.73229	0.610857	-2.83584	-1.50377	-1.58262	0.1227	0.999186
XLOC_010376	XLOC_010376	OLFML2B	chr1:161983191-162023854	huvec_48	huven_49	OK	1.12124	0.395186	-2.83725	-1.50449	-1.05359	0.19465	0.999186
XLOC_029424	XLOC_029424	MRPL45P2	chr17:47450567-47492492	huvec_48	huven_49	OK	5.03445	1.774	-2.83791	-1.50483	-1.52352	0.1214	0.999186
XLOC_035503	XLOC_035503	PLCD4	chr2:218607854-218637184	huvec_48	huven_49	OK	3.17207	1.11687	-2.84014	-1.50596	-1.0627	0.1669	0.999186
XLOC_014417	XLOC_014417	AP001992.1	chr11:74748848-74949200	huvec_48	huven_49	OK	13.9075	4.88848	-2.84495	-1.50841	-0.880956	0.285	0.999186
XLOC_027717	XLOC_027717	AC005899.6	chr17:32408012-32408309	huvec_48	huven_49	OK	22.6391	7.95576	-2.84562	-1.50875	-1.97742	0.05605	0.999186
XLOC_043757	XLOC_043757	AC084036.1	chr3:156037700-156555184	huvec_48	huven_49	OK	9.92851	3.4863	-2.84786	-1.50988	-0.260775	0.6401	0.999186
XLOC_012460	XLOC_012460	AL133415.1	chr10:17214238-17237593	huvec_48	huven_49	OK	0.794415	0.278339	-2.85413	-1.51305	-0.0148411	0.57135	0.999186
XLOC_027697	XLOC_027697	AC003101.2	chr17:31560131-31560573	huvec_48	huven_49	OK	1.67002	0.585125	-2.85413	-1.51305	-1.17963	0.28455	0.999186
XLOC_027792	XLOC_027792	MRM1	chr17:36601582-36608964	huvec_48	huven_49	OK	0.369853	0.129585	-2.85413	-1.51305	-1.12767	0.2679	0.999186
XLOC_027917	XLOC_027917	AC067852.5	chr17:42567067-42578366	huvec_48	huven_49	OK	2.35629	0.825573	-2.85413	-1.51305	-0.359251	0.65645	0.999186
XLOC_052427	XLOC_052427	AC092428.1	chr7:4682294-4771442	huvec_48	huven_49	OK	0.34988	0.122588	-2.85411	-1.51305	-0.280117	0.6391	0.999186
XLOC_053962	XLOC_053962	AC005014.2	chr7:16593625-16594224	huvec_48	huven_49	OK	1.00879	0.353448	-2.85414	-1.51305	-1.17963	0.28455	0.999186
XLOC_044282	XLOC_044282	HSP90AB2P	chr4:13333413-13338657	huvec_48	huven_49	OK	0.372099	0.130294	-2.85584	-1.51392	-1.24121	0.20955	0.999186
XLOC_014655	XLOC_014655	DYNC2H1	chr11:103109409-103479863	huvec_48	huven_49	OK	9.94246	3.47665	-2.85978	-1.51591	-1.97455	0.0385	0.949708
XLOC_016342	XLOC_016342	CCDC153	chr11:119185456-119196769	huvec_48	huven_49	OK	1.40742	0.490914	-2.86694	-1.51951	-1.41	0.0884	0.999186
XLOC_055058	XLOC_055058	ZNF467	chr7:149764181-149773588	huvec_48	huven_49	OK	3.61459	1.2601	-2.86849	-1.52029	-2.26379	0.0183	0.75994
XLOC_034045	XLOC_034045	GPATCH11	chr2:37084450-37157065	huvec_48	huven_49	OK	15.9148	5.54422	-2.87052	-1.52131	-0.981478	0.1952	0.999186
XLOC_055457	XLOC_055457	AC026979.4	chr8:30192428-30201332	huvec_48	huven_49	OK	0.8819	0.30686	-2.87395	-1.52303	-2.1583	0.03205	0.875667
XLOC_058767	XLOC_058767	IFNE	chr9:21453801-21559900	huvec_48	huven_49	OK	3.1696	1.10135	-2.87792	-1.52502	-1.51033	0.12815	0.999186
XLOC_014149	XLOC_014149	AP001160.1	chr11:62832233-62841809	huvec_48	huven_49	OK	1.12377	0.389863	-2.88247	-1.52731	-0.285144	0.53565	0.999186
XLOC_025009	XLOC_025009	UBN1	chr16:4803202-4882401	huvec_48	huven_49	OK	50.7911	17.6075	-2.88463	-1.52838	-1.69738	0.0267	0.830147
XLOC_053832	XLOC_053832	WDR60	chr7:158856557-158956747	huvec_48	huven_49	OK	44.3419	15.3601	-2.88682	-1.52949	-1.60224	0.07835	0.999186
XLOC_037652	XLOC_037652	TMSB10P1	chr2:235494042-236131800	huvec_48	huven_49	OK	84.9458	29.4123	-2.8881	-1.53012	-0.49768	0.49265	0.999186
XLOC_048418	XLOC_048418	AC008875.1	chr5:43006732-43007543	huvec_48	huven_49	OK	0.93123	0.322437	-2.8881	-1.53012	-1.33839	0.20825	0.999186
XLOC_060897	XLOC_060897	BRCC3	chrX:155061621-155156503	huvec_48	huven_49	OK	11.7825	4.06832	-2.89616	-1.53415	-2.65625	0.00565	0.426575
XLOC_010732	XLOC_010732	NUCKS1	chr1:205712821-205750182	huvec_48	huven_49	OK	2007.57	692.927	-2.89723	-1.53468	-1.25865	0.17665	0.999186
XLOC_007511	XLOC_007511	HIST2H2AC	chr1:149886974-149887364	huvec_48	huven_49	OK	6.92771	2.38992	-2.89872	-1.53542	-1.71888	0.10035	0.999186
XLOC_044548	XLOC_044548	ARL9	chr4:56505208-56525481	huvec_48	huven_49	OK	1.77014	0.610592	-2.89906	-1.53558	-1.99548	0.0453	0.975319
XLOC_021923	XLOC_021923	NOVA1	chr14:26443089-26598033	huvec_48	huven_49	OK	3.46591	1.19513	-2.90003	-1.53606	-1.55411	0.0771	0.999186
XLOC_038814	XLOC_038814	CHD6	chr20:41402082-41618384	huvec_48	huven_49	OK	19.0371	6.55425	-2.90454	-1.53831	-1.8236	0.04545	0.975319
XLOC_019193	XLOC_019193	AC069503.1	chr12:122007433-122062044	huvec_48	huven_49	OK	1.6685	0.573964	-2.90698	-1.53952	-0.988336	0.3003	0.999186
XLOC_029037	XLOC_029037	AC130324.1	chr17:30831965-30895869	huvec_48	huven_49	OK	1.16677	0.40137	-2.90697	-1.53952	-0.672728	0.46015	0.999186
XLOC_049601	XLOC_049601	AL357518.1	chr6:11607551-11607981	huvec_48	huven_49	OK	3.22314	1.10876	-2.90698	-1.53952	-1.4361	0.18935	0.999186
XLOC_058727	XLOC_058727	AL391834.1	chr9:19230434-19373545	huvec_48	huven_49	OK	2.05118	0.705607	-2.90697	-1.53952	-0.434073	0.54525	0.999186
XLOC_028975	XLOC_028975	ALDOC	chr17:28455751-28645454	huvec_48	huven_49	OK	14.784	5.08539	-2.90715	-1.53961	-0.697806	0.5306	0.999186
XLOC_044679	XLOC_044679	AREG	chr4:74445135-74455005	huvec_48	huven_49	OK	0.355467	0.12193	-2.91534	-1.54366	-0.941528	0.2009	0.999186
XLOC_057895	XLOC_057895	FAM27C	chr9:61854147-62096920	huvec_48	huven_49	OK	1.40574	0.48123	-2.92114	-1.54653	-1.13394	0.1119	0.999186
XLOC_024522	XLOC_024522	AC068338.3	chr15:75346743-75455842	huvec_48	huven_49	OK	9.12456	3.12111	-2.9235	-1.54769	-0.373798	0.61495	0.999186
XLOC_017771	XLOC_017771	B3GNT4	chr12:122203680-122266494	huvec_48	huven_49	OK	0.679153	0.232263	-2.92407	-1.54798	-0.144585	0.3899	0.999186
XLOC_009281	XLOC_009281	ZMYND12	chr1:42430328-42657190	huvec_48	huven_49	OK	0.617851	0.211145	-2.92619	-1.54903	-0.321744	0.4759	0.999186
XLOC_030862	XLOC_030862	AC023043.1	chr18:36129443-36187448	huvec_48	huven_49	OK	2.62392	0.89636	-2.92731	-1.54957	-0.348097	0.63645	0.999186
XLOC_059663	XLOC_059663	AL590226.1	chr9:136648609-136672678	huvec_48	huven_49	OK	3.00879	1.02784	-2.92729	-1.54957	-0.0732	0.54455	0.999186
XLOC_058302	XLOC_058302	HSDL2	chr9:112380079-112669397	huvec_48	huven_49	OK	11.4582	3.91402	-2.92748	-1.54966	-3.17517	0.0018	0.247532
XLOC_009656	XLOC_009656	LINC02795	chr1:86288703-86320711	huvec_48	huven_49	OK	1.86652	0.636609	-2.93197	-1.55187	-1.34339	0.13995	0.999186
XLOC_046691	XLOC_046691	AC026740.1	chr5:612339-693352	huvec_48	huven_49	OK	2.09567	0.714416	-2.9334	-1.55258	-1.16848	0.22445	0.999186
XLOC_006107	XLOC_006107	CALML6	chr1:1915107-1917296	huvec_48	huven_49	OK	0.700988	0.23874	-2.9362	-1.55395	-1.09437	0.1547	0.999186
XLOC_015827	XLOC_015827	FAM86C2P	chr11:67785272-67805336	huvec_48	huven_49	OK	0.510863	0.173901	-2.93767	-1.55467	-1.23262	0.0956	0.999186
XLOC_045504	XLOC_045504	LINC02482	chr4:6648694-6676755	huvec_48	huven_49	OK	8.31286	2.82481	-2.9428	-1.55719	-0.915196	0.36355	0.999186
XLOC_050301	XLOC_050301	MYO6	chr6:75749191-75919537	huvec_48	huven_49	OK	238.697	81.0423	-2.94534	-1.55843	-1.90723	0.04665	0.978626
XLOC_036008	XLOC_036008	AC092164.1	chr2:28707510-28870309	huvec_48	huven_49	OK	0.937167	0.317214	-2.95437	-1.56285	-0.166142	0.2474	0.999186
XLOC_007029	XLOC_007029	NSRP1P1	chr1:77779623-77879539	huvec_48	huven_49	OK	3.55584	1.20355	-2.95446	-1.5629	-1.05388	0.2702	0.999186
XLOC_026103	XLOC_026103	NOXO1	chr16:1972052-1984192	huvec_48	huven_49	OK	0.525847	0.177903	-2.95581	-1.56355	-0.271973	0.3184	0.999186
XLOC_045434	XLOC_045434	AC107464.1	chr4:625583-670782	huvec_48	huven_49	OK	0.958996	0.324345	-2.95672	-1.564	-0.803748	0.32385	0.999186
XLOC_026021	XLOC_026021	SPIRE2	chr16:89818178-89871319	huvec_48	huven_49	OK	2.78267	0.94085	-2.95761	-1.56443	-1.44525	0.07525	0.999186
XLOC_034939	XLOC_034939	UBXN4	chr2:135741733-135785056	huvec_48	huven_49	OK	134.985	45.5462	-2.96369	-1.5674	-1.98302	0.018	0.75994
XLOC_034569	XLOC_034569	ANKRD36	chr2:97113217-97264434	huvec_48	huven_49	OK	7.87873	2.65169	-2.97121	-1.57105	-3.5764	0.0001	0.0453
XLOC_058703	XLOC_058703	FREM1	chr9:14734665-14910995	huvec_48	huven_49	OK	0.409917	0.137938	-2.97175	-1.57132	-0.999002	0.1035	0.999186
XLOC_006333	XLOC_006333	EMC1-AS1	chr1:19210500-19251527	huvec_48	huven_49	OK	2.73657	0.92046	-2.97305	-1.57194	-0.243093	0.62015	0.999186
XLOC_007684	XLOC_007684	TSACC	chr1:156308967-156367873	huvec_48	huven_49	OK	0.707659	0.238025	-2.97304	-1.57194	-0.0528713	0.5461	0.999186
XLOC_008175	XLOC_008175	SNORA77	chr1:203626560-203744081	huvec_48	huven_49	OK	30.5433	10.2734	-2.97305	-1.57194	-0.117126	0.6034	0.999186
XLOC_008268	XLOC_008268	AC092017.1	chr1:211207238-211207897	huvec_48	huven_49	OK	0.365084	0.122798	-2.97305	-1.57194	-0.92185	0.4526	0.999186
XLOC_010098	XLOC_010098	RN7SL600P	chr1:150548561-150579738	huvec_48	huven_49	OK	4.97852	1.67455	-2.97305	-1.57194	-0.122219	0.59945	0.999186
XLOC_010801	XLOC_010801	RPL23AP18	chr1:212285409-212361853	huvec_48	huven_49	OK	0.627704	0.211132	-2.97304	-1.57194	-0.119626	0.61475	0.999186
XLOC_016705	XLOC_016705	AC007688.2	chr12:12850981-12851740	huvec_48	huven_49	OK	1.49741	0.503663	-2.97304	-1.57194	-1.53288	0.16195	0.999186
XLOC_016915	XLOC_016915	AC079684.1	chr12:42238446-42590355	huvec_48	huven_49	OK	2.13203	0.717119	-2.97305	-1.57194	-0.160556	0.59195	0.999186
XLOC_018996	XLOC_018996	AC025265.1	chr12:103587272-103768858	huvec_48	huven_49	OK	0.622454	0.209366	-2.97304	-1.57194	-0.928364	0.25125	0.999186
XLOC_019228	XLOC_019228	AC068790.7	chr12:123762187-124316024	huvec_48	huven_49	OK	0.512006	0.172216	-2.97305	-1.57194	-0.118887	0.6117	0.999186
XLOC_021580	XLOC_021580	VDAC3P1	chr14:99964528-99965378	huvec_48	huven_49	OK	0.514789	0.173152	-2.97305	-1.57194	-1.1556	0.3002	0.999186
XLOC_023380	XLOC_023380	AC090543.2	chr15:64460741-64686068	huvec_48	huven_49	OK	1.13875	0.383023	-2.97306	-1.57194	-0.151896	0.61865	0.999186
XLOC_025633	XLOC_025633	AC009090.1	chr16:57245258-57284672	huvec_48	huven_49	OK	3.20317	1.0774	-2.97306	-1.57194	-0.196142	0.6076	0.999186
XLOC_026261	XLOC_026261	AC009121.3	chr16:11249618-11527245	huvec_48	huven_49	OK	0.325829	0.109594	-2.97306	-1.57194	-0.247916	0.5827	0.999186
XLOC_028576	XLOC_028576	MCUR1P1	chr17:2054153-2381058	huvec_48	huven_49	OK	0.611581	0.205708	-2.97305	-1.57194	-0.0665172	0.61125	0.999186
XLOC_030233	XLOC_030233	AC015967.1	chr18:35144941-35145417	huvec_48	huven_49	OK	0.609345	0.204956	-2.97305	-1.57194	-0.92185	0.4526	0.999186
XLOC_040193	XLOC_040193	SUSD2	chr22:24181486-24189106	huvec_48	huven_49	OK	0.336758	0.11327	-2.97306	-1.57194	-1.61892	0.1029	0.999186
XLOC_040197	XLOC_040197	AP000355.1	chr22:24270816-24528390	huvec_48	huven_49	OK	0.600562	0.202002	-2.97305	-1.57194	-0.0850694	0.60575	0.999186
XLOC_040299	XLOC_040299	AL096701.4	chr22:31399603-31662432	huvec_48	huven_49	OK	0.497131	0.167213	-2.97304	-1.57194	-0.136804	0.5971	0.999186
XLOC_042853	XLOC_042853	AC011816.2	chr3:36973116-36973672	huvec_48	huven_49	OK	0.471453	0.158576	-2.97304	-1.57194	-0.92185	0.4526	0.999186
XLOC_043593	XLOC_043593	AC117440.1	chr3:137535571-137536142	huvec_48	huven_49	OK	0.452263	0.152121	-2.97305	-1.57194	-0.92185	0.4526	0.999186
XLOC_043914	XLOC_043914	AC090425.3	chr3:179562885-179604649	huvec_48	huven_49	OK	0.558314	0.187792	-2.97304	-1.57194	-0.11064	0.60995	0.999186
XLOC_043961	XLOC_043961	AC131235.2	chr3:184134018-184146127	huvec_48	huven_49	OK	1.18573	0.398827	-2.97304	-1.57194	-0.148905	0.55355	0.999186
XLOC_048343	XLOC_048343	AC025754.1	chr5:34656327-34832612	huvec_48	huven_49	OK	0.814742	0.274043	-2.97304	-1.57194	-0.052868	0.5966	0.999186
XLOC_049100	XLOC_049100	AC034243.1	chr5:138610966-138935034	huvec_48	huven_49	OK	0.433445	0.145791	-2.97306	-1.57194	-0.0549709	0.59605	0.999186
XLOC_049719	XLOC_049719	HIST1H3C	chr6:26045410-26045869	huvec_48	huven_49	OK	1.29945	0.437078	-2.97304	-1.57194	-1.1556	0.3002	0.999186
XLOC_050803	XLOC_050803	ARL4AP5	chr6:150865548-151228447	huvec_48	huven_49	OK	0.420327	0.141379	-2.97305	-1.57194	-0.102559	0.6094	0.999186
XLOC_053039	XLOC_053039	RPL7L1P3	chr7:75899199-75994656	huvec_48	huven_49	OK	0.342572	0.115226	-2.97304	-1.57194	-0.129457	0.60645	0.999186
XLOC_053861	XLOC_053861	ELFN1-AS1	chr7:1688118-1747954	huvec_48	huven_49	OK	0.383568	0.129015	-2.97305	-1.57194	-0.574921	0.47555	0.999186
XLOC_054911	XLOC_054911	EEF1B2P6	chr7:131661951-131662624	huvec_48	huven_49	OK	0.354221	0.119144	-2.97305	-1.57194	-0.92185	0.4526	0.999186
XLOC_061407	XLOC_061407	AL590762.1	chrX:71366238-71532374	huvec_48	huven_49	OK	0.726153	0.244245	-2.97305	-1.57194	-0.194303	0.62285	0.999186
XLOC_061570	XLOC_061570	NANOGNBP3	chrX:101337724-101338289	huvec_48	huven_49	OK	0.459749	0.154639	-2.97305	-1.57194	-0.92185	0.4526	0.999186
XLOC_024163	XLOC_024163	PATL2	chr15:44665731-44711316	huvec_48	huven_49	OK	0.507318	0.170633	-2.97315	-1.57199	-0.786897	0.14035	0.999186
XLOC_053649	XLOC_053649	EPHB6	chr7:142855060-142871094	huvec_48	huven_49	OK	1.53601	0.515986	-2.97684	-1.57379	-1.20354	0.13335	0.999186
XLOC_018817	XLOC_018817	CSRP2	chr12:76858708-76880352	huvec_48	huven_49	OK	11.9911	4.01509	-2.98651	-1.57846	-2.80977	0.0055	0.417296
XLOC_007031	XLOC_007031	NEXN	chr1:77881347-77943895	huvec_48	huven_49	OK	41.0074	13.7097	-2.99112	-1.58068	-3.10653	0.0011	0.182174
XLOC_014703	XLOC_014703	C11orf52,HSPB2,HSPB2-C11orf52	chr11:111908563-111926871	huvec_48	huven_49	OK	0.628651	0.210168	-2.99118	-1.58072	-1.06893	0.09695	0.999186
XLOC_031110	XLOC_031110	AC027575.2	chr18:76794731-76822295	huvec_48	huven_49	OK	5.04107	1.68097	-2.99891	-1.58443	-1.72359	0.10705	0.999186
XLOC_018604	XLOC_018604	PMEL	chr12:55954104-55973317	huvec_48	huven_49	OK	0.555055	0.184957	-3.00099	-1.58544	-0.312483	0.0748	0.999186
XLOC_034430	XLOC_034430	ATOH8	chr2:85751343-85791383	huvec_48	huven_49	OK	5.80014	1.92899	-3.00683	-1.58824	-2.64293	0.0075	0.485357
XLOC_023736	XLOC_023736	AC013394.1,CHD2	chr15:92819539-93027996	huvec_48	huven_49	OK	318.076	105.753	-3.00773	-1.58867	-2.24022	0.01	0.56625
XLOC_050854	XLOC_050854	GTF2H5	chr6:158168349-158199344	huvec_48	huven_49	OK	53.8438	17.8861	-3.01037	-1.58994	-3.65882	0.0004	0.116242
XLOC_044496	XLOC_044496	AC027271.1	chr4:51918771-51919381	huvec_48	huven_49	OK	2.2903	0.756597	-3.02711	-1.59794	-1.57236	0.1451	0.999186
XLOC_044466	XLOC_044466	GUF1	chr4:44622064-44726588	huvec_48	huven_49	OK	11.7393	3.87484	-3.02962	-1.59914	-2.70404	0.0053	0.410204
XLOC_055342	XLOC_055342	SH2D4A	chr8:19313692-19396218	huvec_48	huven_49	OK	1.38933	0.458368	-3.03104	-1.59981	-1.2612	0.10345	0.999186
XLOC_008702	XLOC_008702	MRPL20	chr1:1399519-1407293	huvec_48	huven_49	OK	328.648	108.422	-3.03119	-1.59989	-3.45226	0.00055	0.130325
XLOC_024383	XLOC_024383	UBAP1L	chr15:65092769-65115197	huvec_48	huven_49	OK	3.92005	1.29282	-3.03217	-1.60035	-2.01953	0.0391	0.956864
XLOC_009255	XLOC_009255	COL9A2	chr1:40300488-40317813	huvec_48	huven_49	OK	0.868098	0.286034	-3.03495	-1.60167	-0.880925	0.0743	0.999186
XLOC_061487	XLOC_061487	HMGN5	chrX:81113698-81201913	huvec_48	huven_49	OK	23.9814	7.90169	-3.03497	-1.60168	-2.80008	0.003	0.30804
XLOC_022523	XLOC_022523	AL163051.1	chr14:96500809-96567111	huvec_48	huven_49	OK	0.585462	0.192642	-3.03912	-1.60365	-0.186787	0.58285	0.999186
XLOC_035676	XLOC_035676	AC019068.1	chr2:236165235-236294927	huvec_48	huven_49	OK	1.81202	0.594789	-3.04649	-1.60715	-0.949842	0.3482	0.999186
XLOC_009558	XLOC_009558	DEPDC1	chr1:68474151-68538627	huvec_48	huven_49	OK	9.6006	3.14352	-3.05409	-1.61074	-3.61317	0.0002	0.0751317
XLOC_032467	XLOC_032467	AC020915.1	chr19:58228593-58342332	huvec_48	huven_49	OK	3.45307	1.1292	-3.05798	-1.61258	-0.342874	0.63225	0.999186
XLOC_043118	XLOC_043118	DNASE1L3	chr3:58192256-58214697	huvec_48	huven_49	OK	2.16422	0.707614	-3.05848	-1.61281	-1.28752	0.1213	0.999186
XLOC_056123	XLOC_056123	LINC00964	chr8:124811041-124962531	huvec_48	huven_49	OK	1.86324	0.608621	-3.06141	-1.6142	-1.15649	0.005	0.399016
XLOC_027339	XLOC_027339	AC135178.6	chr17:8277762-8278436	huvec_48	huven_49	OK	3.46401	1.12947	-3.06693	-1.6168	-1.91514	0.0635	0.999186
XLOC_046645	XLOC_046645	SORBS2	chr4:185585443-185956652	huvec_48	huven_49	OK	140.518	45.7561	-3.07102	-1.61871	-0.39289	0.2388	0.999186
XLOC_029309	XLOC_029309	HMGN2P15	chr17:42753529-42753799	huvec_48	huven_49	OK	13.6588	4.446	-3.07215	-1.61925	-1.68946	0.1004	0.999186
XLOC_017941	XLOC_017941	KDM5A	chr12:280056-442642	huvec_48	huven_49	OK	112.79	36.7004	-3.07326	-1.61977	-1.42658	0.12535	0.999186
XLOC_057380	XLOC_057380	ASAP1-IT2	chr8:130052103-130443674	huvec_48	huven_49	OK	1.27609	0.413891	-3.08315	-1.62441	-0.434894	0.4823	0.999186
XLOC_043031	XLOC_043031	HYAL1	chr3:50299889-50312381	huvec_48	huven_49	OK	2.40628	0.78045	-3.0832	-1.62442	-2.3209	0.01	0.56625
XLOC_050531	XLOC_050531	AL365214.3,RFPL4B	chr6:112107930-112351294	huvec_48	huven_49	OK	0.474955	0.15379	-3.08833	-1.62683	-0.040757	0.57025	0.999186
XLOC_030988	XLOC_030988	AC100847.1	chr18:57588610-57589091	huvec_48	huven_49	OK	1.55586	0.503193	-3.09197	-1.62853	-1.27697	0.2318	0.999186
XLOC_044900	XLOC_044900	AC004067.1	chr4:109560208-109703583	huvec_48	huven_49	OK	0.870995	0.281696	-3.09197	-1.62853	-0.20952	0.5871	0.999186
XLOC_047191	XLOC_047191	AC008897.3	chr5:75320154-75601144	huvec_48	huven_49	OK	1.54476	0.499605	-3.09196	-1.62853	-0.149508	0.5639	0.999186
XLOC_051219	XLOC_051219	AL121944.1	chr6:28015121-28139678	huvec_48	huven_49	OK	0.896214	0.289852	-3.09197	-1.62853	-0.501712	0.42795	0.999186
XLOC_012505	XLOC_012505	PRTFDC1	chr10:24848613-25602229	huvec_48	huven_49	OK	12.7974	4.13741	-3.09309	-1.62905	-1.38845	0.0677	0.999186
XLOC_061817	XLOC_061817	PLAC1	chrX:134565837-134764322	huvec_48	huven_49	OK	1.00638	0.325349	-3.09323	-1.62912	-0.924432	0.18415	0.999186
XLOC_012485	XLOC_012485	SKIDA1	chr10:21513474-21743630	huvec_48	huven_49	OK	0.346393	0.111931	-3.0947	-1.6298	-0.500766	0.45985	0.999186
XLOC_026889	XLOC_026889	DPEP2	chr16:67987393-68238102	huvec_48	huven_49	OK	0.678814	0.219197	-3.09682	-1.63079	-0.217197	0.32275	0.999186
XLOC_026511	XLOC_026511	GDPD3	chr16:30104809-30113537	huvec_48	huven_49	OK	39.3332	12.6455	-3.11045	-1.63712	-1.50975	0.08195	0.999186
XLOC_016706	XLOC_016706	RPL13AP20	chr12:12875498-12876107	huvec_48	huven_49	OK	4.50986	1.44797	-3.11461	-1.63906	-2.00262	0.0582	0.999186
XLOC_056171	XLOC_056171	PHF20L1	chr8:132775357-132848807	huvec_48	huven_49	OK	59.6695	19.1299	-3.11917	-1.64116	-2.16784	0.0109	0.584954
XLOC_050768	XLOC_050768	CYP51A1P3	chr6:148237584-148552048	huvec_48	huven_49	OK	0.571192	0.182975	-3.12169	-1.64233	-0.214421	0.5885	0.999186
XLOC_052335	XLOC_052335	Z94721.3	chr6:166969625-167139696	huvec_48	huven_49	OK	4.16921	1.33222	-3.12952	-1.64594	-0.870776	0.23605	0.999186
XLOC_043034	XLOC_043034	ZMYND10	chr3:50341105-50345732	huvec_48	huven_49	OK	1.04013	0.332291	-3.13018	-1.64625	-1.06939	0.0933	0.999186
XLOC_045369	XLOC_045369	C4orf47	chr4:185426248-185535612	huvec_48	huven_49	OK	3.7876	1.21001	-3.13022	-1.64626	-1.24901	0.2058	0.999186
XLOC_007528	XLOC_007528	ADAMTSL4	chr1:150548561-150579738	huvec_48	huven_49	OK	0.603867	0.192566	-3.1359	-1.64888	-0.181782	0.42985	0.999186
XLOC_010029	XLOC_010029	TXNIP	chr1:145992434-145996579	huvec_48	huven_49	OK	15.5631	4.95597	-3.14027	-1.65089	-3.74248	0.0001	0.0453
XLOC_048786	XLOC_048786	RPL7P18	chr5:94618668-95284575	huvec_48	huven_49	OK	7.46294	2.37309	-3.14482	-1.65298	-0.878803	0.25775	0.999186
XLOC_038605	XLOC_038605	THBD	chr20:23045632-23049741	huvec_48	huven_49	OK	3.02916	0.961471	-3.15055	-1.6556	-3.19008	0.00285	0.30804
XLOC_033739	XLOC_033739	C19orf18	chr19:57958436-57974534	huvec_48	huven_49	OK	2.47949	0.786782	-3.15143	-1.65601	-1.99658	0.0584	0.999186
XLOC_028558	XLOC_028558	SLC43A2	chr17:1569266-1628886	huvec_48	huven_49	OK	0.831676	0.263155	-3.1604	-1.66011	-1.64554	0.00645	0.455701
XLOC_018971	XLOC_018971	SYCP3	chr12:101696946-101744140	huvec_48	huven_49	OK	0.610105	0.192555	-3.16847	-1.66379	-0.331488	0.342	0.999186
XLOC_006295	XLOC_006295	AL451042.2	chr1:16124336-16157329	huvec_48	huven_49	OK	0.380131	0.119868	-3.17125	-1.66505	-0.146148	0.5658	0.999186
XLOC_009524	XLOC_009524	AL357078.2	chr1:64745094-65067754	huvec_48	huven_49	OK	0.641772	0.202372	-3.17125	-1.66505	-0.0598523	0.54165	0.999186
XLOC_010571	XLOC_010571	AL445228.2	chr1:184385752-184386704	huvec_48	huven_49	OK	0.355787	0.112191	-3.17126	-1.66505	-1.08353	0.2993	0.999186
XLOC_013055	XLOC_013055	RPL17P34	chr10:93284003-93284558	huvec_48	huven_49	OK	0.756465	0.238538	-3.17126	-1.66505	-1.08353	0.2993	0.999186
XLOC_013352	XLOC_013352	AL139123.1	chr10:130020024-130110830	huvec_48	huven_49	OK	1.17205	0.369587	-3.17124	-1.66505	-0.787827	0.2536	0.999186
XLOC_014820	XLOC_014820	OAF	chr11:120211031-120230334	huvec_48	huven_49	OK	0.594553	0.187482	-3.17125	-1.66505	-0.266986	0.5996	0.999186
XLOC_020180	XLOC_020180	AL138999.1	chr13:33103136-33350630	huvec_48	huven_49	OK	0.893303	0.281688	-3.17125	-1.66505	-0.264537	0.6033	0.999186
XLOC_028411	XLOC_028411	Y_RNA	chr17:77257736-77500596	huvec_48	huven_49	OK	93.936	29.6211	-3.17125	-1.66505	-0.149689	0.56775	0.999186
XLOC_030592	XLOC_030592	AP000919.1	chr18:2916993-3013315	huvec_48	huven_49	OK	0.340782	0.10746	-3.17125	-1.66505	-0.267765	0.58785	0.999186
XLOC_033855	XLOC_033855	AC106875.1	chr2:11677594-11827409	huvec_48	huven_49	OK	0.934021	0.294528	-3.17125	-1.66505	-0.282437	0.6031	0.999186
XLOC_050007	XLOC_050007	AL033519.3	chr6:35555872-35556264	huvec_48	huven_49	OK	2.81238	0.886835	-3.17126	-1.66505	-1.35107	0.21055	0.999186
XLOC_050495	XLOC_050495	AL390208.1	chr6:108986436-109094819	huvec_48	huven_49	OK	0.60398	0.190455	-3.17125	-1.66505	-0.289724	0.59805	0.999186
XLOC_055671	XLOC_055671	RPL37P6	chr8:56588384-56588787	huvec_48	huven_49	OK	1.32949	0.419231	-3.17126	-1.66505	-1.08353	0.2993	0.999186
XLOC_056907	XLOC_056907	AC055822.1	chr8:65644733-65842322	huvec_48	huven_49	OK	1.09957	0.346732	-3.17124	-1.66505	-0.210939	0.5852	0.999186
XLOC_061372	XLOC_061372	AL157700.1	chrX:68013469-68014901	huvec_48	huven_49	OK	0.433778	0.136785	-3.17124	-1.66505	-1.35107	0.21055	0.999186
XLOC_040965	XLOC_040965	BAIAP2L2	chr22:38084899-38110684	huvec_48	huven_49	OK	0.486161	0.153207	-3.17323	-1.66595	-0.818713	0.36255	0.999186
XLOC_044702	XLOC_044702	SEPTIN11	chr4:76949702-77040384	huvec_48	huven_49	OK	489.792	154.26	-3.17511	-1.6668	-1.40691	0.0705	0.999186
XLOC_029440	XLOC_029440	AC004477.1	chr17:48045140-48048073	huvec_48	huven_49	OK	0.986283	0.310591	-3.1755	-1.66698	-1.51545	0.0673	0.999186
XLOC_059740	XLOC_059740	LINC01546	chrX:3271543-3286138	huvec_48	huven_49	OK	0.375949	0.118214	-3.18024	-1.66914	-1.45978	0.11555	0.999186
XLOC_049086	XLOC_049086	AC106791.1	chr5:137801192-138051961	huvec_48	huven_49	OK	0.307708	0.0963577	-3.19339	-1.67509	-0.716426	0.34395	0.999186
XLOC_025237	XLOC_025237	LINC02175	chr16:25066936-25111555	huvec_48	huven_49	OK	0.649273	0.202675	-3.20352	-1.67965	-0.969126	0.10395	0.999186
XLOC_036729	XLOC_036729	NPHP1	chr2:110122310-110205066	huvec_48	huven_49	OK	7.72543	2.40946	-3.20629	-1.68091	-1.95241	0.0288	0.840109
XLOC_009405	XLOC_009405	AL445685.3,KTI12,TXNDC12	chr1:52020130-52056171	huvec_48	huven_49	OK	108.596	33.8065	-3.21228	-1.6836	-2.77843	0.00155	0.231778
XLOC_034579	XLOC_034579	COX5B	chr2:97646061-97648383	huvec_48	huven_49	OK	332.591	103.508	-3.21319	-1.684	-4.19697	5e-05	0.0296192
XLOC_012408	XLOC_012408	UPF2	chr10:11920021-12043170	huvec_48	huven_49	OK	56.21	17.4862	-3.21453	-1.68461	-2.42462	0.00685	0.472328
XLOC_028378	XLOC_028378	ITGB4	chr17:75721327-75765236	huvec_48	huven_49	OK	4.54737	1.41401	-3.21594	-1.68524	-1.05591	0.1488	0.999186
XLOC_023132	XLOC_023132	ITPKA	chr15:41493392-41503551	huvec_48	huven_49	OK	1.33586	0.41462	-3.22189	-1.68791	-1.77765	0.0376	0.941372
XLOC_040978	XLOC_040978	AL021707.2	chr22:38656635-38681847	huvec_48	huven_49	OK	1.23174	0.381915	-3.22517	-1.68937	-0.511537	0.3104	0.999186
XLOC_018954	XLOC_018954	RPS4XP1	chr12:100009051-100009838	huvec_48	huven_49	OK	1.08352	0.335676	-3.22787	-1.69059	-1.49389	0.16435	0.999186
XLOC_026046	XLOC_026046	AL022341.2	chr16:649310-667833	huvec_48	huven_49	OK	0.521473	0.161553	-3.22788	-1.69059	-0.56363	0.36825	0.999186
XLOC_027218	XLOC_027218	AC005696.3	chr17:2688472-2688960	huvec_48	huven_49	OK	6.08837	1.88618	-3.22788	-1.69059	-1.49389	0.16435	0.999186
XLOC_033352	XLOC_033352	AC138470.1	chr19:44207546-44305046	huvec_48	huven_49	OK	0.373758	0.11579	-3.2279	-1.69059	-0.552389	0.47945	0.999186
XLOC_039064	XLOC_039064	ZBTB46	chr20:63657809-63832038	huvec_48	huven_49	OK	1.87832	0.581275	-3.23138	-1.69215	-0.301004	0.5373	0.999186
XLOC_036598	XLOC_036598	ANKRD36C	chr2:95836918-95991831	huvec_48	huven_49	OK	11.8477	3.65401	-3.24238	-1.69705	-3.28872	0.0004	0.116242
XLOC_040731	XLOC_040731	AC245060.5	chr22:22283927-22287220	huvec_48	huven_49	OK	11.53	3.5553	-3.24305	-1.69735	-3.87222	0.00035	0.110014
XLOC_032857	XLOC_032857	AC005785.2	chr19:15353384-15419141	huvec_48	huven_49	OK	2.33363	0.719519	-3.24332	-1.69747	-0.276578	0.59415	0.999186
XLOC_017892	XLOC_017892	AC131009.4	chr12:131894621-131923150	huvec_48	huven_49	OK	0.888886	0.273459	-3.25053	-1.70068	-0.51826	0.4014	0.999186
XLOC_026290	XLOC_026290	LINC02185	chr16:14001319-14016056	huvec_48	huven_49	OK	0.450307	0.138441	-3.2527	-1.70164	-1.13585	0.1401	0.999186
XLOC_021014	XLOC_021014	NPAS3	chr14:32934932-33804176	huvec_48	huven_49	OK	1.32538	0.407444	-3.25291	-1.70173	-1.31497	0.0237	0.811172
XLOC_033455	XLOC_033455	MAMSTR	chr19:48712724-48719725	huvec_48	huven_49	OK	1.53026	0.470134	-3.25494	-1.70263	-1.82051	0.0294	0.84639
XLOC_040208	XLOC_040208	CRYBB2	chr22:25212084-25231870	huvec_48	huven_49	OK	4.26371	1.30935	-3.25636	-1.70325	-2.26305	0.0203	0.764451
XLOC_013373	XLOC_013373	ADAM8	chr10:133262419-133276868	huvec_48	huven_49	OK	0.867415	0.266359	-3.25656	-1.70335	-0.873733	0.06735	0.999186
XLOC_006096	XLOC_006096	AL645728.2	chr1:1503249-1509452	huvec_48	huven_49	OK	21.3293	6.54114	-3.26079	-1.70522	-1.53424	0.1368	0.999186
XLOC_029455	XLOC_029455	HOXB7	chr17:48607231-48634932	huvec_48	huven_49	OK	134.364	41.1997	-3.26129	-1.70544	-3.29925	0.00095	0.17214
XLOC_021009	XLOC_021009	ARHGAP5	chr14:32074945-32159728	huvec_48	huven_49	OK	21.8686	6.70528	-3.2614	-1.70549	-2.52707	0.00825	0.506241
XLOC_000324	XLOC_000324	HLA-DPB1	GL000251.2:4476419-4498987	huvec_48	huven_49	OK	0.375541	0.11512	-3.26217	-1.70583	-0.735849	0.08295	0.999186
XLOC_027142	XLOC_027142	AC138028.6	chr16:88706482-88785220	huvec_48	huven_49	OK	3.0741	0.941982	-3.26344	-1.70639	-0.348311	0.6158	0.999186
XLOC_043128	XLOC_043128	FHIT	chr3:59050163-61251459	huvec_48	huven_49	OK	5.22442	1.60024	-3.26477	-1.70698	-0.542603	0.31535	0.999186
XLOC_052441	XLOC_052441	ZNF815P	chr7:5823159-5854365	huvec_48	huven_49	OK	0.94934	0.290766	-3.26496	-1.70706	-1.48252	0.07505	0.999186
XLOC_012206	XLOC_012206	BTBD16	chr10:122271295-122338170	huvec_48	huven_49	OK	0.440572	0.134718	-3.27033	-1.70944	-0.99367	0.12805	0.999186
XLOC_007152	XLOC_007152	ARHGAP29-AS1	chr1:94148987-94411036	huvec_48	huven_49	OK	1.27973	0.391314	-3.27034	-1.70945	-0.119929	0.47795	0.999186
XLOC_015971	XLOC_015971	AP002812.1	chr11:77821108-77994671	huvec_48	huven_49	OK	1.35043	0.412932	-3.27034	-1.70945	-0.231423	0.58105	0.999186
XLOC_047389	XLOC_047389	EIF3KP1	chr5:103032375-103033031	huvec_48	huven_49	OK	1.617	0.494441	-3.27036	-1.70945	-1.56749	0.14665	0.999186
XLOC_042872	XLOC_042872	SCN5A	chr3:38548056-38649673	huvec_48	huven_49	OK	4.81543	1.46522	-3.28649	-1.71654	-1.11934	0.0271	0.830147
XLOC_017996	XLOC_017996	ANO2	chr12:5531868-5946232	huvec_48	huven_49	OK	97.3155	29.4742	-3.30172	-1.72322	-3.1021	0.00055	0.130325
XLOC_039739	XLOC_039739	AP000569.1	chr21:33503930-33977691	huvec_48	huven_49	OK	2.14491	0.649307	-3.30338	-1.72394	-0.113866	0.51415	0.999186
XLOC_052047	XLOC_052047	AL356124.2	chr6:128883140-129576047	huvec_48	huven_49	OK	4.41747	1.33726	-3.30337	-1.72394	-0.945272	0.3411	0.999186
XLOC_018628	XLOC_018628	BAZ2A	chr12:56521819-56636816	huvec_48	huven_49	OK	75.8595	22.9361	-3.30743	-1.72571	-1.67601	0.02695	0.830147
XLOC_047997	XLOC_047997	PRR7	chr5:177402139-177456286	huvec_48	huven_49	OK	3.25874	0.983941	-3.31193	-1.72767	-0.80124	0.48725	0.999186
XLOC_025612	XLOC_025612	MT1A	chr16:56638665-56640087	huvec_48	huven_49	OK	11.535	3.47451	-3.31989	-1.73114	-2.17505	0.04715	0.978626
XLOC_014613	XLOC_014613	ENDOD1	chr11:95089845-95132645	huvec_48	huven_49	OK	9.65125	2.90474	-3.32259	-1.73231	-4.03039	5e-05	0.0296192
XLOC_032339	XLOC_032339	NDUFA3	chr19:54102727-54131719	huvec_48	huven_49	OK	4.35468	1.30965	-3.32507	-1.73339	-1.22417	0.13915	0.999186
XLOC_034954	XLOC_034954	LINC02631	chr2:138599662-138617469	huvec_48	huven_49	OK	0.338357	0.101706	-3.32681	-1.73414	-1.08609	0.15345	0.999186
XLOC_012444	XLOC_012444	GAPDHP45	chr10:15093262-15093611	huvec_48	huven_49	OK	3.1675	0.951255	-3.32981	-1.73544	-1.35854	0.22265	0.999186
XLOC_026476	XLOC_026476	AC133550.3	chr16:28846599-28874212	huvec_48	huven_49	OK	1.36645	0.410369	-3.32981	-1.73544	-0.270212	0.5983	0.999186
XLOC_028234	XLOC_028234	EEF1DP7	chr17:63622414-63819317	huvec_48	huven_49	OK	1.50287	0.451337	-3.32982	-1.73544	-0.0984737	0.5288	0.999186
XLOC_052040	XLOC_052040	EEF1DP5	chr6:128580112-128580884	huvec_48	huven_49	OK	0.819411	0.246083	-3.32982	-1.73544	-1.35854	0.22265	0.999186
XLOC_035520	XLOC_035520	ANKZF1	chr2:219229782-219278170	huvec_48	huven_49	OK	67.0034	20.1121	-3.3315	-1.73617	-2.48313	0.00355	0.348262
XLOC_050518	XLOC_050518	GTF3C6	chr6:110958705-110967890	huvec_48	huven_49	OK	197.003	59.0633	-3.33546	-1.73788	-4.30269	5e-05	0.0296192
XLOC_018373	XLOC_018373	PUS7L	chr12:43718992-43758817	huvec_48	huven_49	OK	3.84041	1.15002	-3.33943	-1.7396	-1.61869	0.0809	0.999186
XLOC_050927	XLOC_050927	KIF25	chr6:167992821-168045095	huvec_48	huven_49	OK	0.341297	0.102147	-3.34123	-1.74038	-0.642137	0.14015	0.999186
XLOC_027460	XLOC_027460	MYO15A	chr17:18087891-18209954	huvec_48	huven_49	OK	0.728748	0.217943	-3.34376	-1.74147	-0.140319	0.2482	0.999186
XLOC_049153	XLOC_049153	AC005753.3	chr5:141822075-141825488	huvec_48	huven_49	OK	0.938688	0.279753	-3.35542	-1.74649	-2.00757	0.05975	0.999186
XLOC_016175	XLOC_016175	CASP1	chr11:105025442-105035250	huvec_48	huven_49	OK	23.9862	7.14157	-3.35867	-1.74789	-1.91614	0.0211	0.775601
XLOC_033510	XLOC_033510	NAPSA	chr19:50311936-50383388	huvec_48	huven_49	OK	1.39714	0.415627	-3.36152	-1.74911	-0.278545	0.21645	0.999186
XLOC_025571	XLOC_025571	AC079416.3	chr16:53055032-53329150	huvec_48	huven_49	OK	0.572096	0.169789	-3.36945	-1.75251	-0.288518	0.59085	0.999186
XLOC_026872	XLOC_026872	AC027682.6	chr16:67517861-67546788	huvec_48	huven_49	OK	3.19684	0.948771	-3.36945	-1.75251	-0.270232	0.59	0.999186
XLOC_019035	XLOC_019035	SELPLG	chr12:108622276-108642349	huvec_48	huven_49	OK	1.95817	0.580118	-3.37547	-1.75509	-2.54503	0.0218	0.788177
XLOC_008049	XLOC_008049	PLA2G4A	chr1:186828948-186988981	huvec_48	huven_49	OK	34.1532	10.0989	-3.38187	-1.75783	-4.226	5e-05	0.0296192
XLOC_046925	XLOC_046925	SKP2	chr5:36151988-36184319	huvec_48	huven_49	OK	23.5629	6.95617	-3.38734	-1.76015	-2.5023	0.00765	0.490939
XLOC_055624	XLOC_055624	SNTG1	chr8:49909788-50796692	huvec_48	huven_49	OK	0.611042	0.179908	-3.39641	-1.76402	-0.979664	0.03685	0.93196
XLOC_026979	XLOC_026979	AC009120.1	chr16:74296813-74369826	huvec_48	huven_49	OK	4.92882	1.45061	-3.39776	-1.76459	-0.238488	0.56165	0.999186
XLOC_024227	XLOC_024227	USP50	chr15:50424379-50546708	huvec_48	huven_49	OK	0.504564	0.148495	-3.39785	-1.76463	-0.15817	0.4107	0.999186
XLOC_038870	XLOC_038870	WFDC3	chr20:45747943-45791932	huvec_48	huven_49	OK	1.76385	0.518103	-3.40444	-1.76742	-1.22492	0.07005	0.999186
XLOC_028290	XLOC_028290	AC134407.2	chr17:67825502-67984378	huvec_48	huven_49	OK	0.807283	0.236803	-3.40909	-1.76939	-0.402435	0.61355	0.999186
XLOC_043769	XLOC_043769	AC092944.3	chr3:157174200-157533619	huvec_48	huven_49	OK	12.9821	3.80236	-3.41422	-1.77155	-0.283513	0.5827	0.999186
XLOC_007318	XLOC_007318	SLC16A1-AS1	chr1:112911846-113073113	huvec_48	huven_49	OK	2.9179	0.853823	-3.41745	-1.77292	-1.42025	0.10965	0.999186
XLOC_016618	XLOC_016618	AC006517.2	chr12:7812511-7900140	huvec_48	huven_49	OK	0.615546	0.180037	-3.419	-1.77358	-1.19307	0.25435	0.999186
XLOC_050539	XLOC_050539	RPS27AP11	chr6:113581500-113581947	huvec_48	huven_49	OK	3.13542	0.917056	-3.41901	-1.77358	-1.6533	0.12025	0.999186
XLOC_018829	XLOC_018829	AC027288.2	chr12:78863992-79503396	huvec_48	huven_49	OK	29.6128	8.63915	-3.42774	-1.77726	-1.06804	0.24925	0.999186
XLOC_017054	XLOC_017054	LINC00592	chr12:52164114-52223813	huvec_48	huven_49	OK	1.02997	0.300311	-3.42968	-1.77807	-0.500711	0.184	0.999186
XLOC_042301	XLOC_042301	AC080013.3	chr3:158696891-158829719	huvec_48	huven_49	OK	2.30793	0.671785	-3.43552	-1.78053	-0.335567	0.60035	0.999186
XLOC_027509	XLOC_027509	SLC47A1	chr17:19495384-19597922	huvec_48	huven_49	OK	4.9647	1.44502	-3.43573	-1.78061	-1.70253	0.0183	0.75994
XLOC_040834	XLOC_040834	AC002059.1	chr22:29312932-29319679	huvec_48	huven_49	OK	3.52133	1.02105	-3.44873	-1.78607	-1.37076	0.20905	0.999186
XLOC_009269	XLOC_009269	SLFNL1	chr1:41014589-41338644	huvec_48	huven_49	OK	0.609992	0.176318	-3.45961	-1.79061	-0.681096	0.3206	0.999186
XLOC_054942	XLOC_054942	DGKI	chr7:137381036-137847092	huvec_48	huven_49	OK	5.14205	1.48599	-3.46035	-1.79092	-1.59919	0.1478	0.999186
XLOC_037812	XLOC_037812	PLCB1	chr20:8077250-8968360	huvec_48	huven_49	OK	44.7078	12.904	-3.46465	-1.79271	-0.518072	0.0619	0.999186
XLOC_036742	XLOC_036742	RPS14P4	chr2:110732572-111884690	huvec_48	huven_49	OK	10.8258	3.12111	-3.46857	-1.79433	-0.454727	0.57685	0.999186
XLOC_011016	XLOC_011016	PCNX2	chr1:232950604-233295727	huvec_48	huven_49	OK	6.57665	1.88655	-3.48607	-1.8016	-0.972679	0.1123	0.999186
XLOC_044834	XLOC_044834	AP002026.1	chr4:99088804-99301356	huvec_48	huven_49	OK	1.8406	0.52762	-3.4885	-1.8026	-1.57077	0.05	0.996248
XLOC_017490	XLOC_017490	METAP2	chr12:95473519-95515839	huvec_48	huven_49	OK	1029.67	295.159	-3.48853	-1.80262	-1.55869	0.08665	0.999186
XLOC_060241	XLOC_060241	ITGB1BP2	chrX:71301749-71305371	huvec_48	huven_49	OK	1.88383	0.539557	-3.49144	-1.80382	-2.00191	0.0186	0.75994
XLOC_052553	XLOC_052553	GPNMB	chr7:23235966-23275108	huvec_48	huven_49	OK	1.32829	0.380279	-3.49294	-1.80444	-1.30174	0.01675	0.728883
XLOC_050367	XLOC_050367	C6orf163	chr6:87282979-87399749	huvec_48	huven_49	OK	3.23874	0.924674	-3.50257	-1.80841	-1.44769	0.1545	0.999186
XLOC_044160	XLOC_044160	MSANTD1	chr4:3244368-3271738	huvec_48	huven_49	OK	1.08695	0.308811	-3.51979	-1.81549	-1.98443	0.0711	0.999186
XLOC_029453	XLOC_029453	AC103702.1	chr17:48540893-48606414	huvec_48	huven_49	OK	1.09853	0.311762	-3.52362	-1.81705	-0.417488	0.5976	0.999186
XLOC_035938	XLOC_035938	PFN4	chr2:24076525-24201698	huvec_48	huven_49	OK	0.580737	0.16481	-3.52368	-1.81708	-0.232726	0.38445	0.999186
XLOC_016418	XLOC_016418	VSIG2	chr11:124747473-124752255	huvec_48	huven_49	OK	11.9033	3.36823	-3.53399	-1.82129	-3.41766	0.0017	0.242439
XLOC_047624	XLOC_047624	REEP2	chr5:138439056-138446969	huvec_48	huven_49	OK	2.56182	0.723446	-3.54114	-1.82421	-2.29742	0.0025	0.298488
XLOC_057994	XLOC_057994	TMC1	chr9:72521607-72838291	huvec_48	huven_49	OK	0.508024	0.143396	-3.5428	-1.82489	-0.992386	0.04755	0.980408
XLOC_014207	XLOC_014207	SLC22A20P	chr11:65213839-65242757	huvec_48	huven_49	OK	0.646445	0.182281	-3.54642	-1.82637	-1.34371	0.08575	0.999186
XLOC_052093	XLOC_052093	AL078590.2,CT69	chr6:134343306-134689399	huvec_48	huven_49	OK	1.14448	0.322416	-3.5497	-1.8277	-0.906831	0.01905	0.762456
XLOC_022149	XLOC_022149	KTN1-AS1	chr14:55496785-55701526	huvec_48	huven_49	OK	2.5687	0.722891	-3.55337	-1.82919	-0.148338	0.34115	0.999186
XLOC_039845	XLOC_039845	AATBC	chr21:43805757-43812567	huvec_48	huven_49	OK	0.684616	0.192517	-3.55613	-1.83031	-1.66683	0.0792	0.999186
XLOC_025715	XLOC_025715	LRRC36	chr16:67326797-67385204	huvec_48	huven_49	OK	0.327676	0.0921263	-3.55681	-1.83058	-0.461504	0.0267	0.830147
XLOC_009343	XLOC_009343	CCDC17	chr1:45620043-45624057	huvec_48	huven_49	OK	7.84885	2.20317	-3.56253	-1.8329	-1.61431	0.0227	0.796235
XLOC_028846	XLOC_028846	AC087164.1	chr17:18087891-18209954	huvec_48	huven_49	OK	0.321852	0.0902674	-3.56554	-1.83412	-0.091234	0.5646	0.999186
XLOC_006102	XLOC_006102	FO704657.1	chr1:1659324-1692795	huvec_48	huven_49	OK	1.01219	0.283712	-3.56767	-1.83498	-0.257209	0.58065	0.999186
XLOC_006486	XLOC_006486	AL020997.1	chr1:27725978-27763122	huvec_48	huven_49	OK	1.3575	0.380502	-3.56766	-1.83498	-0.374093	0.57755	0.999186
XLOC_006489	XLOC_006489	AL020997.2	chr1:27773218-27824443	huvec_48	huven_49	OK	9.10723	2.55272	-3.56766	-1.83498	-0.146432	0.5538	0.999186
XLOC_007181	XLOC_007181	AL445433.1	chr1:98890244-99244794	huvec_48	huven_49	OK	3.05682	0.856814	-3.56766	-1.83498	-0.928384	0.37055	0.999186
XLOC_007204	XLOC_007204	AC104506.1	chr1:100872371-100895356	huvec_48	huven_49	OK	1.32438	0.371217	-3.56767	-1.83498	-0.313827	0.58365	0.999186
XLOC_008296	XLOC_008296	AC104333.3	chr1:212824026-212824505	huvec_48	huven_49	OK	0.36164	0.101366	-3.56767	-1.83498	-0.730357	0.4346	0.999186
XLOC_008435	XLOC_008435	AL117350.1	chr1:229319402-229343294	huvec_48	huven_49	OK	0.457126	0.128131	-3.56765	-1.83498	-0.342249	0.5761	0.999186
XLOC_008693	XLOC_008693	AL162741.1	chr1:1249776-1251334	huvec_48	huven_49	OK	0.368866	0.103392	-3.56765	-1.83498	-1.43777	0.19925	0.999186
XLOC_008952	XLOC_008952	AKR7A3	chr1:19282572-19288770	huvec_48	huven_49	OK	0.592587	0.1661	-3.56765	-1.83498	-1.50527	0.1793	0.999186
XLOC_009088	XLOC_009088	AL512288.2	chr1:27970343-28088637	huvec_48	huven_49	OK	1.21272	0.33992	-3.56766	-1.83498	-0.261326	0.58245	0.999186
XLOC_009125	XLOC_009125	AC114495.2	chr1:31259567-31296788	huvec_48	huven_49	OK	0.426406	0.11952	-3.56765	-1.83498	-0.134053	0.54025	0.999186
XLOC_009206	XLOC_009206	LINC01137	chr1:37350933-37474411	huvec_48	huven_49	OK	2.01256	0.564114	-3.56765	-1.83498	-2.34308	0.02395	0.811503
XLOC_011119	XLOC_011119	BX323046.2	chr1:244834373-244835011	huvec_48	huven_49	OK	0.688838	0.193079	-3.56765	-1.83498	-1.19445	0.27605	0.999186
XLOC_011239	XLOC_011239	RN7SKP78	chr10:6144933-6254644	huvec_48	huven_49	OK	0.848985	0.237967	-3.56766	-1.83498	-0.123119	0.5238	0.999186
XLOC_011747	XLOC_011747	Y_RNA	chr10:72096031-72235860	huvec_48	huven_49	OK	81.7153	22.9045	-3.56765	-1.83498	-0.159858	0.5438	0.999186
XLOC_012363	XLOC_012363	LINC02657,LINC02677	chr10:5594983-5632499	huvec_48	huven_49	OK	1.01109	0.283403	-3.56768	-1.83498	-1.33845	0.1332	0.999186
XLOC_013208	XLOC_013208	AL360182.2	chr10:110207604-110287365	huvec_48	huven_49	OK	0.373807	0.104777	-3.56764	-1.83498	-0.226713	0.54665	0.999186
XLOC_013809	XLOC_013809	AL133330.1	chr11:35138869-35232402	huvec_48	huven_49	OK	0.398791	0.11178	-3.56764	-1.83498	-0.129406	0.54605	0.999186
XLOC_014309	XLOC_014309	AP005233.2	chr11:69371462-69372512	huvec_48	huven_49	OK	2.94393	0.825172	-3.56766	-1.83498	-1.43777	0.19925	0.999186
XLOC_015192	XLOC_015192	PRR13P2	chr11:9280653-9314636	huvec_48	huven_49	OK	0.491238	0.137692	-3.56766	-1.83498	-0.148892	0.5403	0.999186
XLOC_016539	XLOC_016539	AC005911.1	chr12:1946052-2941138	huvec_48	huven_49	OK	2.3667	0.663376	-3.56766	-1.83498	-0.131293	0.5224	0.999186
XLOC_016879	XLOC_016879	AC087588.1	chr12:32790744-32896840	huvec_48	huven_49	OK	0.862603	0.241784	-3.56766	-1.83498	-0.37544	0.4569	0.999186
XLOC_021143	XLOC_021143	SETP2	chr14:51436037-51436963	huvec_48	huven_49	OK	0.967501	0.271187	-3.56765	-1.83498	-1.61954	0.1381	0.999186
XLOC_021185	XLOC_021185	Metazoa_SRP	chr14:55262221-55361918	huvec_48	huven_49	OK	0.763479	0.214	-3.56766	-1.83498	-0.195903	0.54905	0.999186
XLOC_021593	XLOC_021593	AL845552.1	chr14:100333789-100530303	huvec_48	huven_49	OK	0.816557	0.228878	-3.56765	-1.83498	-0.0533339	0.5352	0.999186
XLOC_022573	XLOC_022573	RN7SL472P	chr14:102077179-102077472	huvec_48	huven_49	OK	1.05137	0.294695	-3.56765	-1.83498	-0.730357	0.4346	0.999186
XLOC_022627	XLOC_022627	AL928654.2	chr14:105398537-105470729	huvec_48	huven_49	OK	0.41234	0.115577	-3.56766	-1.83498	-0.104708	0.53925	0.999186
XLOC_023130	XLOC_023130	AC087721.1	chr15:41283989-41381050	huvec_48	huven_49	OK	0.365607	0.102478	-3.56766	-1.83498	-0.0857604	0.5373	0.999186
XLOC_023241	XLOC_023241	AC012170.1	chr15:50424379-50546708	huvec_48	huven_49	OK	0.636645	0.178449	-3.56766	-1.83498	-0.116875	0.53185	0.999186
XLOC_023564	XLOC_023564	AC011944.2	chr15:78906126-78906809	huvec_48	huven_49	OK	0.832439	0.233329	-3.56766	-1.83498	-1.37355	0.21675	0.999186
XLOC_023694	XLOC_023694	RPS12P26	chr15:90160603-90229679	huvec_48	huven_49	OK	0.516494	0.144771	-3.56766	-1.83498	-0.188051	0.54595	0.999186
XLOC_024316	XLOC_024316	AC092756.1	chr15:59105125-59523555	huvec_48	huven_49	OK	0.407302	0.114165	-3.56766	-1.83498	-0.0854671	0.53375	0.999186
XLOC_024718	XLOC_024718	CRTC3-AS1	chr15:90529922-90717141	huvec_48	huven_49	OK	1.00161	0.280748	-3.56765	-1.83498	-0.321174	0.56795	0.999186
XLOC_026613	XLOC_026613	AC136944.3	chr16:33562648-33570935	huvec_48	huven_49	OK	0.326246	0.0914454	-3.56766	-1.83498	-0.685759	0.3981	0.999186
XLOC_027232	XLOC_027232	AC132942.1	chr17:3662894-3696240	huvec_48	huven_49	OK	0.356484	0.099921	-3.56766	-1.83498	-0.0596964	0.53675	0.999186
XLOC_028059	XLOC_028059	AC091180.5	chr17:49370739-49476988	huvec_48	huven_49	OK	0.556418	0.155962	-3.56765	-1.83498	-0.0650633	0.53245	0.999186
XLOC_029472	XLOC_029472	AC091133.3	chr17:48995265-49056145	huvec_48	huven_49	OK	0.443415	0.124287	-3.56767	-1.83498	-0.0896839	0.53375	0.999186
XLOC_029899	XLOC_029899	AC139530.3	chr17:81681173-81703300	huvec_48	huven_49	OK	1.02561	0.287474	-3.56766	-1.83498	-0.177016	0.53615	0.999186
XLOC_029957	XLOC_029957	AP000894.1	chr18:856525-857045	huvec_48	huven_49	OK	0.314943	0.0882774	-3.56765	-1.83498	-0.730357	0.4346	0.999186
XLOC_030030	XLOC_030030	AP000864.1	chr18:8695855-8832778	huvec_48	huven_49	OK	0.446911	0.125268	-3.56764	-1.83498	-0.309112	0.5846	0.999186
XLOC_030042	XLOC_030042	PPP4R1-AS1	chr18:9615263-9619363	huvec_48	huven_49	OK	0.565763	0.158581	-3.56766	-1.83498	-0.730357	0.43335	0.999186
XLOC_030269	XLOC_030269	AC087683.2	chr18:41955233-42087830	huvec_48	huven_49	OK	0.798144	0.223717	-3.56765	-1.83498	-0.140835	0.547	0.999186
XLOC_030710	XLOC_030710	AP001525.1	chr18:13663346-13764558	huvec_48	huven_49	OK	1.98662	0.556842	-3.56765	-1.83498	-0.131665	0.5353	0.999186
XLOC_030713	XLOC_030713	AP001086.1	chr18:13919602-13919923	huvec_48	huven_49	OK	0.829259	0.232438	-3.56766	-1.83498	-0.730357	0.4346	0.999186
XLOC_031267	XLOC_031267	AC007292.1	chr19:4360369-4400547	huvec_48	huven_49	OK	0.367975	0.103142	-3.56765	-1.83498	-0.0947146	0.52835	0.999186
XLOC_031894	XLOC_031894	AC011479.2	chr19:37907207-38208369	huvec_48	huven_49	OK	0.435692	0.122123	-3.56765	-1.83498	-0.171746	0.5509	0.999186
XLOC_032107	XLOC_032107	AC010519.1	chr19:47607523-47743134	huvec_48	huven_49	OK	0.701806	0.196713	-3.56766	-1.83498	-0.0534715	0.53175	0.999186
XLOC_032421	XLOC_032421	AC005498.1	chr19:56535298-56535763	huvec_48	huven_49	OK	0.380926	0.106772	-3.56766	-1.83498	-0.730357	0.4346	0.999186
XLOC_032559	XLOC_032559	LINC01775	chr19:2458934-2462185	huvec_48	huven_49	OK	0.592222	0.165998	-3.56765	-1.83498	-0.730357	0.4346	0.999186
XLOC_032617	XLOC_032617	AC005339.1	chr19:4639515-4670370	huvec_48	huven_49	OK	1.58196	0.443418	-3.56765	-1.83498	-0.0817739	0.53015	0.999186
XLOC_033409	XLOC_033409	GNG8	chr19:46634075-46634685	huvec_48	huven_49	OK	2.64349	0.740959	-3.56766	-1.83498	-0.730357	0.4346	0.999186
XLOC_033449	XLOC_033449	FAM83E	chr19:48600809-48614854	huvec_48	huven_49	OK	0.638236	0.178895	-3.56766	-1.83498	-1.39881	0.06635	0.999186
XLOC_034852	XLOC_034852	AC017079.2	chr2:128217587-128218072	huvec_48	huven_49	OK	0.35396	0.0992136	-3.56766	-1.83498	-0.730357	0.4346	0.999186
XLOC_035913	XLOC_035913	AC012065.4	chr2:20667143-20679243	huvec_48	huven_49	OK	0.419713	0.117644	-3.56765	-1.83498	-0.595882	0.48985	0.999186
XLOC_035976	XLOC_035976	AC013472.3	chr2:27042363-27071654	huvec_48	huven_49	OK	0.657151	0.184197	-3.56765	-1.83498	-0.148389	0.53675	0.999186
XLOC_038097	XLOC_038097	AL023803.2	chr20:38955909-38956547	huvec_48	huven_49	OK	4.13303	1.15847	-3.56766	-1.83498	-2.09028	0.06025	0.999186
XLOC_038099	XLOC_038099	AL023803.3	chr20:38962298-39039723	huvec_48	huven_49	OK	0.312972	0.0877249	-3.56765	-1.83498	-0.284787	0.55325	0.999186
XLOC_039527	XLOC_039527	TEKT4P2	chr21:9068360-9129752	huvec_48	huven_49	OK	0.343929	0.0964017	-3.56767	-1.83498	-1.06721	0.27815	0.999186
XLOC_042992	XLOC_042992	AC137630.2	chr3:48917781-49023495	huvec_48	huven_49	OK	0.314943	0.0882774	-3.56765	-1.83498	-0.0563832	0.53175	0.999186
XLOC_043586	XLOC_043586	AC117382.1	chr3:136250339-136752403	huvec_48	huven_49	OK	1.13741	0.318811	-3.56766	-1.83498	-0.278762	0.588	0.999186
XLOC_044268	XLOC_044268	AC110768.2	chr4:10410995-10411644	huvec_48	huven_49	OK	0.780464	0.218761	-3.56766	-1.83498	-0.730357	0.4346	0.999186
XLOC_046621	XLOC_046621	MYL12BP2	chr4:184299128-184299640	huvec_48	huven_49	OK	0.323084	0.0905591	-3.56766	-1.83498	-0.730357	0.4346	0.999186
XLOC_049251	XLOC_049251	RPLP1P6	chr5:151742315-151812785	huvec_48	huven_49	OK	5.98392	1.67727	-3.56765	-1.83498	-0.278254	0.5726	0.999186
XLOC_050726	XLOC_050726	AL589674.1	chr6:142058329-142089219	huvec_48	huven_49	OK	0.736619	0.206471	-3.56766	-1.83498	-0.729945	0.42415	0.999186
XLOC_051166	XLOC_051166	HIST1H2AB	chr6:26033175-26033568	huvec_48	huven_49	OK	0.524573	0.147036	-3.56765	-1.83498	-0.730357	0.4346	0.999186
XLOC_051419	XLOC_051419	RN7SL200P	chr6:34587287-34697470	huvec_48	huven_49	OK	1.1019	0.308858	-3.56766	-1.83498	-0.100647	0.5337	0.999186
XLOC_052011	XLOC_052011	RPL23AP48	chr6:121679971-121680459	huvec_48	huven_49	OK	0.350241	0.0981712	-3.56766	-1.83498	-0.730357	0.4346	0.999186
XLOC_052548	XLOC_052548	RPL12P10	chr7:22881892-22882390	huvec_48	huven_49	OK	0.338389	0.0948492	-3.56765	-1.83498	-0.730357	0.4346	0.999186
XLOC_052662	XLOC_052662	SEPTIN7P3	chr7:35946293-35972587	huvec_48	huven_49	OK	0.477879	0.133948	-3.56765	-1.83498	-1.00981	0.3313	0.999186
XLOC_053223	XLOC_053223	AC092849.1,AC092849.2	chr7:100435256-100438504	huvec_48	huven_49	OK	1.92264	0.538909	-3.56765	-1.83498	-0.278305	0.54575	0.999186
XLOC_053227	XLOC_053227	IRS3P	chr7:100570130-100571136	huvec_48	huven_49	OK	2.11571	0.593026	-3.56765	-1.83498	-2.11152	0.05865	0.999186
XLOC_054000	XLOC_054000	AC073072.2	chr7:22773645-22773993	huvec_48	huven_49	OK	0.683248	0.191512	-3.56765	-1.83498	-0.730357	0.4346	0.999186
XLOC_055804	XLOC_055804	PKMP4	chr8:75376708-75377014	huvec_48	huven_49	OK	0.936849	0.262595	-3.56766	-1.83498	-0.730357	0.4346	0.999186
XLOC_056099	XLOC_056099	AC068228.3	chr8:123157728-123165173	huvec_48	huven_49	OK	0.592562	0.166093	-3.56765	-1.83498	-1.12023	0.3149	0.999186
XLOC_057323	XLOC_057323	AC104316.2	chr8:122977025-122985629	huvec_48	huven_49	OK	1.59629	0.447433	-3.56766	-1.83498	-1.12023	0.3149	0.999186
XLOC_058170	XLOC_058170	AL354893.1	chr9:95099053-95426796	huvec_48	huven_49	OK	0.683248	0.191512	-3.56765	-1.83498	-0.238994	0.5526	0.999186
XLOC_058662	XLOC_058662	AL162253.2	chr9:5450502-5833117	huvec_48	huven_49	OK	1.66488	0.466659	-3.56766	-1.83498	-0.339792	0.59145	0.999186
XLOC_059373	XLOC_059373	Y_RNA	chr9:109015134-109119947	huvec_48	huven_49	OK	39.3446	11.0281	-3.56767	-1.83498	-0.0804145	0.5332	0.999186
XLOC_059496	XLOC_059496	AC007066.1	chr9:122940732-123104866	huvec_48	huven_49	OK	0.5595	0.156826	-3.56765	-1.83498	-0.157292	0.54385	0.999186
XLOC_059564	XLOC_059564	Metazoa_SRP	chr9:128724444-128772414	huvec_48	huven_49	OK	2.33618	0.654823	-3.56765	-1.83498	-0.236194	0.5688	0.999186
XLOC_061462	XLOC_061462	LDHBP2	chrX:76334840-76335845	huvec_48	huven_49	OK	0.373826	0.104782	-3.56765	-1.83498	-1.19445	0.27605	0.999186
XLOC_061997	XLOC_061997	AC245140.1	chrX:154333959-154335037	huvec_48	huven_49	OK	0.716347	0.200789	-3.56766	-1.83498	-0.730357	0.4346	0.999186
XLOC_062083	XLOC_062083	ATP5PFP1	chrY:6865917-7106502	huvec_48	huven_49	OK	0.822864	0.230646	-3.56765	-1.83498	-0.730357	0.42135	0.999186
XLOC_041490	XLOC_041490	NRADDP	chr3:47010823-47013465	huvec_48	huven_49	OK	0.819786	0.229508	-3.57193	-1.8367	-1.44828	0.16705	0.999186
XLOC_029479	XLOC_029479	ZNF652	chr17:49230852-49369998	huvec_48	huven_49	OK	30.368	8.49329	-3.57553	-1.83816	-2.57781	0.0077	0.492097
XLOC_042373	XLOC_042373	AC092919.1	chr3:171058413-171469702	huvec_48	huven_49	OK	0.840997	0.233266	-3.60531	-1.85013	-0.186169	0.4661	0.999186
XLOC_027094	XLOC_027094	AC018695.6	chr16:85169524-85751129	huvec_48	huven_49	OK	7.33999	2.02919	-3.6172	-1.85488	-0.727564	0.45705	0.999186
XLOC_023429	XLOC_023429	AC027088.2,EWSAT1	chr15:69072925-69099987	huvec_48	huven_49	OK	1.71657	0.474411	-3.61832	-1.85532	-1.52122	0.0184	0.75994
XLOC_040005	XLOC_040005	DGCR8	chr22:20080231-20127355	huvec_48	huven_49	OK	58.5586	16.1669	-3.62213	-1.85684	-0.133312	0.19315	0.999186
XLOC_024377	XLOC_024377	AC103691.1	chr15:64841882-64958691	huvec_48	huven_49	OK	73.3818	20.2155	-3.62998	-1.85996	-2.01218	0.06295	0.999186
XLOC_017719	XLOC_017719	TMEM233	chr12:119334711-119681624	huvec_48	huven_49	OK	0.751541	0.207022	-3.63025	-1.86007	-0.790876	0.3797	0.999186
XLOC_018767	XLOC_018767	BEST3	chr12:69643359-69699476	huvec_48	huven_49	OK	0.450124	0.123796	-3.63601	-1.86236	-0.792571	0.08105	0.999186
XLOC_044064	XLOC_044064	AC124944.2	chr3:195863363-195954485	huvec_48	huven_49	OK	0.306748	0.0841779	-3.64404	-1.86554	-0.282315	0.39715	0.999186
XLOC_049180	XLOC_049180	PLAC8L1	chr5:146084312-146182650	huvec_48	huven_49	OK	2.67833	0.734404	-3.64694	-1.86669	-0.387418	0.4204	0.999186
XLOC_048781	XLOC_048781	AC114980.1	chr5:93617724-94111699	huvec_48	huven_49	OK	0.451291	0.123333	-3.65913	-1.8715	-0.628618	0.4708	0.999186
XLOC_062457	XLOC_062457	AC007244.1,HSFY2	chrY:18674032-19077563	huvec_48	huven_49	OK	1.78465	0.487723	-3.65915	-1.87151	-1.18039	0.0134	0.649015
XLOC_041988	XLOC_041988	EAF2	chr3:121835182-121886526	huvec_48	huven_49	OK	1.80767	0.493292	-3.6645	-1.87362	-1.87085	0.04375	0.975319
XLOC_028088	XLOC_028088	MYCBPAP	chr17:50508383-50555852	huvec_48	huven_49	OK	0.886951	0.241838	-3.66754	-1.87481	-0.294281	0.1448	0.999186
XLOC_047194	XLOC_047194	AC010245.2	chr5:75608816-75609983	huvec_48	huven_49	OK	2.35007	0.639341	-3.67577	-1.87804	-2.35281	0.0353	0.916848
XLOC_034993	XLOC_034993	MBD5	chr2:147844516-148516971	huvec_48	huven_49	OK	28.0761	7.62696	-3.68117	-1.88016	-0.286889	0.1971	0.999186
XLOC_047157	XLOC_047157	MAP1B	chr5:72087781-72209565	huvec_48	huven_49	OK	204.773	55.5563	-3.68586	-1.882	-2.92152	0.00275	0.30804
XLOC_041544	XLOC_041544	SEMA3B	chr3:50267557-50277546	huvec_48	huven_49	OK	3.06452	0.830395	-3.69044	-1.88379	-1.69193	0.0059	0.432723
XLOC_047706	XLOC_047706	AC091825.3	chr5:142165766-142168387	huvec_48	huven_49	OK	1.19909	0.324511	-3.69507	-1.8856	-2.52309	0.02095	0.773794
XLOC_019209	XLOC_019209	AC026362.2	chr12:122983479-123150015	huvec_48	huven_49	OK	0.329389	0.0888425	-3.70756	-1.89047	-0.77924	0.3811	0.999186
XLOC_049419	XLOC_049419	F12	chr5:177402139-177456286	huvec_48	huven_49	OK	2.86367	0.771899	-3.7099	-1.89138	-0.753385	0.25535	0.999186
XLOC_056298	XLOC_056298	RPL23AP53	chr8:213185-264703	huvec_48	huven_49	OK	5.02613	1.35386	-3.71244	-1.89237	-1.19499	0.2353	0.999186
XLOC_015789	XLOC_015789	AP002748.4	chr11:66435074-66546235	huvec_48	huven_49	OK	6.60628	1.77917	-3.71312	-1.89264	-0.46009	0.20955	0.999186
XLOC_016598	XLOC_016598	PTPN6	chr12:6946467-6961316	huvec_48	huven_49	OK	1.06225	0.285857	-3.71602	-1.89376	-0.947308	0.0168	0.728883
XLOC_008416	XLOC_008416	GJC2	chr1:228149929-228159826	huvec_48	huven_49	OK	2.07219	0.557022	-3.72012	-1.89535	-2.76808	0.0109	0.584954
XLOC_023370	XLOC_023370	FBXL22	chr15:63504510-63602428	huvec_48	huven_49	OK	0.316055	0.0847132	-3.73088	-1.89952	-0.282947	0.34465	0.999186
XLOC_034361	XLOC_034361	HK2	chr2:74832654-74893359	huvec_48	huven_49	OK	8.77402	2.34699	-3.73841	-1.90243	-4.14206	5e-05	0.0296192
XLOC_054923	XLOC_054923	AC009275.1	chr7:134368736-134432534	huvec_48	huven_49	OK	1.38376	0.368872	-3.75133	-1.90741	-1.72223	0.017	0.733429
XLOC_042523	XLOC_042523	TPRG1	chr3:188941714-189325304	huvec_48	huven_49	OK	1.14132	0.303806	-3.75674	-1.90948	-1.07362	0.06985	0.999186
XLOC_036084	XLOC_036084	AC019171.1	chr2:38875961-38975449	huvec_48	huven_49	OK	0.742032	0.197042	-3.76586	-1.91298	-0.646522	0.43475	0.999186
XLOC_041627	XLOC_041627	AC135507.1	chr3:58427629-58433857	huvec_48	huven_49	OK	1.76654	0.469093	-3.76586	-1.91298	-0.263264	0.5621	0.999186
XLOC_051436	XLOC_051436	Z84485.1	chr6:36146697-36232790	huvec_48	huven_49	OK	0.584838	0.154733	-3.77966	-1.91825	-0.313301	0.3362	0.999186
XLOC_018831	XLOC_018831	PPP1R12A	chr12:79574978-79942712	huvec_48	huven_49	OK	197.145	52.131	-3.78172	-1.91904	-2.11863	0.0187	0.75994
XLOC_031182	XLOC_031182	ABCA7	chr19:1040100-1065572	huvec_48	huven_49	OK	8.55665	2.26074	-3.78489	-1.92025	-2.06089	0.01135	0.59663
XLOC_037069	XLOC_037069	BAZ2B	chr2:159318978-159617082	huvec_48	huven_49	OK	85.4038	22.5636	-3.78503	-1.9203	-2.70757	0.0047	0.397083
XLOC_045490	XLOC_045490	LYAR	chr4:4267700-4290154	huvec_48	huven_49	OK	58.9683	15.5499	-3.7922	-1.92304	-4.33015	5e-05	0.0296192
XLOC_025915	XLOC_025915	NECAB2	chr16:83968631-84002776	huvec_48	huven_49	OK	1.02848	0.27048	-3.80243	-1.92691	-1.32071	0.13465	0.999186
XLOC_048865	XLOC_048865	LINC01023	chr5:108727824-108728260	huvec_48	huven_49	OK	2.2839	0.600158	-3.8055	-1.92809	-1.54216	0.17055	0.999186
XLOC_050500	XLOC_050500	AL359711.2	chr6:109382794-109383666	huvec_48	huven_49	OK	0.796598	0.209328	-3.8055	-1.92809	-1.54216	0.17055	0.999186
XLOC_059006	XLOC_059006	LERFS	chr9:62856998-62900104	huvec_48	huven_49	OK	0.362452	0.0952036	-3.80712	-1.9287	-0.666328	0.04335	0.975319
XLOC_058644	XLOC_058644	SPATA6L	chr9:4490467-4666674	huvec_48	huven_49	OK	1.33779	0.351051	-3.81081	-1.9301	-0.493427	0.19685	0.999186
XLOC_026137	XLOC_026137	SRRM2-AS1	chr16:2737075-2752600	huvec_48	huven_49	OK	0.626181	0.164095	-3.81597	-1.93205	-1.38843	0.10785	0.999186
XLOC_037800	XLOC_037800	AL035461.2	chr20:5950651-6040053	huvec_48	huven_49	OK	9.33076	2.44102	-3.82248	-1.93451	-0.683376	0.4469	0.999186
XLOC_025085	XLOC_025085	ERCC4	chr16:13920156-13952345	huvec_48	huven_49	OK	9.92263	2.59349	-3.82598	-1.93583	-2.1015	0.02025	0.764451
XLOC_025568	XLOC_025568	CHD9	chr16:53055032-53329150	huvec_48	huven_49	OK	63.152	16.4969	-3.82811	-1.93664	-2.96125	0.00025	0.0895465
XLOC_000265	XLOC_000265	GTF2H4,VARS2	GL000251.2:2387929-2406057	huvec_48	huven_49	OK	0.777863	0.202703	-3.83745	-1.94015	-1.36844	0.0095	0.548011
XLOC_013049	XLOC_013049	EIF2S2P3	chr10:92668744-92669743	huvec_48	huven_49	OK	1.75766	0.457476	-3.84208	-1.94189	-2.10033	0.05055	0.999186
XLOC_028243	XLOC_028243	AC025362.1,SNHG25	chr17:64145969-64146476	huvec_48	huven_49	OK	59.2391	15.3868	-3.84999	-1.94486	-0.815153	0.23295	0.999186
XLOC_006944	XLOC_006944	AK4	chr1:65147548-65232145	huvec_48	huven_49	OK	11.9334	3.09369	-3.85734	-1.94761	-4.53793	5e-05	0.0296192
XLOC_054653	XLOC_054653	ZCWPW1	chr7:100400825-100434118	huvec_48	huven_49	OK	2.82549	0.732256	-3.85861	-1.94808	-0.76011	0.2948	0.999186
XLOC_013359	XLOC_013359	BNIP3	chr10:131966454-131982013	huvec_48	huven_49	OK	67.8801	17.5918	-3.85862	-1.94809	-4.0896	0.0001	0.0453
XLOC_042906	XLOC_042906	AC006059.1	chr3:42547968-42683793	huvec_48	huven_49	OK	0.51576	0.133648	-3.85909	-1.94827	-0.0850436	0.48355	0.999186
XLOC_010212	XLOC_010212	Metazoa_SRP	chr1:154944075-154956123	huvec_48	huven_49	OK	5.01197	1.29677	-3.86496	-1.95045	-0.201135	0.54055	0.999186
XLOC_014648	XLOC_014648	AP001830.1	chr11:102396331-102498801	huvec_48	huven_49	OK	0.885229	0.22904	-3.86495	-1.95045	-0.13197	0.51755	0.999186
XLOC_023383	XLOC_023383	AC100830.3	chr15:64687572-64719602	huvec_48	huven_49	OK	3.69826	0.956868	-3.86496	-1.95045	-0.410925	0.5654	0.999186
XLOC_033946	XLOC_033946	SMARCE1P6	chr2:26149203-26150731	huvec_48	huven_49	OK	0.427557	0.110624	-3.86496	-1.95045	-1.46773	0.20685	0.999186
XLOC_034171	XLOC_034171	RPL23AP32	chr2:54456316-54680045	huvec_48	huven_49	OK	10.1357	2.62247	-3.86494	-1.95045	-0.241396	0.5338	0.999186
XLOC_054743	XLOC_054743	U3	chr7:107891161-108003187	huvec_48	huven_49	OK	17.0331	4.40705	-3.86497	-1.95045	-0.0576095	0.4878	0.999186
XLOC_058279	XLOC_058279	AL669983.1	chr9:108626832-108627150	huvec_48	huven_49	OK	3.67893	0.951869	-3.86495	-1.95045	-1.46773	0.20685	0.999186
XLOC_031271	XLOC_031271	AC011498.7	chr19:4402639-4457794	huvec_48	huven_49	OK	2.32027	0.599153	-3.87258	-1.9533	-0.534462	0.54885	0.999186
XLOC_019079	XLOC_019079	AC073575.2	chr12:112013347-112023449	huvec_48	huven_49	OK	1.80598	0.46219	-3.90744	-1.96622	-0.202815	0.51205	0.999186
XLOC_013154	XLOC_013154	FGF8	chr10:101770129-101780369	huvec_48	huven_49	OK	0.674645	0.171562	-3.93237	-1.9754	-1.13181	0.08545	0.999186
XLOC_050864	XLOC_050864	AL035530.2	chr6:158972870-159121495	huvec_48	huven_49	OK	0.441252	0.112106	-3.93602	-1.97675	-0.631427	0.05055	0.999186
XLOC_042800	XLOC_042800	SLC4A7	chr3:27369567-27484420	huvec_48	huven_49	OK	28.3647	7.19819	-3.94053	-1.97839	-2.93017	0.00065	0.145091
XLOC_060994	XLOC_060994	VEGFD	chrX:15345595-15384413	huvec_48	huven_49	OK	2.31799	0.585672	-3.95783	-1.98471	-2.26906	0.0228	0.796235
XLOC_016862	XLOC_016862	AC023157.1	chr12:31754719-31755121	huvec_48	huven_49	OK	1.67015	0.421322	-3.96407	-1.98698	-1.32086	0.2314	0.999186
XLOC_017208	XLOC_017208	AC025165.4	chr12:57762333-57818704	huvec_48	huven_49	OK	1.44601	0.36478	-3.96406	-1.98698	-0.250625	0.56505	0.999186
XLOC_026811	XLOC_026811	AC012183.1	chr16:58705798-58706297	huvec_48	huven_49	OK	1.12416	0.283588	-3.96406	-1.98698	-1.32086	0.2314	0.999186
XLOC_006603	XLOC_006603	SH3D21	chr1:36306367-36329340	huvec_48	huven_49	OK	6.55692	1.64624	-3.98297	-1.99384	-1.20188	0.09995	0.999186
XLOC_056141	XLOC_056141	POU5F1B	chr8:126552442-127482139	huvec_48	huven_49	OK	0.984113	0.246713	-3.9889	-1.99599	-0.336121	0.01805	0.75994
XLOC_032264	XLOC_032264	AC092070.2	chr19:53197110-53214522	huvec_48	huven_49	OK	3.89002	0.973089	-3.9976	-1.99913	-1.08348	0.1313	0.999186
XLOC_043297	XLOC_043297	IMPG2	chr3:101222545-101320575	huvec_48	huven_49	OK	0.756699	0.18917	-4.0001	-2.00004	-3.17444	0.0051	0.402822
XLOC_057726	XLOC_057726	ANKRD18B	chr9:33524393-33573009	huvec_48	huven_49	OK	50.9622	12.7154	-4.00791	-2.00285	-1.24501	0.1588	0.999186
XLOC_011039	XLOC_011039	AL732292.2	chr1:235104179-235104609	huvec_48	huven_49	OK	3.95568	0.985565	-4.01362	-2.0049	-1.89509	0.0802	0.999186
XLOC_029418	XLOC_029418	AC002558.1	chr17:47117702-47189422	huvec_48	huven_49	OK	1.49872	0.373408	-4.01363	-2.0049	-0.293372	0.5473	0.999186
XLOC_012847	XLOC_012847	UNC5B-AS1	chr10:71212569-71302864	huvec_48	huven_49	OK	2.09007	0.518367	-4.03203	-2.01151	-0.821147	0.57745	0.999186
XLOC_016623	XLOC_016623	AC006511.6	chr12:7954215-7972759	huvec_48	huven_49	OK	0.639932	0.158268	-4.04334	-2.01555	-1.62082	0.14105	0.999186
XLOC_042994	XLOC_042994	AC137630.4	chr3:48917781-49023495	huvec_48	huven_49	OK	2.0493	0.506832	-4.04335	-2.01555	-0.140447	0.4796	0.999186
XLOC_052534	XLOC_052534	RPL23P8	chr7:20827325-20827753	huvec_48	huven_49	OK	2.51268	0.621437	-4.04334	-2.01555	-1.62082	0.14105	0.999186
XLOC_022274	XLOC_022274	BLZF2P	chr14:68867856-68869951	huvec_48	huven_49	OK	0.862523	0.211542	-4.07731	-2.02762	-1.83082	0.0921	0.999186
XLOC_035198	XLOC_035198	AC010680.3	chr2:178521182-179050086	huvec_48	huven_49	OK	2.51955	0.617942	-4.07732	-2.02762	-0.771847	0.4614	0.999186
XLOC_028510	XLOC_028510	AC132872.4	chr17:82228396-82273731	huvec_48	huven_49	OK	0.313296	0.0768383	-4.07734	-2.02763	-0.139523	0.45305	0.999186
XLOC_019921	XLOC_019921	LINC00460	chr13:106374476-106384315	huvec_48	huven_49	OK	0.700773	0.171288	-4.0912	-2.03253	-1.39166	0.05105	0.999186
XLOC_043686	XLOC_043686	CPHL1P	chr3:149229355-149334414	huvec_48	huven_49	OK	1.36622	0.332725	-4.10615	-2.03779	-0.150202	0.40885	0.999186
XLOC_034767	XLOC_034767	AC110769.1,LINC01191	chr2:113970718-114007304	huvec_48	huven_49	OK	8.23665	2.00318	-4.11179	-2.03977	-2.87812	0.0094	0.548011
XLOC_041543	XLOC_041543	U73166.1	chr3:50260302-50263358	huvec_48	huven_49	OK	4.51943	1.09754	-4.11778	-2.04187	-1.79043	0.08135	0.999186
XLOC_060811	XLOC_060811	LINC00894	chrX:149929526-150224580	huvec_48	huven_49	OK	1.16587	0.281641	-4.13956	-2.04948	-0.572874	0.19855	0.999186
XLOC_040248	XLOC_040248	Z93930.2	chr22:28800682-28848559	huvec_48	huven_49	OK	1.91119	0.460021	-4.15457	-2.0547	-1.17038	0.1249	0.999186
XLOC_007709	XLOC_007709	KIRREL1-IT1	chr1:157993272-158100262	huvec_48	huven_49	OK	0.606822	0.145791	-4.16227	-2.05737	-0.238539	0.5434	0.999186
XLOC_009089	XLOC_009089	RN7SL559P	chr1:27970343-28088637	huvec_48	huven_49	OK	2.36528	0.568269	-4.16225	-2.05737	-0.296657	0.5532	0.999186
XLOC_012210	XLOC_012210	ARMS2	chr10:122374695-122514907	huvec_48	huven_49	OK	0.379087	0.0910771	-4.16226	-2.05737	-0.0957672	0.49245	0.999186
XLOC_013596	XLOC_013596	SNORA3B	chr11:8682787-8910951	huvec_48	huven_49	OK	35.9693	8.64177	-4.16226	-2.05737	-0.0537988	0.4826	0.999186
XLOC_016586	XLOC_016586	AC125494.2	chr12:6742984-6743641	huvec_48	huven_49	OK	1.02673	0.246677	-4.16224	-2.05737	-1.54581	0.17335	0.999186
XLOC_023294	XLOC_023294	AC010999.2	chr15:56630180-56918571	huvec_48	huven_49	OK	0.592944	0.142457	-4.16227	-2.05737	-0.283972	0.55525	0.999186
XLOC_024249	XLOC_024249	AC090970.2	chr15:51829627-52100523	huvec_48	huven_49	OK	0.351663	0.0844884	-4.16226	-2.05737	-0.115689	0.49495	0.999186
XLOC_024303	XLOC_024303	HSP90AB4P	chr15:58587506-58749791	huvec_48	huven_49	OK	0.510388	0.122623	-4.16225	-2.05737	-0.187383	0.4963	0.999186
XLOC_032272	XLOC_032272	RPL39P36	chr19:53365692-53430413	huvec_48	huven_49	OK	19.0578	4.5787	-4.16227	-2.05737	-0.437729	0.5226	0.999186
XLOC_032507	XLOC_032507	AC004449.1	chr19:637104-637537	huvec_48	huven_49	OK	1.01221	0.243186	-4.16229	-2.05737	-1.27427	0.2625	0.999186
XLOC_035496	XLOC_035496	AC021016.1	chr2:218270391-218368099	huvec_48	huven_49	OK	0.789575	0.189698	-4.16227	-2.05737	-0.0882056	0.4963	0.999186
XLOC_036757	XLOC_036757	AC079922.1	chr2:112621808-112622167	huvec_48	huven_49	OK	1.48551	0.356898	-4.16228	-2.05737	-1.27427	0.2625	0.999186
XLOC_037365	XLOC_037365	AC079354.2	chr2:202073254-202205188	huvec_48	huven_49	OK	2.09624	0.503629	-4.16227	-2.05737	-1.01982	0.34255	0.999186
XLOC_048222	XLOC_048222	RPS26P28	chr5:16473037-16936288	huvec_48	huven_49	OK	1.59424	0.383023	-4.16226	-2.05737	-0.0922603	0.48705	0.999186
XLOC_053163	XLOC_053163	AC002451.1	chr7:95545190-95615132	huvec_48	huven_49	OK	2.1675	0.520751	-4.16226	-2.05737	-0.683748	0.2448	0.999186
XLOC_054035	XLOC_054035	AC010719.1	chr7:25948656-25949403	huvec_48	huven_49	OK	0.428516	0.102953	-4.16225	-2.05737	-1.27427	0.2625	0.999186
XLOC_056707	XLOC_056707	RNF5P1	chr8:38600660-38601200	huvec_48	huven_49	OK	0.691323	0.166093	-4.16226	-2.05737	-1.27427	0.2625	0.999186
XLOC_037287	XLOC_037287	AC006460.2	chr2:190607659-190708716	huvec_48	huven_49	OK	1.21541	0.291751	-4.16592	-2.05863	-0.42933	0.39655	0.999186
XLOC_038293	XLOC_038293	APCDD1L-DT	chr20:58459100-58619888	huvec_48	huven_49	OK	0.352252	0.084443	-4.17148	-2.06056	-0.545784	0.14895	0.999186
XLOC_012564	XLOC_012564	AL359532.1	chr10:30820206-31031937	huvec_48	huven_49	OK	3.19213	0.763971	-4.17834	-2.06293	-1.14263	0.10985	0.999186
XLOC_016774	XLOC_016774	SLCO1C1	chr12:20695354-20753386	huvec_48	huven_49	OK	0.595883	0.142472	-4.18246	-2.06435	-0.916569	0.03645	0.93196
XLOC_028064	XLOC_028064	NXPH3	chr17:49494222-49583827	huvec_48	huven_49	OK	0.712082	0.170217	-4.18338	-2.06467	-2.32006	0.01525	0.701136
XLOC_050644	XLOC_050644	AL021408.1	chr6:132085083-132099279	huvec_48	huven_49	OK	0.410149	0.097484	-4.20735	-2.07291	-0.736416	0.34255	0.999186
XLOC_048755	XLOC_048755	MEF2C	chr5:88507545-89466398	huvec_48	huven_49	OK	39.1914	9.26974	-4.22789	-2.07994	-1.87952	0.00015	0.0624405
XLOC_007637	XLOC_007637	IL6R	chr1:154402327-154469450	huvec_48	huven_49	OK	3.9438	0.931598	-4.23337	-2.08181	-2.34183	0.0008	0.160021
XLOC_021309	XLOC_021309	GALNT16	chr14:69183016-69359308	huvec_48	huven_49	OK	0.462591	0.109086	-4.24061	-2.08427	-0.414063	0.16725	0.999186
XLOC_016500	XLOC_016500	PTP4A2P2	chr11:134069070-134247788	huvec_48	huven_49	OK	2.78225	0.655078	-4.2472	-2.08651	-0.174091	0.4792	0.999186
XLOC_025356	XLOC_025356	AC009088.1	chr16:31196130-31196963	huvec_48	huven_49	OK	2.64335	0.622372	-4.24722	-2.08651	-2.33371	0.03835	0.948101
XLOC_030499	XLOC_030499	AC015819.1	chr18:75073542-75074205	huvec_48	huven_49	OK	1.80956	0.42606	-4.2472	-2.08651	-1.89112	0.09005	0.999186
XLOC_054277	XLOC_054277	PHKG1	chr7:56051684-56092996	huvec_48	huven_49	OK	0.946117	0.222561	-4.25105	-2.08781	-0.0851031	0.2987	0.999186
XLOC_046916	XLOC_046916	TTC23L	chr5:34837548-34899456	huvec_48	huven_49	OK	0.755817	0.177141	-4.26675	-2.09314	-1.09753	0.0228	0.796235
XLOC_008586	XLOC_008586	AL591848.3	chr1:246682107-246685075	huvec_48	huven_49	OK	0.433919	0.101355	-4.28118	-2.09801	-2.10778	0.07005	0.999186
XLOC_012272	XLOC_012272	AL162274.2	chr10:131966454-131982013	huvec_48	huven_49	OK	4.58087	1.07	-4.28119	-2.09801	-0.306295	0.51235	0.999186
XLOC_024246	XLOC_024246	AC090971.3	chr15:51829627-52100523	huvec_48	huven_49	OK	0.715553	0.167139	-4.28119	-2.09801	-0.187122	0.49475	0.999186
XLOC_046203	XLOC_046203	NT5C3AP1	chr4:117314596-117691188	huvec_48	huven_49	OK	0.410817	0.0959586	-4.28119	-2.09801	-1.60506	0.1527	0.999186
XLOC_050329	XLOC_050329	AL359715.2	chr6:80466957-80469080	huvec_48	huven_49	OK	0.577696	0.134829	-4.28466	-2.09918	-1.73176	0.1318	0.999186
XLOC_049754	XLOC_049754	LINC00240	chr6:26956931-27059749	huvec_48	huven_49	OK	0.494697	0.115103	-4.29786	-2.10362	-0.623686	0.03335	0.888679
XLOC_025720	XLOC_025720	CARMIL2	chr16:67644987-67660815	huvec_48	huven_49	OK	3.38351	0.783546	-4.3182	-2.11043	-0.931673	0.07715	0.999186
XLOC_009127	XLOC_009127	FABP3	chr1:31365252-31376850	huvec_48	huven_49	OK	3.59363	0.831875	-4.31992	-2.111	-1.93336	0.0505	0.999186
XLOC_007070	XLOC_007070	AL359762.1	chr1:84479258-84583620	huvec_48	huven_49	OK	0.538018	0.123385	-4.36048	-2.12448	-0.155268	0.4733	0.999186
XLOC_022547	XLOC_022547	AL133523.1	chr14:100207406-100306547	huvec_48	huven_49	OK	5.63981	1.2934	-4.36045	-2.12448	-0.20264	0.48505	0.999186
XLOC_026472	XLOC_026472	AC145285.3	chr16:28820569-28822033	huvec_48	huven_49	OK	1.08636	0.249139	-4.36046	-2.12448	-1.42299	0.19215	0.999186
XLOC_059538	XLOC_059538	Y_RNA	chr9:127815011-127854756	huvec_48	huven_49	OK	112.098	25.7077	-4.36048	-2.12448	-0.0456839	0.457	0.999186
XLOC_026522	XLOC_026522	DCTPP1	chr16:30407413-30431108	huvec_48	huven_49	OK	92.7401	21.0312	-4.40964	-2.14066	-3.9845	0.00015	0.0624405
XLOC_020302	XLOC_020302	AL158196.1	chr13:47745735-48047221	huvec_48	huven_49	OK	3.74339	0.847478	-4.41709	-2.1431	-0.366267	0.5496	0.999186
XLOC_018922	XLOC_018922	HAL	chr12:95972661-95996365	huvec_48	huven_49	OK	0.565296	0.127464	-4.43495	-2.14892	-0.826309	0.05365	0.999186
XLOC_007769	XLOC_007769	KLHDC9	chr1:161098360-161100346	huvec_48	huven_49	OK	1.78441	0.40138	-4.44569	-2.1524	-1.5969	0.04295	0.975319
XLOC_016050	XLOC_016050	CBX3P7	chr11:89177874-89295759	huvec_48	huven_49	OK	6.6774	1.49732	-4.45957	-2.1569	-2.43289	0.0348	0.908457
XLOC_019932	XLOC_019932	AL157762.1	chr13:108251239-108308484	huvec_48	huven_49	OK	2.35248	0.527513	-4.45957	-2.1569	-1.12453	0.2716	0.999186
XLOC_034449	XLOC_034449	AC133965.1	chr2:87439522-87825952	huvec_48	huven_49	OK	3.28533	0.736692	-4.45957	-2.1569	-0.275736	0.5203	0.999186
XLOC_036031	XLOC_036031	AL121658.1	chr2:32165045-32165757	huvec_48	huven_49	OK	0.981325	0.220049	-4.45957	-2.1569	-1.62196	0.16765	0.999186
XLOC_043510	XLOC_043510	AC112484.3	chr3:128859715-128860526	huvec_48	huven_49	OK	0.821673	0.184249	-4.45958	-2.1569	-1.62196	0.16765	0.999186
XLOC_049730	XLOC_049730	HIST1H4E	chr6:26204551-26206038	huvec_48	huven_49	OK	0.389254	0.0872852	-4.45956	-2.1569	-1.62196	0.16765	0.999186
XLOC_040276	XLOC_040276	AC004832.6	chr22:30435543-30436247	huvec_48	huven_49	OK	1.0131	0.227148	-4.46009	-2.15707	-1.57306	0.1065	0.999186
XLOC_009041	XLOC_009041	AUNIP	chr1:25800175-25859458	huvec_48	huven_49	OK	2.43672	0.545391	-4.46784	-2.15958	-0.368547	0.3026	0.999186
XLOC_011955	XLOC_011955	CYP26A1,CYP26C1	chr10:93060797-93077885	huvec_48	huven_49	OK	11.0633	2.46346	-4.49096	-2.16702	-3.09439	0.0009	0.16701
XLOC_021260	XLOC_021260	AL136038.5	chr14:63642034-63665593	huvec_48	huven_49	OK	2.05625	0.45422	-4.52699	-2.17855	-1.95002	0.04885	0.985809
XLOC_014438	XLOC_014438	GVQW3	chr11:76381302-76414619	huvec_48	huven_49	OK	1.3071	0.288444	-4.53156	-2.18001	-1.48867	0.0515	0.999186
XLOC_061175	XLOC_061175	LINC01186	chrX:46256758-46327680	huvec_48	huven_49	OK	1.76384	0.386558	-4.56294	-2.18996	-1.41121	0.1168	0.999186
XLOC_045367	XLOC_045367	AC112722.1	chr4:185159664-185395899	huvec_48	huven_49	OK	2.3406	0.51027	-4.58698	-2.19755	-0.471719	0.50365	0.999186
XLOC_024871	XLOC_024871	Z92544.2	chr16:684621-705808	huvec_48	huven_49	OK	0.486581	0.104768	-4.64437	-2.21549	-0.611613	0.5407	0.999186
XLOC_031581	XLOC_031581	NIBAN3	chr19:17523300-17553839	huvec_48	huven_49	OK	0.379106	0.0816244	-4.64452	-2.21553	-0.838782	0.0425	0.975319
XLOC_007521	XLOC_007521	CIART	chr1:150282542-150287093	huvec_48	huven_49	OK	5.18172	1.11462	-4.64887	-2.21688	-3.06219	0.00105	0.177715
XLOC_003136	XLOC_003136	MIR210HG	KI270832.1:95314-98112	huvec_48	huven_49	OK	22.2257	4.7808	-4.64895	-2.2169	-3.18673	0.00175	0.245032
XLOC_008170	XLOC_008170	LINC01353	chr1:203212826-203288804	huvec_48	huven_49	OK	0.856407	0.184173	-4.65001	-2.21724	-0.852371	0.2546	0.999186
XLOC_051000	XLOC_051000	AL033523.1	chr6:3585100-3720081	huvec_48	huven_49	OK	1.01753	0.218093	-4.66558	-2.22205	-1.71892	0.0006	0.1359
XLOC_037891	XLOC_037891	KIZ	chr20:21125982-21246622	huvec_48	huven_49	OK	30.2703	6.48304	-4.66915	-2.22316	-1.14327	0.1119	0.999186
XLOC_015643	XLOC_015643	SLC15A3	chr11:60914157-60952530	huvec_48	huven_49	OK	11.132	2.36025	-4.71645	-2.2377	-0.501719	0.08295	0.999186
XLOC_028312	XLOC_028312	LINC01483	chr17:69577250-69903000	huvec_48	huven_49	OK	1.92624	0.408081	-4.72024	-2.23886	-1.13306	0.10325	0.999186
XLOC_060246	XLOC_060246	GCNA	chrX:71578410-71613583	huvec_48	huven_49	OK	9.80554	2.07079	-4.73517	-2.24342	-3.41855	0.00045	0.117473
XLOC_017246	XLOC_017246	SRGAP1	chr12:63844699-64162217	huvec_48	huven_49	OK	10.8177	2.28137	-4.74176	-2.24543	-1.43303	0.0206	0.768235
XLOC_035597	XLOC_035597	SP140	chr2:230121369-230313215	huvec_48	huven_49	OK	0.312166	0.0657176	-4.75011	-2.24796	-0.284097	0.04845	0.984468
XLOC_006190	XLOC_006190	AL954705.1	chr1:9539464-9585173	huvec_48	huven_49	OK	0.373989	0.0786207	-4.75688	-2.25001	-0.319379	0.53755	0.999186
XLOC_006827	XLOC_006827	AL513218.1	chr1:52142093-52367865	huvec_48	huven_49	OK	0.706795	0.148584	-4.75687	-2.25001	-0.149469	0.50335	0.999186
XLOC_009079	XLOC_009079	LINC02574	chr1:27660327-27662722	huvec_48	huven_49	OK	0.559007	0.117516	-4.75686	-2.25001	-0.913962	0.37295	0.999186
XLOC_009346	XLOC_009346	AL604028.2	chr1:45627303-45688113	huvec_48	huven_49	OK	0.45544	0.0957435	-4.75688	-2.25001	-0.198684	0.51285	0.999186
XLOC_010264	XLOC_010264	AL590666.1	chr1:156712211-156713174	huvec_48	huven_49	OK	0.578404	0.121593	-4.75689	-2.25001	-0.913962	0.37295	0.999186
XLOC_012869	XLOC_012869	SNORA11F	chr10:73110374-73247255	huvec_48	huven_49	OK	22.3848	4.70578	-4.75687	-2.25001	-0.104272	0.49265	0.999186
XLOC_013628	XLOC_013628	AC104031.1	chr11:11270876-11622005	huvec_48	huven_49	OK	1.5701	0.330069	-4.75688	-2.25001	-0.738774	0.41465	0.999186
XLOC_014297	XLOC_014297	AP002813.1	chr11:68272101-68284879	huvec_48	huven_49	OK	0.308274	0.0648059	-4.75688	-2.25001	-0.913962	0.37295	0.999186
XLOC_015468	XLOC_015468	AC023232.1	chr11:47905322-47905607	huvec_48	huven_49	OK	1.51226	0.317911	-4.75687	-2.25001	-0.913962	0.37295	0.999186
XLOC_016897	XLOC_016897	CPNE8-AS1	chr12:38646821-38909592	huvec_48	huven_49	OK	0.412137	0.0866402	-4.75688	-2.25001	-0.388307	0.52895	0.999186
XLOC_016955	XLOC_016955	AC004241.2	chr12:47706082-47837898	huvec_48	huven_49	OK	0.552063	0.116056	-4.75687	-2.25001	-0.0773381	0.49555	0.999186
XLOC_018486	XLOC_018486	AC008121.3	chr12:50953921-50970506	huvec_48	huven_49	OK	0.578404	0.121593	-4.75689	-2.25001	-0.908396	0.36655	0.999186
XLOC_021579	XLOC_021579	RNU1-47P	chr14:99945314-99945477	huvec_48	huven_49	OK	9.30646	1.95642	-4.75688	-2.25001	-0.913962	0.37295	0.999186
XLOC_023730	XLOC_023730	AC091544.7	chr15:92602909-92809884	huvec_48	huven_49	OK	0.838411	0.176253	-4.75686	-2.25001	-0.120897	0.49085	0.999186
XLOC_024206	XLOC_024206	AC084757.2	chr15:48712927-48811909	huvec_48	huven_49	OK	0.395042	0.0830465	-4.75688	-2.25001	-0.316943	0.54225	0.999186
XLOC_025037	XLOC_025037	AC022167.4	chr16:8869250-8870032	huvec_48	huven_49	OK	0.451186	0.0948492	-4.75688	-2.25001	-0.913962	0.37295	0.999186
XLOC_025200	XLOC_025200	POLR3E	chr16:22297374-22342938	huvec_48	huven_49	OK	0.540866	0.113702	-4.75687	-2.25001	-0.672008	0.0382	0.948101
XLOC_025908	XLOC_025908	MIR8058	chr16:82626964-83807834	huvec_48	huven_49	OK	89.1723	18.746	-4.75687	-2.25001	-0.142127	0.5102	0.999186
XLOC_026877	XLOC_026877	AC027682.1	chr16:67549213-67639177	huvec_48	huven_49	OK	0.382859	0.0804855	-4.75687	-2.25001	-0.231914	0.5259	0.999186
XLOC_027123	XLOC_027123	AC010536.3	chr16:87600525-87765992	huvec_48	huven_49	OK	0.403408	0.0848053	-4.75687	-2.25001	-0.187672	0.5004	0.999186
XLOC_028749	XLOC_028749	AC002347.1	chr17:10658541-10659082	huvec_48	huven_49	OK	0.393875	0.0828012	-4.75688	-2.25001	-0.913962	0.37295	0.999186
XLOC_029422	XLOC_029422	AC068234.2	chr17:47253845-47441312	huvec_48	huven_49	OK	0.801963	0.16859	-4.75688	-2.25001	-0.296458	0.509	0.999186
XLOC_029423	XLOC_029423	AC040934.1	chr17:47253845-47441312	huvec_48	huven_49	OK	0.429391	0.0902674	-4.75688	-2.25001	-0.211171	0.5368	0.999186
XLOC_031414	XLOC_031414	AC011472.4	chr19:11199294-11262524	huvec_48	huven_49	OK	0.462132	0.0971504	-4.75687	-2.25001	-0.106232	0.488	0.999186
XLOC_032831	XLOC_032831	PTGER1	chr19:14472465-14475354	huvec_48	huven_49	OK	0.550733	0.115776	-4.75688	-2.25001	-1.82355	0.1263	0.999186
XLOC_033011	XLOC_033011	RPL34P34	chr19:22368598-22368952	huvec_48	huven_49	OK	0.876088	0.184173	-4.75688	-2.25001	-0.913962	0.37295	0.999186
XLOC_036349	XLOC_036349	RPS20P10	chr2:71984181-71984434	huvec_48	huven_49	OK	2.13639	0.449117	-4.75687	-2.25001	-0.913962	0.37295	0.999186
XLOC_037872	XLOC_037872	RPL21P3	chr20:18485264-18486052	huvec_48	huven_49	OK	0.483937	0.101734	-4.75689	-2.25001	-0.913962	0.37295	0.999186
XLOC_040927	XLOC_040927	RPS15AP38	chr22:36421272-36421644	huvec_48	huven_49	OK	1.5701	0.330069	-4.75688	-2.25001	-1.40415	0.24935	0.999186
XLOC_043011	XLOC_043011	RHOA-IT1	chr3:49359144-49416475	huvec_48	huven_49	OK	0.42393	0.0891194	-4.75688	-2.25001	-0.0412181	0.48655	0.999186
XLOC_043121	XLOC_043121	AC116036.2	chr3:58490829-58491291	huvec_48	huven_49	OK	0.513773	0.108006	-4.75689	-2.25001	-0.913962	0.37295	0.999186
XLOC_043594	XLOC_043594	AC016252.1	chr3:137998734-138033655	huvec_48	huven_49	OK	0.491067	0.103233	-4.75688	-2.25001	-0.907062	0.3635	0.999186
XLOC_044319	XLOC_044319	AC097505.1	chr4:20696281-21948772	huvec_48	huven_49	OK	0.367799	0.0773195	-4.75687	-2.25001	-0.358451	0.5282	0.999186
XLOC_044544	XLOC_044544	AC068620.2	chr4:56393361-56435615	huvec_48	huven_49	OK	0.745885	0.156802	-4.75686	-2.25001	-0.37756	0.5584	0.999186
XLOC_047439	XLOC_047439	AC008494.3	chr5:115204011-115263448	huvec_48	huven_49	OK	0.359625	0.0756011	-4.75688	-2.25001	-0.320921	0.54275	0.999186
XLOC_047755	XLOC_047755	Metazoa_SRP	chr5:148383934-148442836	huvec_48	huven_49	OK	1.55746	0.327412	-4.75688	-2.25001	-0.182814	0.51625	0.999186
XLOC_048695	XLOC_048695	AC008434.1	chr5:80626225-80876815	huvec_48	huven_49	OK	0.384781	0.0808896	-4.75687	-2.25001	-0.211389	0.5112	0.999186
XLOC_048737	XLOC_048737	AC091429.1	chr5:86884230-86884881	huvec_48	huven_49	OK	0.594553	0.124988	-4.75688	-2.25001	-1.40415	0.24935	0.999186
XLOC_049370	XLOC_049370	AC027309.2	chr5:172641262-172697720	huvec_48	huven_49	OK	5.24094	1.10176	-4.75688	-2.25001	-0.650053	0.40725	0.999186
XLOC_051588	XLOC_051588	RPS17P5	chr6:50857254-50857662	huvec_48	huven_49	OK	1.29727	0.272714	-4.75689	-2.25001	-1.40415	0.24935	0.999186
XLOC_051686	XLOC_051686	AL365226.1	chr6:70412827-70561174	huvec_48	huven_49	OK	0.905	0.190251	-4.75687	-2.25001	-0.340807	0.5403	0.999186
XLOC_052524	XLOC_052524	RPL21P75	chr7:19918980-20217404	huvec_48	huven_49	OK	0.950623	0.199842	-4.75687	-2.25001	-1.25166	0.26285	0.999186
XLOC_054190	XLOC_054190	AC004951.1	chr7:43926435-44042306	huvec_48	huven_49	OK	0.320609	0.067399	-4.75688	-2.25001	-0.529521	0.50175	0.999186
XLOC_058531	XLOC_058531	BX649601.1	chr9:134168768-134169340	huvec_48	huven_49	OK	0.360832	0.0758548	-4.75688	-2.25001	-0.913962	0.37295	0.999186
XLOC_001909	XLOC_001909	NSF	GL000258.2:1576738-1743341	huvec_48	huven_49	OK	0.353185	0.0742452	-4.75701	-2.25005	-0.562045	0.09595	0.999186
XLOC_053388	XLOC_053388	POT1-AS1	chr7:124822385-125482966	huvec_48	huven_49	OK	0.627803	0.131967	-4.75727	-2.25014	-0.408174	0.038	0.945519
XLOC_041552	XLOC_041552	LINC02019	chr3:50669988-50672048	huvec_48	huven_49	OK	0.415036	0.0872333	-4.75777	-2.25029	-1.33689	0.2561	0.999186
XLOC_022031	XLOC_022031	AL121821.2	chr14:41583656-41604988	huvec_48	huven_49	OK	0.407103	0.0855184	-4.76041	-2.25109	-0.903136	0.39455	0.999186
XLOC_060674	XLOC_060674	RAP2C-AS1	chrX:132203023-132489968	huvec_48	huven_49	OK	0.439779	0.0922932	-4.76502	-2.25248	-0.285412	0.354	0.999186
XLOC_029883	XLOC_029883	LINC00482	chr17:81303770-81309248	huvec_48	huven_49	OK	0.515163	0.108113	-4.76504	-2.25249	-0.888092	0.2238	0.999186
XLOC_010747	XLOC_010747	AL591846.2	chr1:206634195-206684419	huvec_48	huven_49	OK	0.854178	0.178866	-4.77552	-2.25565	-0.313526	0.5392	0.999186
XLOC_038039	XLOC_038039	MYH7B	chr20:34975402-35092807	huvec_48	huven_49	OK	0.320886	0.066924	-4.79478	-2.26146	-0.109975	0.35395	0.999186
XLOC_008692	XLOC_008692	C1QTNF12	chr1:1242445-1246722	huvec_48	huven_49	OK	5.33953	1.11285	-4.79807	-2.26246	-2.50314	0.01125	0.595438
XLOC_032624	XLOC_032624	PTPRS	chr19:5158494-5340803	huvec_48	huven_49	OK	3.02645	0.628771	-4.81328	-2.26702	-2.10093	0.01415	0.670579
XLOC_050769	XLOC_050769	UST	chr6:148747029-149076990	huvec_48	huven_49	OK	0.457066	0.0948182	-4.82045	-2.26917	-0.81808	0.23785	0.999186
XLOC_043836	XLOC_043836	AC007849.1	chr3:169083498-169663775	huvec_48	huven_49	OK	14.3846	2.97883	-4.82894	-2.27171	-0.722303	0.39905	0.999186
XLOC_025299	XLOC_025299	CDIPTOSP	chr16:29863592-29868053	huvec_48	huven_49	OK	0.516632	0.106462	-4.85274	-2.2788	-0.910716	0.1671	0.999186
XLOC_028495	XLOC_028495	ANAPC11,NPB	chr17:81887834-81911464	huvec_48	huven_49	OK	281.789	57.9842	-4.85975	-2.28088	-1.84791	0.0954	0.999186
XLOC_031081	XLOC_031081	FBXO15	chr18:74073352-74147843	huvec_48	huven_49	OK	0.469747	0.0964811	-4.8688	-2.28357	-0.627676	0.0568	0.999186
XLOC_033248	XLOC_033248	CNTD2	chr19:40222207-40226697	huvec_48	huven_49	OK	0.345856	0.0709384	-4.87544	-2.28553	-1.05996	0.139	0.999186
XLOC_038751	XLOC_038751	FER1L4	chr20:35558736-35607562	huvec_48	huven_49	OK	7.92293	1.62076	-4.8884	-2.28937	-2.13573	0.001	0.177034
XLOC_020623	XLOC_020623	AL445649.1	chr13:107163509-107867496	huvec_48	huven_49	OK	2.52466	0.516394	-4.88902	-2.28954	-1.13614	0.22635	0.999186
XLOC_015177	XLOC_015177	STK33	chr11:8391867-8594289	huvec_48	huven_49	OK	1.17827	0.240878	-4.89156	-2.29029	-1.45748	0.00265	0.306882
XLOC_036231	XLOC_036231	NONOP2	chr2:60936818-60938049	huvec_48	huven_49	OK	2.26865	0.463295	-4.89677	-2.29183	-2.69714	0.0241	0.811503
XLOC_018595	XLOC_018595	ITGA7	chr12:55681677-55724705	huvec_48	huven_49	OK	0.306551	0.0622272	-4.92632	-2.30051	-0.290912	0.0215	0.782814
XLOC_038871	XLOC_038871	TNNC2	chr20:45823213-45833745	huvec_48	huven_49	OK	0.577275	0.11715	-4.92766	-2.3009	-1.35189	0.17185	0.999186
XLOC_051643	XLOC_051643	ZNF451-AS1	chr6:57086843-57222307	huvec_48	huven_49	OK	0.975235	0.197823	-4.92984	-2.30154	-0.293024	0.0048	0.397083
XLOC_013561	XLOC_013561	AC068733.3	chr11:6318945-6360454	huvec_48	huven_49	OK	0.656894	0.132735	-4.94891	-2.30711	-0.206871	0.234	0.999186
XLOC_049031	XLOC_049031	GDF9	chr5:132861180-132868847	huvec_48	huven_49	OK	0.522828	0.105456	-4.95778	-2.3097	-0.342976	0.23265	0.999186
XLOC_016322	XLOC_016322	AP001267.3	chr11:118359584-118603033	huvec_48	huven_49	OK	0.807871	0.160336	-5.03861	-2.33303	-0.0802091	0.4082	0.999186
XLOC_038401	XLOC_038401	TMEM74B	chr20:1023873-1208279	huvec_48	huven_49	OK	2.05557	0.406718	-5.05404	-2.33744	-0.504113	0.36055	0.999186
XLOC_009493	XLOC_009493	AC099791.2	chr1:61741997-62178675	huvec_48	huven_49	OK	2.52386	0.499362	-5.05417	-2.33748	-0.861907	0.345	0.999186
XLOC_015683	XLOC_015683	AP001160.2	chr11:62771119-62792006	huvec_48	huven_49	OK	1.99167	0.394065	-5.05417	-2.33748	-0.366549	0.5353	0.999186
XLOC_025344	XLOC_025344	AC135050.3	chr16:31043149-31049868	huvec_48	huven_49	OK	2.29868	0.454808	-5.05418	-2.33748	-1.80023	0.12845	0.999186
XLOC_009237	XLOC_009237	PPIEL	chr1:39491635-39559671	huvec_48	huven_49	OK	7.04877	1.39088	-5.06785	-2.34138	-2.5189	0.0041	0.367141
XLOC_045779	XLOC_045779	RPL21P44	chr4:53377640-54298245	huvec_48	huven_49	OK	17.4385	3.43197	-5.08119	-2.34517	-0.756526	0.40685	0.999186
XLOC_010815	XLOC_010815	AC011700.1,PROX1-AS1	chr1:213817750-214041510	huvec_48	huven_49	OK	0.318969	0.0626146	-5.09416	-2.34885	-0.260925	5e-05	0.0296192
XLOC_012854	XLOC_012854	SPOCK2	chr10:72059033-72089032	huvec_48	huven_49	OK	0.824851	0.161143	-5.11875	-2.3558	-1.16352	0.0232	0.802981
XLOC_024830	XLOC_024830	AC027559.1	chr15:101732200-101746870	huvec_48	huven_49	OK	6.21148	1.2125	-5.12287	-2.35695	-2.27205	0.01585	0.712893
[truncated: 319 more rows]

## Sheet: Hypoxia 8h (-) EPAS1
test_id	gene_id	gene	locus	Ctrl (8h hypoxia)	Hypoxia (-) EPAS1	status	Ctrl (8h hypoxia)	Hypoxia (-) EPAS1	huvec_50 vs. huvec_48 fold change	log2(fold_change)	test_stat	p_value	q_value
XLOC_058776	XLOC_058776	AL445623.1,AL445623.2	chr9:23500690-23672399	huvec_48	huvec_50	OK	0.0146734	2.31351	157.667	7.30074	0.550173	0.0639	0.997447
XLOC_022194	XLOC_022194	LINC01303	chr14:61187558-61658696	huvec_48	huvec_50	OK	0.00689205	0.443251	64.3134	6.00705	0.225161	0.3759	0.997447
XLOC_025204	XLOC_025204	NPIPB5	chr16:22345935-22536521	huvec_48	huvec_50	OK	0.00839957	0.410271	48.8443	5.61012	0.137725	5e-05	0.0277161
XLOC_059820	XLOC_059820	NHS	chrX:17375419-17735994	huvec_48	huvec_50	OK	0.00856659	0.336445	39.2741	5.29551	0.273624	0.0271	0.899888
XLOC_028058	XLOC_028058	AC091180.2	chr17:49230852-49369998	huvec_48	huvec_50	OK	0.0177526	0.661612	37.2685	5.21989	0.443564	0.286	0.997447
XLOC_021753	XLOC_021753	LINC02298	chr14:105093608-105100131	huvec_48	huvec_50	OK	0.0354615	1.2247	34.536	5.11003	1.12186	0.0243	0.861097
XLOC_015712	XLOC_015712	RCOR2	chr11:63911229-63917164	huvec_48	huvec_50	OK	0.0249027	0.770967	30.9592	4.95229	0.672548	0.09415	0.997447
XLOC_058933	XLOC_058933	BX664615.2	chr9:39816541-40106661	huvec_48	huvec_50	OK	0.0448869	1.27475	28.3992	4.82777	1.10308	0.026	0.883033
XLOC_033954	XLOC_033954	FAM166C	chr2:26562584-26579532	huvec_48	huvec_50	OK	0.0312653	0.885031	28.3071	4.8231	1.01745	0.051	0.997447
XLOC_057447	XLOC_057447	ARC	chr8:142611048-142614479	huvec_48	huvec_50	OK	0.0245855	0.677259	27.5471	4.78383	0.983083	0.1311	0.997447
XLOC_014807	XLOC_014807	AP003396.3,USP2-AS1	chr11:119355214-119526664	huvec_48	huvec_50	OK	0.0281719	0.775514	27.5279	4.78283	0.445265	0.0012	0.18132
XLOC_035484	XLOC_035484	DIRC3-AS1	chr2:217261698-217756593	huvec_48	huvec_50	OK	0.0362237	0.922726	25.473	4.6709	1.63752	0.00635	0.50328
XLOC_011766	XLOC_011766	DNAJC9-AS1	chr10:73247341-73358859	huvec_48	huvec_50	OK	0.0253704	0.636185	25.0759	4.64823	0.436767	0.27705	0.997447
XLOC_046839	XLOC_046839	GUSBP1	chr5:21341832-21589372	huvec_48	huvec_50	OK	0.0607954	1.48904	24.4926	4.61428	1.36588	0.05445	0.997447
XLOC_045219	XLOC_045219	AC098679.2	chr4:158270377-158278676	huvec_48	huvec_50	OK	0.0347885	0.845612	24.3072	4.60331	1.93229	0.02305	0.836847
XLOC_011210	XLOC_011210	LINC02660	chr10:3911888-3935817	huvec_48	huvec_50	OK	0.0271376	0.65659	24.1948	4.59663	0.726002	0.0552	0.997447
XLOC_057727	XLOC_057727	SNX18P7	chr9:33576379-33577014	huvec_48	huvec_50	OK	0.0780879	1.58376	20.2818	4.34212	2.17835	0.2404	0.997447
XLOC_040205	XLOC_040205	SGSM1	chr22:24806168-24927578	huvec_48	huvec_50	OK	0.0408428	0.78655	19.258	4.26738	1.15822	0.00405	0.390406
XLOC_043923	XLOC_043923	CCDC39	chr3:180602162-180982753	huvec_48	huvec_50	OK	0.0252849	0.443565	17.5427	4.13279	0.256143	0.0325	0.949314
XLOC_020769	XLOC_020769	TMEM253	chr14:21016762-21104722	huvec_48	huvec_50	OK	0.0653584	1.11009	16.9847	4.08616	0.565751	0.17275	0.997447
XLOC_028849	XLOC_028849	SHMT1	chr17:18315292-18363563	huvec_48	huvec_50	OK	0.0929457	1.52082	16.3625	4.03231	0.548106	0.00485	0.425293
XLOC_036552	XLOC_036552	LSP1P4	chr2:91589493-91659972	huvec_48	huvec_50	OK	0.776312	12.357	15.9176	3.99255	2.03562	0.00135	0.190485
XLOC_038443	XLOC_038443	ADRA1D	chr20:4220629-4249287	huvec_48	huvec_50	OK	0.0369867	0.574976	15.5455	3.95842	1.3904	0.0421	0.997447
XLOC_009383	XLOC_009383	BEND5	chr1:48532853-50023954	huvec_48	huvec_50	OK	0.0267503	0.401519	15.0099	3.90784	0.530675	0.0689	0.997447
XLOC_027693	XLOC_027693	RAB11FIP4	chr17:31391674-31538211	huvec_48	huvec_50	OK	0.0382582	0.520947	13.6166	3.7673	0.231457	0.0213	0.836847
XLOC_056641	XLOC_056641	RBPMS-AS1	chr8:30382118-30572256	huvec_48	huvec_50	OK	0.0612391	0.828574	13.5301	3.75811	0.502435	0.1544	0.997447
XLOC_012679	XLOC_012679	MARCH8	chr10:45454584-45594906	huvec_48	huvec_50	OK	0.0685742	0.90706	13.2274	3.72546	1.4535	0.04175	0.997447
XLOC_018313	XLOC_018313	AC084824.3	chr12:32679199-32756463	huvec_48	huvec_50	OK	0.051681	0.683599	13.2273	3.72544	0.2686	0.44085	0.997447
XLOC_010448	XLOC_010448	GORAB-AS1	chr1:170460452-170553446	huvec_48	huvec_50	OK	0.058206	0.698337	11.9977	3.58468	0.970951	0.1988	0.997447
XLOC_055606	XLOC_055606	AC024451.4	chr8:47260877-47736306	huvec_48	huvec_50	OK	0.0614619	0.704577	11.4636	3.51899	0.571585	0.4172	0.997447
XLOC_050685	XLOC_050685	LINC00271	chr6:135283531-135813990	huvec_48	huvec_50	OK	0.0337908	0.367311	10.8701	3.4423	0.427185	0.0147	0.744325
XLOC_036555	XLOC_036555	AC027612.3	chr2:91736725-91767701	huvec_48	huvec_50	OK	0.0399926	0.423195	10.5818	3.40352	1.6715	0.2433	0.997447
XLOC_036682	XLOC_036682	AC012360.2	chr2:105249403-105249794	huvec_48	huvec_50	OK	0.179036	1.89453	10.5818	3.40352	1.67482	0.2434	0.997447
XLOC_048651	XLOC_048651	AC113404.3	chr5:76081945-76353939	huvec_48	huvec_50	OK	0.0958089	1.01383	10.5818	3.40352	1.66821	0.25245	0.997447
XLOC_052199	XLOC_052199	AL031133.1	chr6:149491566-149492289	huvec_48	huvec_50	OK	0.0648862	0.686614	10.5818	3.40352	1.67482	0.2434	0.997447
XLOC_029950	XLOC_029950	CLUL1	chr18:596987-712662	huvec_48	huvec_50	OK	0.0658152	0.66116	10.0457	3.32851	0.247102	0.07325	0.997447
XLOC_039772	XLOC_039772	AP001437.1	chr21:37337381-37526358	huvec_48	huvec_50	OK	0.133222	1.29226	9.70005	3.27798	0.395529	0.5123	0.997447
XLOC_027496	XLOC_027496	GRAPL	chr17:19127534-19159187	huvec_48	huvec_50	OK	0.0338925	0.321527	9.48667	3.2459	0.605388	0.1079	0.997447
XLOC_040897	XLOC_040897	RFPL3S	chr22:32354884-32385631	huvec_48	huvec_50	OK	0.150329	1.34543	8.9499	3.16187	1.30441	0.0158	0.752245
XLOC_025565	XLOC_025565	AC026462.1	chr16:52552083-52677747	huvec_48	huvec_50	OK	0.0629512	0.555115	8.81818	3.14048	1.52991	0.2439	0.997447
XLOC_043788	XLOC_043788	AC092943.1	chr3:158962234-159897366	huvec_48	huvec_50	OK	0.0499979	0.440891	8.81819	3.14048	0.305846	0.4751	0.997447
XLOC_052033	XLOC_052033	AL590002.1	chr6:127416534-127416952	huvec_48	huvec_50	OK	0.156699	1.3818	8.81818	3.14048	1.52991	0.25025	0.997447
XLOC_025006	XLOC_025006	C16orf71	chr16:4696509-4767624	huvec_48	huvec_50	OK	0.0450016	0.394848	8.77409	3.13325	0.409216	0.15725	0.997447
XLOC_010437	XLOC_010437	SELL	chr1:169662006-169894267	huvec_48	huvec_50	OK	0.90114	7.85793	8.71999	3.12433	1.02339	0.178	0.997447
XLOC_031324	XLOC_031324	CAMSAP3	chr19:7595901-7618304	huvec_48	huvec_50	OK	0.0692131	0.591243	8.54236	3.09463	1.12648	0.1024	0.997447
XLOC_026136	XLOC_026136	PRSS27	chr16:2712418-2720551	huvec_48	huvec_50	OK	0.040031	0.328201	8.19867	3.03539	1.3077	0.03005	0.932188
XLOC_035822	XLOC_035822	ID2-AS1	chr2:8666635-8684461	huvec_48	huvec_50	OK	0.0449974	0.368759	8.19512	3.03476	0.57298	0.12375	0.997447
XLOC_045556	XLOC_045556	HS3ST1	chr4:11393149-11467802	huvec_48	huvec_50	OK	0.0776706	0.61753	7.95063	2.99107	1.39325	0.01885	0.80354
XLOC_025339	XLOC_025339	CTF1	chr16:30896606-30903560	huvec_48	huvec_50	OK	0.0477471	0.378988	7.9374	2.98867	1.82595	0.07685	0.997447
XLOC_041063	XLOC_041063	SULT4A1	chr22:43824508-43862513	huvec_48	huvec_50	OK	0.0497522	0.39486	7.93653	2.98851	1.25507	0.03745	0.979094
XLOC_009997	XLOC_009997	LINC02802	chr1:144227028-144250326	huvec_48	huvec_50	OK	0.456159	3.57776	7.84323	2.97145	1.2565	0.22845	0.997447
XLOC_039274	XLOC_039274	BACH1-IT2	chr21:29193479-29940033	huvec_48	huvec_50	OK	0.246062	1.88865	7.6755	2.94026	0.530264	0.4484	0.997447
XLOC_022392	XLOC_022392	NOXRED1	chr14:77394020-77423517	huvec_48	huvec_50	OK	0.0473661	0.360021	7.60082	2.92615	1.37078	0.0303	0.932797
XLOC_010057	XLOC_010057	AC245100.8,LINC01138,RNU1-122P	chr1:148290888-148519604	huvec_48	huvec_50	OK	0.398511	3.02684	7.59537	2.92512	1.0231	0.0753	0.997447
XLOC_046622	XLOC_046622	LINC02363	chr4:184334291-184353977	huvec_48	huvec_50	OK	0.0492686	0.37279	7.56648	2.91963	0.85271	0.1421	0.997447
XLOC_053809	XLOC_053809	RNF32	chr7:156388921-156893216	huvec_48	huvec_50	OK	0.0456562	0.342214	7.49546	2.90602	0.353239	0.0219	0.836847
XLOC_039318	XLOC_039318	LINC00649	chr21:33503930-33977691	huvec_48	huvec_50	OK	0.0536583	0.388655	7.24315	2.85661	0.130342	0.1144	0.997447
XLOC_041364	XLOC_041364	STAC	chr3:36380343-36548007	huvec_48	huvec_50	OK	0.0601185	0.433454	7.20999	2.85	0.82064	0.01485	0.744325
XLOC_054808	XLOC_054808	CTTNBP2	chr7:117465783-117874139	huvec_48	huvec_50	OK	0.0914105	0.648078	7.08975	2.82574	0.849124	0.0069	0.524975
XLOC_019551	XLOC_019551	AL354696.2	chr13:41132938-41263577	huvec_48	huvec_50	OK	0.128054	0.903864	7.05846	2.81936	0.798694	0.20235	0.997447
XLOC_011666	XLOC_011666	TATDN1P1	chr10:63167220-63625128	huvec_48	huvec_50	OK	0.0490539	0.346053	7.05455	2.81855	0.195194	0.45795	0.997447
XLOC_013887	XLOC_013887	AC116021.1	chr11:46238381-46239267	huvec_48	huvec_50	OK	0.0749679	0.528865	7.05455	2.81855	1.35958	0.2577	0.997447
XLOC_015370	XLOC_015370	AL139174.1	chr11:34150986-34358010	huvec_48	huvec_50	OK	0.0494127	0.348584	7.05454	2.81855	1.13133	0.0546	0.997447
XLOC_019361	XLOC_019361	FAM207BP	chr13:18697002-18697507	huvec_48	huvec_50	OK	0.111644	0.787597	7.05454	2.81855	1.35958	0.2577	0.997447
XLOC_024925	XLOC_024925	AC009065.2	chr16:2047966-2135898	huvec_48	huvec_50	OK	0.254889	1.79813	7.05456	2.81855	0.403315	0.46435	0.997447
XLOC_029044	XLOC_029044	AC138207.2	chr17:31008496-31382116	huvec_48	huvec_50	OK	0.116657	0.822962	7.05454	2.81855	0.3391	0.51165	0.997447
XLOC_030597	XLOC_030597	AP005329.1	chr18:3247480-3278431	huvec_48	huvec_50	OK	0.0646378	0.455991	7.05456	2.81855	0.0529343	0.42165	0.997447
XLOC_033624	XLOC_033624	AC008440.2	chr19:53854580-53876435	huvec_48	huvec_50	OK	0.153152	1.08042	7.05456	2.81855	0.21113	0.4622	0.997447
XLOC_038711	XLOC_038711	AL121906.2	chr20:33655700-33656423	huvec_48	huvec_50	OK	0.0648862	0.457743	7.05455	2.81855	1.35958	0.2577	0.997447
XLOC_044542	XLOC_044542	RPL7AP31	chr4:56338286-56387508	huvec_48	huvec_50	OK	0.0567144	0.400094	7.05454	2.81855	0.586869	0.36925	0.997447
XLOC_054465	XLOC_054465	PMS2P10	chr7:75288119-75299795	huvec_48	huvec_50	OK	0.0824735	0.581813	7.05454	2.81855	1.35958	0.2549	0.997447
XLOC_033833	XLOC_033833	ODC1-DT	chr2:10448688-10457693	huvec_48	huvec_50	OK	0.0636641	0.439044	6.89626	2.78581	1.05537	0.06455	0.997447
XLOC_011109	XLOC_011109	AKT3	chr1:243256033-243851079	huvec_48	huvec_50	OK	0.143868	0.964114	6.70138	2.74445	1.02666	0.0055	0.4565
XLOC_029151	XLOC_029151	SYNRG	chr17:37514806-37609472	huvec_48	huvec_50	OK	0.104075	0.694075	6.66899	2.73746	0.887208	0.03115	0.942131
XLOC_006815	XLOC_006815	AL050343.3	chr1:51561865-51878937	huvec_48	huvec_50	OK	0.804927	5.32349	6.61363	2.72544	0.189542	0.4302	0.997447
XLOC_055270	XLOC_055270	FDFT1	chr8:11795572-11839304	huvec_48	huvec_50	OK	0.0595233	0.392996	6.60239	2.72299	0.54587	0.0005	0.125169
XLOC_040167	XLOC_040167	RAB36	chr22:23145325-23164350	huvec_48	huvec_50	OK	0.113857	0.751657	6.60176	2.72285	1.98264	0.0043	0.40205
XLOC_061873	XLOC_061873	MCF2	chrX:139581769-139708227	huvec_48	huvec_50	OK	0.0591273	0.383616	6.48797	2.69777	1.46559	0.00775	0.572799
XLOC_017346	XLOC_017346	GLIPR1L2	chr12:75391088-75432688	huvec_48	huvec_50	OK	0.0885009	0.572	6.46321	2.69225	1.56476	0.05445	0.997447
XLOC_012174	XLOC_012174	LINC00867	chr10:118297924-118398468	huvec_48	huvec_50	OK	0.0558701	0.35864	6.41918	2.68239	0.258218	0.0689	0.997447
XLOC_058888	XLOC_058888	SPAG8	chr9:35792153-35812272	huvec_48	huvec_50	OK	0.0710266	0.454976	6.40571	2.67936	0.418346	0.03755	0.979094
XLOC_060175	XLOC_060175	FAAH2	chrX:57286705-57489196	huvec_48	huvec_50	OK	0.105046	0.669972	6.37789	2.67307	1.08063	0.2144	0.997447
XLOC_002918	XLOC_002918	EPHB6	KI270803.1:878116-894135	huvec_48	huvec_50	OK	0.0559248	0.351621	6.28739	2.65246	0.799743	0.0257	0.874758
XLOC_011471	XLOC_011471	AL117336.1	chr10:35098005-35212958	huvec_48	huvec_50	OK	0.252345	1.55766	6.17274	2.62591	0.333639	0.5114	0.997447
XLOC_011721	XLOC_011721	AC016821.1	chr10:69510165-69544257	huvec_48	huvec_50	OK	0.0620738	0.383165	6.17273	2.62591	2.57724	0.0454	0.997447
XLOC_014397	XLOC_014397	AP002770.1	chr11:73675637-73761137	huvec_48	huvec_50	OK	0.44928	2.77328	6.17272	2.62591	0.343848	0.49175	0.997447
XLOC_016746	XLOC_016746	AC023512.1	chr12:16989125-16989936	huvec_48	huvec_50	OK	0.113903	0.703092	6.17273	2.62591	1.25255	0.277	0.997447
XLOC_020394	XLOC_020394	HNRNPA3P5	chr13:65787931-65788764	huvec_48	huvec_50	OK	0.107132	0.661299	6.17275	2.62591	1.75262	0.16985	0.997447
XLOC_023673	XLOC_023673	AC124068.2	chr15:89335052-89336161	huvec_48	huvec_50	OK	0.0824732	0.509086	6.17274	2.62591	1.19847	0.2367	0.997447
XLOC_028831	XLOC_028831	AC055811.3	chr17:17042544-17237188	huvec_48	huvec_50	OK	0.0698514	0.431174	6.17273	2.62591	0.141085	0.45085	0.997447
XLOC_037524	XLOC_037524	AC053503.5	chr2:219434842-219538772	huvec_48	huvec_50	OK	0.0779077	0.480903	6.17273	2.62591	0.278597	0.5122	0.997447
XLOC_041827	XLOC_041827	LINC00973	chr3:98902423-99018562	huvec_48	huvec_50	OK	0.0889366	0.548982	6.17273	2.62591	1.59214	0.18915	0.997447
XLOC_042351	XLOC_042351	AC078802.1	chr3:169769648-169772043	huvec_48	huvec_50	OK	0.0527299	0.325487	6.17272	2.62591	1.25255	0.277	0.997447
XLOC_050805	XLOC_050805	AL133260.1	chr6:150865548-151228447	huvec_48	huvec_50	OK	0.166728	1.02917	6.17275	2.62591	0.181591	0.4568	0.997447
XLOC_057163	XLOC_057163	SNORA72	chr8:97868839-98046469	huvec_48	huvec_50	OK	5.06291	31.252	6.17273	2.62591	0.0732733	0.4381	0.997447
XLOC_057474	XLOC_057474	TSTA3	chr8:143612617-143618048	huvec_48	huvec_50	OK	0.0603632	0.372607	6.17275	2.62591	0.527571	0.0053	0.451985
XLOC_059033	XLOC_059033	CBWD4P	chr9:65287913-65323015	huvec_48	huvec_50	OK	0.0746366	0.460711	6.17272	2.62591	1.25255	0.277	0.997447
XLOC_045967	XLOC_045967	SERBP1P5	chr4:78057322-78544269	huvec_48	huvec_50	OK	0.17258	1.03485	5.99635	2.58409	1.41032	0.09625	0.997447
XLOC_023359	XLOC_023359	TLN2	chr15:62390525-62884034	huvec_48	huvec_50	OK	0.0908972	0.542747	5.971	2.57797	0.850392	0.0565	0.997447
XLOC_046123	XLOC_046123	AC004069.1	chr4:105137279-105140619	huvec_48	huvec_50	OK	0.292403	1.71898	5.8788	2.55552	2.0498	0.1123	0.997447
XLOC_047298	XLOC_047298	MEF2C-AS1	chr5:88507545-89466398	huvec_48	huvec_50	OK	0.282493	1.63455	5.78616	2.5326	0.503378	0.0186	0.80354
XLOC_010797	XLOC_010797	RPL21P28	chr1:211940398-212107400	huvec_48	huvec_50	OK	0.240799	1.38022	5.73183	2.51899	0.439021	0.5412	0.997447
XLOC_049726	XLOC_049726	HIST1H2BE	chr6:26158145-26184655	huvec_48	huvec_50	OK	0.07088	0.404052	5.70051	2.51109	1.01981	0.3205	0.997447
XLOC_050030	XLOC_050030	PI16	chr6:36948262-36964837	huvec_48	huvec_50	OK	0.179614	1.01437	5.6475	2.49761	1.73354	0.0252	0.873056
XLOC_018280	XLOC_018280	DDX11-AS1	chr12:31019433-31073847	huvec_48	huvec_50	OK	0.115416	0.636202	5.51225	2.46264	1.06973	0.1435	0.997447
XLOC_032101	XLOC_032101	C5AR1	chr19:47290022-47322066	huvec_48	huvec_50	OK	0.111439	0.605237	5.43111	2.44124	1.32903	0.09125	0.997447
XLOC_007551	XLOC_007551	CGN	chr1:151510509-151538692	huvec_48	huvec_50	OK	0.0927224	0.50177	5.41153	2.43604	0.821827	0.06585	0.997447
XLOC_033976	XLOC_033976	GCKR	chr2:27496838-27523684	huvec_48	huvec_50	OK	0.408112	2.2051	5.40317	2.43381	2.60358	0.00075	0.158737
XLOC_057024	XLOC_057024	AC009902.2	chr8:81279870-81284777	huvec_48	huvec_50	OK	0.0916475	0.484904	5.29097	2.40353	0.193499	0.44815	0.997447
XLOC_031465	XLOC_031465	AC020934.1	chr19:12763002-12874952	huvec_48	huvec_50	OK	0.0629512	0.333069	5.29091	2.40352	0.0967129	0.46025	0.997447
XLOC_033184	XLOC_033184	AC016590.3	chr19:37312836-37369365	huvec_48	huvec_50	OK	0.122701	0.649198	5.29089	2.40352	0.53361	0.4654	0.997447
XLOC_033714	XLOC_033714	AC005498.3	chr19:56538947-56567411	huvec_48	huvec_50	OK	0.0733226	0.387943	5.29091	2.40352	1.29232	0.25865	0.997447
XLOC_036748	XLOC_036748	AC104651.1	chr2:111898606-112029561	huvec_48	huvec_50	OK	0.063424	0.335571	5.29092	2.40352	0.348167	0.52955	0.997447
XLOC_041344	XLOC_041344	RPL23AP43	chr3:32785645-32786116	huvec_48	huvec_50	OK	0.12578	0.665492	5.29092	2.40352	1.13841	0.29355	0.997447
XLOC_045952	XLOC_045952	TXNP6	chr4:76949702-77040384	huvec_48	huvec_50	OK	0.611893	3.23747	5.29091	2.40352	0.15277	0.46115	0.997447
XLOC_049695	XLOC_049695	PPIAP29	chr6:24797334-25057073	huvec_48	huvec_50	OK	0.113903	0.602651	5.29091	2.40352	1.04355	0.33335	0.997447
XLOC_056746	XLOC_056746	AC090739.1	chr8:42416474-42555193	huvec_48	huvec_50	OK	0.0668115	0.353494	5.29092	2.40352	0.324482	0.52845	0.997447
XLOC_056823	XLOC_056823	SEC11B	chr8:54509421-54871720	huvec_48	huvec_50	OK	0.113903	0.602651	5.29091	2.40352	0.939205	0.21855	0.997447
XLOC_058491	XLOC_058491	AL157938.1	chr9:131240686-131241724	huvec_48	huvec_50	OK	0.0947339	0.501229	5.29091	2.40352	1.13841	0.29355	0.997447
XLOC_061220	XLOC_061220	AF196972.1	chrX:48506522-48508838	huvec_48	huvec_50	OK	0.0749679	0.396649	5.29092	2.40352	1.13841	0.29355	0.997447
XLOC_050434	XLOC_050434	TSTD3	chr6:99432378-99589899	huvec_48	huvec_50	OK	5.74948	30.3961	5.28676	2.40238	0.414322	0.2348	0.997447
XLOC_053021	XLOC_053021	NCF1	chr7:74773961-74789376	huvec_48	huvec_50	OK	0.0942972	0.49559	5.25562	2.39386	0.796858	0.01395	0.72657
XLOC_044192	XLOC_044192	S100P	chr4:6693877-6697170	huvec_48	huvec_50	OK	0.251561	1.31605	5.23153	2.38723	1.34238	0.2069	0.997447
XLOC_055914	XLOC_055914	AC023632.2	chr8:94553667-94570648	huvec_48	huvec_50	OK	0.0898787	0.469763	5.22663	2.38588	1.4124	0.04845	0.997447
XLOC_023636	XLOC_023636	LINC00933	chr15:84507884-84580175	huvec_48	huvec_50	OK	0.163358	0.840116	5.14279	2.36255	1.03983	0.1079	0.997447
XLOC_036590	XLOC_036590	AC009237.14	chr2:95525108-95532405	huvec_48	huvec_50	OK	0.121359	0.620694	5.11453	2.35461	1.41663	0.21355	0.997447
XLOC_018695	XLOC_018695	DPY19L2	chr12:63558912-63823895	huvec_48	huvec_50	OK	0.156194	0.782203	5.00789	2.32421	0.73683	0.05005	0.997447
XLOC_038171	XLOC_038171	SLC12A5	chr20:46008907-46060152	huvec_48	huvec_50	OK	0.340144	1.68131	4.94294	2.30536	0.575183	0.0221	0.836847
XLOC_041022	XLOC_041022	Z83840.1	chr22:41673932-41698136	huvec_48	huvec_50	OK	0.377934	1.83298	4.85	2.27798	0.229028	0.51635	0.997447
XLOC_061102	XLOC_061102	BX842568.2	chrX:36962195-36963425	huvec_48	huvec_50	OK	0.06574	0.318839	4.85	2.27798	1.49459	0.20315	0.997447
XLOC_012755	XLOC_012755	LINC02672	chr10:52972611-53030024	huvec_48	huvec_50	OK	0.201995	0.974017	4.82199	2.26962	1.47264	0.04685	0.997447
XLOC_041061	XLOC_041061	EFCAB6	chr22:43516106-43812337	huvec_48	huvec_50	OK	0.070095	0.337491	4.81477	2.26746	0.653973	0.0769	0.997447
XLOC_041989	XLOC_041989	SLC15A2	chr3:121894400-121944188	huvec_48	huvec_50	OK	0.0932118	0.440854	4.72959	2.24172	0.730538	0.0608	0.997447
XLOC_006355	XLOC_006355	CDA	chr1:20589085-20618903	huvec_48	huvec_50	OK	0.181084	0.851668	4.70317	2.23364	1.67202	0.0917	0.997447
XLOC_029986	XLOC_029986	AP002478.1	chr18:3496031-4455307	huvec_48	huvec_50	OK	0.118991	0.55962	4.70304	2.23359	0.522031	0.4947	0.997447
XLOC_043768	XLOC_043768	AC092944.2	chr3:157174200-157533619	huvec_48	huvec_50	OK	0.14759	0.694122	4.70304	2.23359	0.154682	0.4628	0.997447
XLOC_014931	XLOC_014931	TMEM45B	chr11:129815847-129860003	huvec_48	huvec_50	OK	0.164579	0.76197	4.62981	2.21095	0.930423	0.0904	0.997447
XLOC_024892	XLOC_024892	BAIAP3	chr16:1333600-1351878	huvec_48	huvec_50	OK	0.0786977	0.362667	4.60836	2.20425	0.305719	0.0814	0.997447
XLOC_031337	XLOC_031337	TGFBR3L	chr19:7916144-7919157	huvec_48	huvec_50	OK	0.24268	1.10866	4.5684	2.19169	1.54977	0.07855	0.997447
XLOC_026345	XLOC_026345	NPIPA9	chr16:18358085-18401940	huvec_48	huvec_50	OK	0.161304	0.731704	4.53618	2.18148	0.904951	0.03335	0.955797
XLOC_037631	XLOC_037631	NGEF	chr2:232697298-233015885	huvec_48	huvec_50	OK	0.11307	0.511945	4.52768	2.17877	0.380635	0.15415	0.997447
XLOC_059543	XLOC_059543	PIP5KL1	chr9:127920880-127930785	huvec_48	huvec_50	OK	0.376597	1.69071	4.48944	2.16653	1.67396	0.0045	0.412986
XLOC_021411	XLOC_021411	SAMD15	chr14:77335028-77391497	huvec_48	huvec_50	OK	0.157819	0.708507	4.48936	2.16651	0.617553	0.50455	0.997447
XLOC_010464	XLOC_010464	DNM3OS,MIR199A2,MIR214	chr1:171841497-172468831	huvec_48	huvec_50	OK	6.24289	27.8049	4.45385	2.15505	0.520174	0.137	0.997447
XLOC_035618	XLOC_035618	AC017104.1	chr2:231388975-231394991	huvec_48	huvec_50	OK	0.152072	0.675995	4.44523	2.15226	1.22441	0.1054	0.997447
XLOC_016350	XLOC_016350	THY1	chr11:119355214-119526664	huvec_48	huvec_50	OK	0.0974728	0.433004	4.44231	2.15131	0.889333	0.02215	0.836847
XLOC_037504	XLOC_037504	FEV	chr2:218975392-218989940	huvec_48	huvec_50	OK	0.0987465	0.435812	4.41344	2.14191	1.15773	0.19835	0.997447
XLOC_017429	XLOC_017429	AC010201.1	chr12:89353797-89418559	huvec_48	huvec_50	OK	0.100067	0.441204	4.40909	2.14048	0.80744	0.2545	0.997447
XLOC_022238	XLOC_022238	FUT8-AS1	chr14:65410591-65744121	huvec_48	huvec_50	OK	0.102462	0.451765	4.4091	2.14048	0.570172	0.50975	0.997447
XLOC_023696	XLOC_023696	AC091167.5	chr15:90229974-90314499	huvec_48	huvec_50	OK	0.160413	0.707274	4.40908	2.14048	0.106228	0.50015	0.997447
XLOC_024569	XLOC_024569	RPL18P11	chr15:78624110-78736684	huvec_48	huvec_50	OK	0.103122	0.454675	4.4091	2.14048	0.996392	0.3241	0.997447
XLOC_036202	XLOC_036202	BTF3P5	chr2:55435155-55435622	huvec_48	huvec_50	OK	0.127682	0.562963	4.4091	2.14048	0.995951	0.3494	0.997447
XLOC_037291	XLOC_037291	AC067945.1	chr2:190880796-191020960	huvec_48	huvec_50	OK	0.0812826	0.358382	4.40909	2.14048	0.115989	0.49725	0.997447
XLOC_038454	XLOC_038454	AL121890.5	chr20:5061036-5061340	huvec_48	huvec_50	OK	0.321883	1.41921	4.40909	2.14048	0.995951	0.3494	0.997447
XLOC_039468	XLOC_039468	AJ011932.1	chr21:45974488-45974953	huvec_48	huvec_50	OK	0.128655	0.567252	4.40909	2.14048	0.995951	0.3494	0.997447
XLOC_042417	XLOC_042417	AC007687.1	chr3:179794957-180037053	huvec_48	huvec_50	OK	0.643766	2.83842	4.40909	2.14048	1.38797	0.2184	0.997447
XLOC_044273	XLOC_044273	RNPS1P1	chr4:11371974-11372892	huvec_48	huvec_50	OK	0.141609	0.624365	4.40908	2.14048	1.68057	0.14475	0.997447
XLOC_053052	XLOC_053052	AC004980.3	chr7:76524514-76541459	huvec_48	huvec_50	OK	0.207263	0.91384	4.40908	2.14048	0.996392	0.32255	0.997447
XLOC_059947	XLOC_059947	AL606748.1	chrX:37349274-38688920	huvec_48	huvec_50	OK	0.0746366	0.32908	4.4091	2.14048	0.104153	0.4971	0.997447
XLOC_031522	XLOC_031522	AC005785.1	chr19:15353384-15419141	huvec_48	huvec_50	OK	0.150729	0.659793	4.37735	2.13005	0.157987	0.5266	0.997447
XLOC_050328	XLOC_050328	AL359715.1	chr6:80441294-80466674	huvec_48	huvec_50	OK	0.336047	1.45171	4.31996	2.11101	2.11197	0.0313	0.942991
XLOC_011777	XLOC_011777	DUSP8P5,GLUD1P3	chr10:73730561-73737311	huvec_48	huvec_50	OK	0.302025	1.29044	4.27263	2.09513	1.41796	0.0613	0.997447
XLOC_017717	XLOC_017717	AC084880.1	chr12:119178641-119221131	huvec_48	huvec_50	OK	0.394424	1.6521	4.18864	2.06648	0.671535	0.40405	0.997447
XLOC_018706	XLOC_018706	C12orf66	chr12:64186315-64222296	huvec_48	huvec_50	OK	0.399519	1.66714	4.17287	2.06104	2.67132	0.00215	0.254822
XLOC_007548	XLOC_007548	AL391069.2	chr1:151340639-151348027	huvec_48	huvec_50	OK	0.568978	2.36532	4.15714	2.05559	0.792483	0.4365	0.997447
XLOC_018826	XLOC_018826	AC068993.1	chr12:78793525-78794114	huvec_48	huvec_50	OK	0.262143	1.07876	4.11516	2.04095	1.59711	0.1486	0.997447
XLOC_043612	XLOC_043612	AC024933.1	chr3:139003961-139389680	huvec_48	huvec_50	OK	0.692285	2.84886	4.11515	2.04095	0.19721	0.5016	0.997447
XLOC_031871	XLOC_031871	ZNF567	chr19:36687611-36772825	huvec_48	huvec_50	OK	0.936479	3.81101	4.06951	2.02485	1.93366	0.01075	0.63201
XLOC_016971	XLOC_016971	CCDC184	chr12:48183643-48185926	huvec_48	huvec_50	OK	0.0811687	0.32925	4.05637	2.02019	1.91742	0.0862	0.997447
XLOC_039900	XLOC_039900	LSS	chr21:46185078-46228824	huvec_48	huvec_50	OK	0.988487	3.99097	4.03745	2.01344	2.85504	0.00465	0.417183
XLOC_019797	XLOC_019797	RBM26-AS1	chr13:79311823-79427317	huvec_48	huvec_50	OK	0.192809	0.771268	4.00017	2.00006	0.57047	0.14705	0.997447
XLOC_006153	XLOC_006153	ESPN	chr1:6424775-6520061	huvec_48	huvec_50	OK	0.227644	0.908394	3.99041	1.99654	0.3713	0.0448	0.997447
XLOC_029104	XLOC_029104	SLFN13	chr17:35435095-35448837	huvec_48	huvec_50	OK	0.372709	1.4856	3.98595	1.99493	1.67159	0.0152	0.744325
XLOC_021704	XLOC_021704	AMN	chr14:102922655-103057549	huvec_48	huvec_50	OK	0.117335	0.466535	3.97609	1.99135	0.212438	0.22625	0.997447
XLOC_047792	XLOC_047792	SLC36A1	chr5:151437045-151492379	huvec_48	huvec_50	OK	0.5903	2.34596	3.97418	1.99065	2.90987	5e-05	0.0277161
XLOC_005253	XLOC_005253	COG5	KV880765.1:14482-424178	huvec_48	huvec_50	OK	0.181818	0.721488	3.96819	1.98848	0.926849	0.0973	0.997447
XLOC_011370	XLOC_011370	YWHAZP3	chr10:23136923-23137661	huvec_48	huvec_50	OK	0.126137	0.500536	3.96819	1.98848	1.27872	0.2673	0.997447
XLOC_036360	XLOC_036360	NAT8B	chr2:73700575-73701340	huvec_48	huvec_50	OK	0.120083	0.476512	3.96819	1.98848	1.27872	0.2673	0.997447
XLOC_050773	XLOC_050773	SUMO4	chr6:149217925-149411613	huvec_48	huvec_50	OK	0.0829313	0.329086	3.96818	1.98848	0.305438	0.58385	0.997447
XLOC_050616	XLOC_050616	RSPO3	chr6:126304222-127213609	huvec_48	huvec_50	OK	0.124086	0.491454	3.96059	1.98572	0.5011	0.2629	0.997447
XLOC_053299	XLOC_053299	PRKAR2B	chr7:107044704-107161811	huvec_48	huvec_50	OK	1.49075	5.77362	3.87296	1.95343	2.47088	0.01225	0.676627
XLOC_029806	XLOC_029806	CYGB	chr17:76527355-76557683	huvec_48	huvec_50	OK	0.0846719	0.326918	3.861	1.94897	0.635324	0.0827	0.997447
XLOC_021866	XLOC_021866	AL160314.2	chr14:22701475-22773042	huvec_48	huvec_50	OK	0.315832	1.21608	3.8504	1.94501	0.259603	0.29615	0.997447
XLOC_028751	XLOC_028751	TMEM220	chr17:10672473-10880895	huvec_48	huvec_50	OK	1.25992	4.83502	3.83756	1.94019	0.88284	0.206	0.997447
XLOC_024027	XLOC_024027	AC079203.1	chr15:34084016-34101862	huvec_48	huvec_50	OK	0.502656	1.92076	3.82122	1.93403	0.261545	0.56635	0.997447
XLOC_057908	XLOC_057908	LINC01410	chr9:62801460-62813486	huvec_48	huvec_50	OK	0.930006	3.53603	3.80216	1.92682	1.13137	0.2566	0.997447
XLOC_022348	XLOC_022348	AC013451.2	chr14:74614692-74616647	huvec_48	huvec_50	OK	0.337302	1.28233	3.80173	1.92666	1.59452	0.11955	0.997447
XLOC_045585	XLOC_045585	TAPT1	chr4:16160504-16320140	huvec_48	huvec_50	OK	1.9018	7.18708	3.77909	1.91804	2.60063	0.0024	0.2739
XLOC_039305	XLOC_039305	PAXBP1-AS1	chr21:32728096-32771792	huvec_48	huvec_50	OK	0.121226	0.454343	3.7479	1.90608	0.30738	0.24435	0.997447
XLOC_003499	XLOC_003499	PDXDC1	KI270853.1:613599-695082	huvec_48	huvec_50	OK	0.108839	0.407901	3.74775	1.90603	1.35398	0.0149	0.744325
XLOC_024655	XLOC_024655	ADAMTS7P4	chr15:85255368-85330334	huvec_48	huvec_50	OK	0.272318	1.01874	3.74099	1.90342	1.08268	0.1808	0.997447
XLOC_014179	XLOC_014179	CATSPERZ,KCNK4	chr11:64291301-64304770	huvec_48	huvec_50	OK	0.259285	0.962912	3.71372	1.89287	1.27952	0.0375	0.979094
XLOC_028707	XLOC_028707	RNF227	chr17:7913323-7916276	huvec_48	huvec_50	OK	0.267699	0.986706	3.68588	1.88201	1.53139	0.0477	0.997447
XLOC_027456	XLOC_027456	DRC3	chr17:17972812-18039209	huvec_48	huvec_50	OK	0.430928	1.58408	3.67597	1.87813	0.826159	0.0992	0.997447
XLOC_033751	XLOC_033751	AC012313.1	chr19:58401503-58418327	huvec_48	huvec_50	OK	0.702147	2.57441	3.66648	1.8744	1.07118	0.18515	0.997447
XLOC_017041	XLOC_017041	SLC4A8	chr12:51351246-51515763	huvec_48	huvec_50	OK	0.888443	3.23251	3.6384	1.8633	0.841934	0.06365	0.997447
XLOC_008013	XLOC_008013	LAMC2	chr1:183186237-183245127	huvec_48	huvec_50	OK	2.42761	8.76669	3.61124	1.8525	1.90753	0.05995	0.997447
XLOC_012436	XLOC_012436	CDNF	chr10:14819244-14871741	huvec_48	huvec_50	OK	0.352894	1.26335	3.57997	1.83994	0.451749	0.361	0.997447
XLOC_042147	XLOC_042147	ARMC8	chr3:138187247-138329886	huvec_48	huvec_50	OK	20.2398	72.4484	3.5795	1.83976	1.09945	0.07965	0.997447
XLOC_041995	XLOC_041995	AC083798.2	chr3:122416206-122514945	huvec_48	huvec_50	OK	1.09886	3.92214	3.56928	1.83563	0.521112	0.4187	0.997447
XLOC_047133	XLOC_047133	RAD17	chr5:69350983-69414801	huvec_48	huvec_50	OK	0.176764	0.624157	3.53102	1.82008	0.996552	0.02005	0.820861
XLOC_027805	XLOC_027805	TADA2A	chr17:37406885-37479725	huvec_48	huvec_50	OK	0.117457	0.414335	3.52755	1.81866	0.515082	0.0469	0.997447
XLOC_007253	XLOC_007253	BX679664.1	chr1:108970213-109042113	huvec_48	huvec_50	OK	0.541163	1.90883	3.52727	1.81855	0.285255	0.5613	0.997447
XLOC_012662	XLOC_012662	RPL9P21	chr10:44414648-44415153	huvec_48	huvec_50	OK	0.111644	0.393799	3.52727	1.81855	0.838531	0.39085	0.997447
XLOC_012856	XLOC_012856	DDIT4-AS1	chr10:72273923-72276036	huvec_48	huvec_50	OK	0.157208	0.554516	3.52728	1.81855	0.13396	0.5395	0.997447
XLOC_013610	XLOC_013610	AC011979.1	chr11:9660437-9660920	huvec_48	huvec_50	OK	0.1204	0.424683	3.52727	1.81855	0.838531	0.39085	0.997447
XLOC_021831	XLOC_021831	AL355922.2	chr14:20983154-20985066	huvec_48	huvec_50	OK	0.0899407	0.317246	3.52728	1.81855	0.838531	0.39085	0.997447
XLOC_022167	XLOC_022167	AL049838.1	chr14:57993544-57994525	huvec_48	huvec_50	OK	0.130149	0.459072	3.52728	1.81855	1.40198	0.20095	0.997447
XLOC_023649	XLOC_023649	AC104046.1	chr15:85380570-85750281	huvec_48	huvec_50	OK	0.165912	0.585217	3.52727	1.81855	0.163229	0.55145	0.997447
XLOC_023714	XLOC_023714	AC068831.6	chr15:91022618-91036611	huvec_48	huvec_50	OK	0.145254	0.51235	3.52727	1.81855	0.82013	0.41795	0.997447
XLOC_024318	XLOC_024318	AC092868.2	chr15:59105125-59523555	huvec_48	huvec_50	OK	0.114677	0.404495	3.52725	1.81855	0.110624	0.5361	0.997447
XLOC_024455	XLOC_024455	HMGB1P6	chr15:71096951-71783383	huvec_48	huvec_50	OK	0.152302	0.537212	3.52728	1.81855	0.339387	0.5778	0.997447
XLOC_028722	XLOC_028722	AC135178.7	chr17:8296504-8297216	huvec_48	huvec_50	OK	0.172668	0.609047	3.52727	1.81855	0.838531	0.39085	0.997447
XLOC_029914	XLOC_029914	AC137723.1	chr17:82035135-82037709	huvec_48	huvec_50	OK	0.172668	0.609047	3.52727	1.81855	0.194398	0.55695	0.997447
XLOC_035908	XLOC_035908	AC012065.5	chr2:20529466-20529976	huvec_48	huvec_50	OK	0.109829	0.387396	3.52727	1.81855	0.838531	0.39085	0.997447
XLOC_042005	XLOC_042005	AC112503.2	chr3:123277352-123277904	huvec_48	huvec_50	OK	0.0966312	0.340845	3.52728	1.81855	0.838531	0.39085	0.997447
XLOC_042412	XLOC_042412	AC007620.3	chr3:179396087-179451476	huvec_48	huvec_50	OK	0.114677	0.404495	3.52725	1.81855	0.1111	0.5461	0.997447
XLOC_042832	XLOC_042832	AC112211.1	chr3:33113978-33147773	huvec_48	huvec_50	OK	0.319128	1.12565	3.52727	1.81855	0.104264	0.5398	0.997447
XLOC_043076	XLOC_043076	AC099667.1	chr3:52812961-52897562	huvec_48	huvec_50	OK	0.126724	0.446991	3.52728	1.81855	0.221531	0.5645	0.997447
XLOC_045344	XLOC_045344	AC107214.2	chr4:183516893-183517527	huvec_48	huvec_50	OK	0.234806	0.828226	3.52728	1.81855	1.40198	0.20095	0.997447
XLOC_045794	XLOC_045794	RN7SKP30	chr4:55395956-55546909	huvec_48	huvec_50	OK	0.254159	0.896489	3.52728	1.81855	0.106279	0.5345	0.997447
XLOC_046071	XLOC_046071	AC019077.1	chr4:98251687-98443861	huvec_48	huvec_50	OK	0.347101	1.22432	3.52727	1.81855	0.214848	0.5668	0.997447
XLOC_046281	XLOC_046281	RPL7AP28	chr4:131857342-131857913	huvec_48	huvec_50	OK	0.0916492	0.323272	3.52728	1.81855	0.838531	0.39085	0.997447
XLOC_047763	XLOC_047763	AC131025.1	chr5:149371323-149404202	huvec_48	huvec_50	OK	0.175216	0.618033	3.52726	1.81855	1.15891	0.2871	0.997447
XLOC_050845	XLOC_050845	AL162578.1	chr6:156776019-157210779	huvec_48	huvec_50	OK	0.192157	0.67779	3.52727	1.81855	0.174674	0.55245	0.997447
XLOC_053022	XLOC_053022	PMS2P5	chr7:74894115-74897835	huvec_48	huvec_50	OK	0.107727	0.379982	3.52727	1.81855	0.833731	0.3972	0.997447
XLOC_057008	XLOC_057008	AC009686.2	chr8:79891552-80231232	huvec_48	huvec_50	OK	0.0901809	0.318093	3.52728	1.81855	0.178903	0.5473	0.997447
XLOC_058693	XLOC_058693	AL162386.2	chr9:13105703-13279590	huvec_48	huvec_50	OK	0.132699	0.468065	3.52727	1.81855	0.182846	0.5409	0.997447
XLOC_060210	XLOC_060210	RPL31P63	chrX:68600098-68600473	huvec_48	huvec_50	OK	0.195452	0.689414	3.52728	1.81855	0.838531	0.39085	0.997447
XLOC_031016	XLOC_031016	AC090409.2	chr18:61571341-61579456	huvec_48	huvec_50	OK	0.231719	0.817318	3.52719	1.81852	0.9129	0.2228	0.997447
XLOC_014652	XLOC_014652	WTAPP1	chr11:102746967-102843609	huvec_48	huvec_50	OK	0.098319	0.346761	3.5269	1.8184	0.0194418	0.52955	0.997447
XLOC_010239	XLOC_010239	SCARNA4	chr1:155913044-155934413	huvec_48	huvec_50	OK	5.51081	19.4347	3.52665	1.8183	0.181463	0.53135	0.997447
XLOC_037285	XLOC_037285	NEMP2	chr2:190408354-190534722	huvec_48	huvec_50	OK	0.401706	1.41657	3.52638	1.81819	1.38453	0.06355	0.997447
XLOC_061314	XLOC_061314	PFKFB1	chrX:54932960-54998534	huvec_48	huvec_50	OK	0.106262	0.374662	3.52583	1.81796	1.27689	0.1173	0.997447
XLOC_050863	XLOC_050863	C6orf99	chr6:158869847-158919105	huvec_48	huvec_50	OK	0.101262	0.356779	3.52333	1.81694	0.475367	0.0709	0.997447
XLOC_038845	XLOC_038845	STK4-AS1	chr20:44963793-44966402	huvec_48	huvec_50	OK	0.0963549	0.339395	3.52234	1.81654	0.784009	0.3688	0.997447
XLOC_053081	XLOC_053081	CD36	chr7:80312573-80679277	huvec_48	huvec_50	OK	0.098528	0.346556	3.51734	1.81448	0.475976	0.04155	0.997447
XLOC_059648	XLOC_059648	LINC02846	chr9:136107807-136109424	huvec_48	huvec_50	OK	0.189123	0.663412	3.50783	1.81058	1.60837	0.09245	0.997447
XLOC_038002	XLOC_038002	DNMT3B	chr20:32762384-32809356	huvec_48	huvec_50	OK	0.757384	2.62572	3.46683	1.79362	3.97096	0.0001	0.0443457
XLOC_017585	XLOC_017585	BTBD11	chr12:107318420-107659642	huvec_48	huvec_50	OK	0.106691	0.369877	3.46681	1.79361	0.403478	0.1583	0.997447
XLOC_051457	XLOC_051457	MDGA1	chr6:37630678-37699306	huvec_48	huvec_50	OK	0.282025	0.977134	3.46471	1.79274	0.695682	0.11975	0.997447
XLOC_014825	XLOC_014825	GRIK4	chr11:120511699-120988904	huvec_48	huvec_50	OK	0.112625	0.388883	3.4529	1.78781	0.444454	0.2041	0.997447
XLOC_018012	XLOC_018012	LPAR5	chr12:6618834-6635960	huvec_48	huvec_50	OK	0.104256	0.358562	3.43925	1.7821	1.56578	0.08975	0.997447
XLOC_033568	XLOC_033568	ZNF577,ZNF649	chr19:51745171-51905040	huvec_48	huvec_50	OK	3.32416	11.4201	3.43548	1.78052	1.10361	0.08895	0.997447
XLOC_027286	XLOC_027286	C17orf100	chr17:6651761-6713567	huvec_48	huvec_50	OK	0.29029	0.996936	3.43428	1.78001	1.74395	0.01215	0.673501
XLOC_053118	XLOC_053118	CFAP69	chr7:90245173-90311063	huvec_48	huvec_50	OK	0.662787	2.25575	3.40343	1.76699	1.68164	0.05355	0.997447
XLOC_017383	XLOC_017383	OTOGL	chr12:80099536-80380879	huvec_48	huvec_50	OK	0.290762	0.988373	3.39925	1.76522	1.54924	0.05285	0.997447
XLOC_031802	XLOC_031802	KIAA0355	chr19:34254551-34359412	huvec_48	huvec_50	OK	0.406237	1.37365	3.3814	1.75762	2.48682	0.00095	0.162032
XLOC_046975	XLOC_046975	AC008875.2	chr5:42995133-42997480	huvec_48	huvec_50	OK	0.171224	0.578791	3.38031	1.75715	1.72926	0.1173	0.997447
XLOC_038323	XLOC_038323	AL137077.2	chr20:62066829-62068437	huvec_48	huvec_50	OK	0.12015	0.402611	3.3509	1.74455	1.63319	0.1356	0.997447
XLOC_006767	XLOC_006767	CYP4X1	chr1:47023668-47050751	huvec_48	huvec_50	OK	0.192222	0.643187	3.34606	1.74247	1.44548	0.1323	0.997447
XLOC_024620	XLOC_024620	ACTG1P17	chr15:82725872-82739122	huvec_48	huvec_50	OK	0.225069	0.753069	3.34595	1.74241	1.13051	0.2812	0.997447
XLOC_023720	XLOC_023720	SLCO3A1	chr15:91853707-92331037	huvec_48	huvec_50	OK	0.309552	1.03172	3.33295	1.7368	1.07659	0.0612	0.997447
XLOC_056125	XLOC_056125	ZNF572	chr8:124973294-124979389	huvec_48	huvec_50	OK	0.0988358	0.329253	3.33131	1.73609	2.01312	0.062	0.997447
XLOC_036950	XLOC_036950	HNRNPKP2	chr2:136199113-136200503	huvec_48	huvec_50	OK	0.113765	0.376201	3.30683	1.72544	1.44237	0.18575	0.997447
XLOC_050991	XLOC_050991	HTATSF1P2	chr6:2987966-3028869	huvec_48	huvec_50	OK	0.315267	1.04253	3.30682	1.72544	0.397034	0.55045	0.997447
XLOC_060010	XLOC_060010	INE1	chrX:47190860-47215128	huvec_48	huvec_50	OK	0.181946	0.601661	3.30681	1.72544	0.150114	0.54325	0.997447
XLOC_011665	XLOC_011665	NRBF2	chr10:63133246-63155031	huvec_48	huvec_50	OK	3.94259	13.0189	3.30212	1.7234	4.50286	0.00015	0.0596962
XLOC_039363	XLOC_039363	AP001037.1	chr21:38380026-38661780	huvec_48	huvec_50	OK	0.316275	1.0359	3.27531	1.71164	0.204341	0.5654	0.997447
XLOC_062142	XLOC_062142	DDX3Y	chrY:12904107-12920478	huvec_48	huvec_50	OK	1.32512	4.33412	3.27074	1.70962	3.80538	5e-05	0.0277161
XLOC_034702	XLOC_034702	AC140479.4,AC140479.5,AC140479.6	chr2:110211528-110285856	huvec_48	huvec_50	OK	0.623699	2.03496	3.26273	1.70608	0.827523	0.23175	0.997447
XLOC_007069	XLOC_007069	SPATA1	chr1:84479258-84583620	huvec_48	huvec_50	OK	0.679525	2.20137	3.23957	1.6958	0.188844	0.4611	0.997447
XLOC_013213	XLOC_013213	PDCD4-AS1	chr10:110869742-110919201	huvec_48	huvec_50	OK	0.352112	1.1385	3.23335	1.69302	0.322292	0.6141	0.997447
XLOC_045168	XLOC_045168	FAM192BP	chr4:152927445-152928207	huvec_48	huvec_50	OK	0.18109	0.585526	3.23334	1.69302	1.29421	0.22085	0.997447
XLOC_035611	XLOC_035611	C2orf72	chr2:231037522-231049719	huvec_48	huvec_50	OK	0.128913	0.412428	3.19927	1.67774	1.60028	0.0497	0.997447
XLOC_003500	XLOC_003500	NPIPA1	KI270853.1:717612-760035	huvec_48	huvec_50	OK	0.182535	0.579783	3.17628	1.66734	1.11389	0.0648	0.997447
XLOC_012916	XLOC_012916	KCNMA1	chr10:76869600-77638369	huvec_48	huvec_50	OK	0.155208	0.492944	3.17602	1.66723	0.787297	0.00045	0.120422
XLOC_001128	XLOC_001128	PRRC2A	GL000254.2:2962601-2979651	huvec_48	huvec_50	OK	0.194438	0.617251	3.17454	1.66655	0.967815	0.04845	0.997447
XLOC_025933	XLOC_025933	AC092275.1	chr16:85169524-85751129	huvec_48	huvec_50	OK	0.345867	1.09797	3.17454	1.66655	0.505736	0.4843	0.997447
XLOC_060886	XLOC_060886	IKBKG	chrX:154531390-154565046	huvec_48	huvec_50	OK	3.80319	11.9615	3.14512	1.65312	0.56472	0.30765	0.997447
XLOC_052434	XLOC_052434	AC092171.1,AC093620.1	chr7:5274368-5425414	huvec_48	huvec_50	OK	0.266277	0.836792	3.14256	1.65194	0.291422	0.59525	0.997447
XLOC_000283	XLOC_000283	MICB	GL000251.2:2975425-2988464	huvec_48	huvec_50	OK	0.148899	0.464957	3.12263	1.64277	1.56084	0.10485	0.997447
XLOC_018909	XLOC_018909	TMCC3	chr12:94567121-94650557	huvec_48	huvec_50	OK	6.02062	18.6199	3.09269	1.62886	0.398384	0.1932	0.997447
XLOC_014280	XLOC_014280	CABP4	chr11:67451300-67460313	huvec_48	huvec_50	OK	0.573298	1.76943	3.08641	1.62593	1.71279	0.01695	0.778332
XLOC_006716	XLOC_006716	AL451062.2	chr1:43650148-43931165	huvec_48	huvec_50	OK	0.883389	2.72646	3.08636	1.62591	0.221283	0.5858	0.997447
XLOC_012575	XLOC_012575	RPS4XP11	chr10:32102521-32103293	huvec_48	huvec_50	OK	0.118607	0.366065	3.08637	1.62591	1.01625	0.32715	0.997447
XLOC_013597	XLOC_013597	AC091053.1	chr11:8682787-8910951	huvec_48	huvec_50	OK	0.12474	0.384993	3.08636	1.62591	0.0476596	0.53895	0.997447
XLOC_014478	XLOC_014478	RPS28P7	chr11:81821271-82718299	huvec_48	huvec_50	OK	1.96029	6.05016	3.08636	1.62591	1.0166	0.3092	0.997447
XLOC_018410	XLOC_018410	AC004466.2	chr12:47706082-47837898	huvec_48	huvec_50	OK	0.215454	0.664969	3.08636	1.62591	0.104809	0.55845	0.997447
XLOC_024312	XLOC_024312	AC092757.3	chr15:59105125-59523555	huvec_48	huvec_50	OK	0.19837	0.612243	3.08637	1.62591	0.137869	0.55135	0.997447
XLOC_027219	XLOC_027219	AC005696.1	chr17:2689385-2712833	huvec_48	huvec_50	OK	0.280846	0.866792	3.08636	1.62591	0.221444	0.58535	0.997447
XLOC_027268	XLOC_027268	AC004771.3	chr17:4987705-4997610	huvec_48	huvec_50	OK	0.193817	0.59819	3.08636	1.62591	0.72922	0.24145	0.997447
XLOC_037972	XLOC_037972	AL110115.1	chr20:31514409-31577923	huvec_48	huvec_50	OK	0.417038	1.28713	3.08636	1.62591	0.112924	0.5567	0.997447
XLOC_038647	XLOC_038647	AL121772.3	chr20:25248084-25390835	huvec_48	huvec_50	OK	0.143258	0.442147	3.08637	1.62591	0.134545	0.5635	0.997447
XLOC_039503	XLOC_039503	CU638689.1,CU638689.4	chr21:6630181-6670695	huvec_48	huvec_50	OK	0.663648	2.04826	3.08637	1.62591	1.30231	0.1354	0.997447
XLOC_040432	XLOC_040432	UQCRFS1P1	chr22:39743043-39893864	huvec_48	huvec_50	OK	0.109388	0.33761	3.08635	1.62591	1.0166	0.3089	0.997447
XLOC_043299	XLOC_043299	AC110994.2	chr3:101324204-101513241	huvec_48	huvec_50	OK	0.233314	0.720092	3.08636	1.62591	0.392235	0.55535	0.997447
XLOC_053422	XLOC_053422	CALU	chr7:128739291-128775790	huvec_48	huvec_50	OK	56.8508	175.356	3.08449	1.62503	3.17721	0.0005	0.125169
XLOC_055944	XLOC_055944	MATN2	chr8:97868839-98046469	huvec_48	huvec_50	OK	0.961951	2.95022	3.06691	1.61679	0.225268	0.39315	0.997447
XLOC_033457	XLOC_033457	IZUMO1	chr19:48740851-48746909	huvec_48	huvec_50	OK	0.124451	0.380986	3.06133	1.61415	0.620349	0.23805	0.997447
XLOC_009498	XLOC_009498	DOCK7	chr1:62454297-62688386	huvec_48	huvec_50	OK	14.0766	42.8925	3.04708	1.60743	0.307733	0.13585	0.997447
XLOC_054430	XLOC_054430	STAG3L3	chr7:72969695-73029766	huvec_48	huvec_50	OK	0.122212	0.371666	3.04116	1.60462	1.17519	0.0705	0.997447
XLOC_053969	XLOC_053969	AC073332.1	chr7:16916358-17558909	huvec_48	huvec_50	OK	0.302454	0.918092	3.03548	1.60192	0.328817	0.19455	0.997447
XLOC_058418	XLOC_058418	CDK9	chr9:127785678-127790792	huvec_48	huvec_50	OK	31.845	96.3164	3.02454	1.59671	0.453741	0.10195	0.997447
XLOC_036479	XLOC_036479	AC092651.2,AC125232.1,AC125232.2	chr2:87030674-87118267	huvec_48	huvec_50	OK	0.702553	2.12381	3.02299	1.59598	0.981085	0.1755	0.997447
XLOC_036548	XLOC_036548	AC006453.2	chr2:89533184-89585652	huvec_48	huvec_50	OK	1.85054	5.59103	3.0213	1.59517	1.07917	0.17215	0.997447
XLOC_021417	XLOC_021417	NRXN3	chr14:78170372-79868290	huvec_48	huvec_50	OK	0.319539	0.952981	2.98236	1.57645	1.62694	0.0052	0.445907
XLOC_036131	XLOC_036131	SIX2	chr2:45005181-45009452	huvec_48	huvec_50	OK	0.134861	0.401365	2.97614	1.57344	1.72106	0.1169	0.997447
XLOC_048717	XLOC_048717	AC104118.1	chr5:83049375-83050964	huvec_48	huvec_50	OK	0.267952	0.794776	2.96611	1.56857	1.91253	0.07965	0.997447
XLOC_025750	XLOC_025750	UTP4	chr16:69105652-69408571	huvec_48	huvec_50	OK	4.7725	14.1272	2.96013	1.56566	0.38775	0.37405	0.997447
XLOC_016652	XLOC_016652	A2M-AS1	chr12:9065162-9116229	huvec_48	huvec_50	OK	0.187264	0.552371	2.94969	1.56056	0.594692	0.64875	0.997447
XLOC_026933	XLOC_026933	AC012184.3	chr16:70289662-70373383	huvec_48	huvec_50	OK	0.147886	0.435094	2.94209	1.55684	0.268645	0.55035	0.997447
XLOC_028352	XLOC_028352	HID1-AS1	chr17:74950741-74975728	huvec_48	huvec_50	OK	0.330842	0.972475	2.93939	1.55552	0.418051	0.57315	0.997447
XLOC_030238	XLOC_030238	AC116447.1	chr18:35290281-35328390	huvec_48	huvec_50	OK	0.404453	1.18885	2.9394	1.55552	0.264329	0.63985	0.997447
XLOC_053499	XLOC_053499	AC093107.1	chr7:135660038-135660647	huvec_48	huvec_50	OK	0.249246	0.732633	2.9394	1.55552	1.17037	0.30105	0.997447
XLOC_057238	XLOC_057238	DPYS	chr8:104330323-104467055	huvec_48	huvec_50	OK	0.320823	0.940106	2.93029	1.55104	0.874273	0.2241	0.997447
XLOC_033172	XLOC_033172	ZNF461	chr19:36636617-36666853	huvec_48	huvec_50	OK	1.05301	3.0647	2.91042	1.54123	1.43761	0.0166	0.77372
XLOC_018083	XLOC_018083	DDX12P	chr12:9418672-9448229	huvec_48	huvec_50	OK	0.123062	0.35811	2.91	1.54102	1.80867	0.0859	0.997447
XLOC_012582	XLOC_012582	C1DP1	chr10:32446139-32882874	huvec_48	huvec_50	OK	1.18457	3.43217	2.8974	1.53476	1.1303	0.24035	0.997447
XLOC_043761	XLOC_043761	LINC00886	chr3:156747342-156817062	huvec_48	huvec_50	OK	0.143683	0.415943	2.89487	1.5335	0.529523	0.40655	0.997447
XLOC_044522	XLOC_044522	KIT	chr4:54657917-54740715	huvec_48	huvec_50	OK	2.47964	7.15294	2.88467	1.5284	4.27591	5e-05	0.0277161
XLOC_032702	XLOC_032702	ZNF558	chr19:8806169-8832314	huvec_48	huvec_50	OK	0.13213	0.380632	2.88074	1.52644	0.847213	0.0851	0.997447
XLOC_042160	XLOC_042160	AC046134.2	chr3:139389760-139782699	huvec_48	huvec_50	OK	0.270544	0.777033	2.87211	1.52212	0.68514	0.15835	0.997447
XLOC_031331	XLOC_031331	CLEC4M	chr19:7763148-7769605	huvec_48	huvec_50	OK	0.114178	0.327784	2.87082	1.52146	0.717667	0.0312	0.942131
XLOC_029873	XLOC_029873	AC127496.5	chr17:81017968-81028079	huvec_48	huvec_50	OK	0.905038	2.59376	2.86591	1.51899	1.23906	0.1985	0.997447
XLOC_041718	XLOC_041718	HNRNPA3P6	chr3:75214475-75240770	huvec_48	huvec_50	OK	0.168133	0.481854	2.86591	1.51899	1.24951	0.243	0.997447
XLOC_013485	XLOC_013485	TSSC2	chr11:3380960-3408978	huvec_48	huvec_50	OK	0.133358	0.381392	2.85991	1.51597	0.730369	0.17505	0.997447
XLOC_023354	XLOC_023354	C2CD4A	chr15:62066976-62070917	huvec_48	huvec_50	OK	0.177075	0.505184	2.85294	1.51245	2.14303	0.0491	0.997447
XLOC_001971	XLOC_001971	GTF2H2C_2	GL339449.2:965309-997934	huvec_48	huvec_50	OK	0.11383	0.324452	2.85032	1.51112	1.04924	0.1064	0.997447
XLOC_020155	XLOC_020155	LINC00426	chr13:30340266-30377145	huvec_48	huvec_50	OK	0.535419	1.52568	2.84951	1.51071	1.43973	0.0495	0.997447
XLOC_044790	XLOC_044790	AC093866.1	chr4:89410959-89841978	huvec_48	huvec_50	OK	0.27015	0.767625	2.84148	1.50664	0.310778	0.23415	0.997447
XLOC_046786	XLOC_046786	AC012629.2	chr5:10679229-10770294	huvec_48	huvec_50	OK	0.386487	1.09386	2.83026	1.50094	0.0851149	0.62675	0.997447
XLOC_016773	XLOC_016773	AC112777.1	chr12:20361731-20684381	huvec_48	huvec_50	OK	0.138361	0.390431	2.82183	1.49663	0.4987	0.45155	0.997447
XLOC_060179	XLOC_060179	BX322784.1	chrX:62779249-62780326	huvec_48	huvec_50	OK	0.193104	0.544903	2.82181	1.49663	1.37	0.20645	0.997447
XLOC_025293	XLOC_025293	QPRT,SPN	chr16:29662978-29698699	huvec_48	huvec_50	OK	0.223626	0.630482	2.81936	1.49537	1.17783	0.09155	0.997447
XLOC_009954	XLOC_009954	LINC00622	chr1:119597701-119599271	huvec_48	huvec_50	OK	0.64214	1.80765	2.81504	1.49315	2.42979	0.02065	0.828053
XLOC_055540	XLOC_055540	IDO1	chr8:39902274-40016391	huvec_48	huvec_50	OK	0.240629	0.675745	2.80824	1.48967	0.932796	0.1429	0.997447
XLOC_026060	XLOC_026060	AC009041.4	chr16:817488-981596	huvec_48	huvec_50	OK	0.4653	1.29931	2.79241	1.48152	0.729072	0.31865	0.997447
XLOC_028626	XLOC_028626	AC118754.1	chr17:4497393-4555631	huvec_48	huvec_50	OK	1.20715	3.37088	2.79243	1.48152	0.237248	0.63935	0.997447
XLOC_042615	XLOC_042615	LRCH3	chr3:197791225-197888436	huvec_48	huvec_50	OK	10.8728	30.2629	2.78336	1.47683	1.01669	0.0467	0.997447
XLOC_007890	XLOC_007890	GORAB	chr1:170460452-170553446	huvec_48	huvec_50	OK	2.26123	6.28624	2.78001	1.47509	2.73509	0.00465	0.417183
XLOC_016238	XLOC_016238	PPP2R1B	chr11:111602448-111766389	huvec_48	huvec_50	OK	6.61743	18.258	2.75908	1.46418	0.431292	0.11065	0.997447
XLOC_043949	XLOC_043949	MCF2L2	chr3:183178042-183428778	huvec_48	huvec_50	OK	0.153302	0.418469	2.7297	1.44874	0.248579	0.2269	0.997447
XLOC_053344	XLOC_053344	MET	chr7:116672195-116798386	huvec_48	huvec_50	OK	5.21227	14.1471	2.71419	1.44052	2.96019	0.0018	0.228998
XLOC_000863	XLOC_000863	MICA	GL000253.2:2708376-2724826	huvec_48	huvec_50	OK	0.293867	0.797586	2.71411	1.44048	1.35738	0.0838	0.997447
XLOC_039898	XLOC_039898	FTCD	chr21:46136261-46155579	huvec_48	huvec_50	OK	0.317299	0.860974	2.71345	1.44013	0.754854	0.21285	0.997447
XLOC_045197	XLOC_045197	GUCY1A1	chr4:155666710-155732349	huvec_48	huvec_50	OK	0.187382	0.508274	2.7125	1.43962	1.14785	0.0625	0.997447
XLOC_048782	XLOC_048782	KIAA0825	chr5:94111719-94618597	huvec_48	huvec_50	OK	0.131194	0.352476	2.68668	1.42582	1.49998	0.13695	0.997447
XLOC_023903	XLOC_023903	CYFIP1	chr15:22838640-22981063	huvec_48	huvec_50	OK	0.244462	0.655399	2.68099	1.42277	0.420307	0.252	0.997447
XLOC_052605	XLOC_052605	AC004593.3,CHN2	chr7:28979966-29563670	huvec_48	huvec_50	OK	0.73224	1.96005	2.67679	1.4205	1.30686	0.0135	0.710283
XLOC_015204	XLOC_015204	LYVE1	chr11:10541257-10693988	huvec_48	huvec_50	OK	2.80243	7.44362	2.65613	1.40933	3.44194	0.0006	0.13695
XLOC_028776	XLOC_028776	COX10-AS1	chr17:13755573-14231736	huvec_48	huvec_50	OK	0.213044	0.56546	2.65419	1.40827	0.686827	0.22645	0.997447
XLOC_006747	XLOC_006747	AL603882.1	chr1:45781276-45781957	huvec_48	huvec_50	OK	0.141163	0.373439	2.64545	1.40352	0.866738	0.41315	0.997447
XLOC_006910	XLOC_006910	LAMTOR5P1	chr1:61741997-62178675	huvec_48	huvec_50	OK	0.446433	1.18102	2.64546	1.40352	0.359894	0.47265	0.997447
XLOC_007014	XLOC_007014	AC104458.1	chr1:76636876-76637339	huvec_48	huvec_50	OK	0.129643	0.342964	2.64545	1.40352	0.620411	0.5227	0.997447
XLOC_007564	XLOC_007564	AL589765.6	chr1:151798053-151798602	huvec_48	huvec_50	OK	0.194936	0.515693	2.64545	1.40352	0.866738	0.41315	0.997447
XLOC_007755	XLOC_007755	SUMO1P3	chr1:160288593-160343273	huvec_48	huvec_50	OK	0.643766	1.70305	2.64545	1.40352	0.104419	0.61235	0.997447
XLOC_007926	XLOC_007926	BX248409.1	chr1:173714940-173786692	huvec_48	huvec_50	OK	1.05691	2.79602	2.64547	1.40352	0.25957	0.62475	0.997447
XLOC_008034	XLOC_008034	AL078644.2	chr1:185317778-185318530	huvec_48	huvec_50	OK	0.122924	0.32519	2.64546	1.40352	0.866738	0.41315	0.997447
XLOC_009637	XLOC_009637	AL359504.2	chr1:84076330-84077931	huvec_48	huvec_50	OK	0.193202	0.511107	2.64545	1.40352	1.49972	0.1598	0.997447
XLOC_009652	XLOC_009652	AC092807.2	chr1:85578499-85578742	huvec_48	huvec_50	OK	0.612338	1.61991	2.64545	1.40352	0.620411	0.5227	0.997447
XLOC_010525	XLOC_010525	LINC02818	chr1:179829608-179836124	huvec_48	huvec_50	OK	0.223349	0.590858	2.64545	1.40352	0.620411	0.5227	0.997447
XLOC_011387	XLOC_011387	AL512598.1	chr10:24848613-25602229	huvec_48	huvec_50	OK	0.864911	2.28808	2.64545	1.40352	0.273064	0.63375	0.997447
XLOC_012715	XLOC_012715	ARHGAP22-IT1	chr10:48446033-48656265	huvec_48	huvec_50	OK	0.12625	0.33399	2.64547	1.40352	0.133266	0.5943	0.997447
XLOC_019163	XLOC_019163	RPL31P52	chr12:120438089-120469748	huvec_48	huvec_50	OK	0.204793	0.541771	2.64546	1.40352	0.0475256	0.5973	0.997447
XLOC_020586	XLOC_020586	RPS26P47	chr13:100089014-100589528	huvec_48	huvec_50	OK	0.230762	0.61047	2.64545	1.40352	0.191899	0.6061	0.997447
XLOC_021097	XLOC_021097	DNAJC19P9	chr14:45290035-45290386	huvec_48	huvec_50	OK	0.22626	0.59856	2.64545	1.40352	0.620411	0.5227	0.997447
XLOC_021256	XLOC_021256	HSPE1P2	chr14:63597038-63641861	huvec_48	huvec_50	OK	1.26566	3.34823	2.64544	1.40352	0.400063	0.5733	0.997447
XLOC_022186	XLOC_022186	AL049874.1	chr14:60602145-60602533	huvec_48	huvec_50	OK	0.181907	0.481228	2.64546	1.40352	0.620411	0.5227	0.997447
XLOC_022314	XLOC_022314	AC007160.1	chr14:72926376-72959703	huvec_48	huvec_50	OK	0.284487	0.752596	2.64545	1.40352	0.244176	0.5943	0.997447
XLOC_022379	XLOC_022379	RPL22P2	chr14:76886376-76886750	huvec_48	huvec_50	OK	0.196575	0.52003	2.64545	1.40352	0.620411	0.5227	0.997447
XLOC_023266	XLOC_023266	AC023906.1	chr15:51829627-52100523	huvec_48	huvec_50	OK	0.134818	0.356654	2.64545	1.40352	0.0714143	0.59525	0.997447
XLOC_023384	XLOC_023384	AC100830.2	chr15:64687572-64719602	huvec_48	huvec_50	OK	0.636483	1.68379	2.64546	1.40352	0.109372	0.6071	0.997447
XLOC_025317	XLOC_025317	CD2BP2-DT	chr16:30355440-30370494	huvec_48	huvec_50	OK	0.128336	0.339507	2.64545	1.40352	0.22346	0.6465	0.997447
XLOC_025646	XLOC_025646	AC092118.2	chr16:57758216-57863053	huvec_48	huvec_50	OK	0.218126	0.577041	2.64545	1.40352	0.232384	0.64165	0.997447
XLOC_026224	XLOC_026224	AC012173.1	chr16:8674595-8869012	huvec_48	huvec_50	OK	0.148444	0.392703	2.64546	1.40352	0.093085	0.5955	0.997447
XLOC_029483	XLOC_029483	EIF4EP2	chr17:49370739-49476988	huvec_48	huvec_50	OK	0.149604	0.39577	2.64545	1.40352	0.0860103	0.6188	0.997447
XLOC_029549	XLOC_029549	AC106858.1	chr17:56791912-56914080	huvec_48	huvec_50	OK	0.149099	0.394436	2.64546	1.40352	0.0823045	0.59575	0.997447
XLOC_030435	XLOC_030435	AC036176.1	chr18:63367327-63381629	huvec_48	huvec_50	OK	0.579801	1.53384	2.64546	1.40352	1.6528	0.1213	0.997447
XLOC_031376	XLOC_031376	UBE2L4	chr19:9751992-9793180	huvec_48	huvec_50	OK	0.129147	0.341653	2.64546	1.40352	0.395611	0.3467	0.997447
XLOC_031666	XLOC_031666	VN1R80P	chr19:21063923-21064261	huvec_48	huvec_50	OK	0.247043	0.65354	2.64545	1.40352	0.620411	0.5227	0.997447
XLOC_032478	XLOC_032478	LINC02560	chr19:58400220-58400679	huvec_48	huvec_50	OK	0.131664	0.348312	2.64546	1.40352	0.620411	0.5227	0.997447
XLOC_032619	XLOC_032619	AC005523.1	chr19:4785119-4791207	huvec_48	huvec_50	OK	0.156699	0.414541	2.64546	1.40352	0.620411	0.5227	0.997447
XLOC_032761	XLOC_032761	AC024575.1	chr19:11368122-11376951	huvec_48	huvec_50	OK	0.140868	0.37266	2.64546	1.40352	0.477123	0.2946	0.997447
XLOC_033676	XLOC_033676	TMEM238	chr19:55379243-55384292	huvec_48	huvec_50	OK	0.41145	1.08847	2.64545	1.40352	1.35072	0.2008	0.997447
XLOC_033984	XLOC_033984	AC104695.4	chr2:28384408-28417317	huvec_48	huvec_50	OK	0.345476	0.91394	2.64545	1.40352	0.100418	0.59285	0.997447
XLOC_034168	XLOC_034168	AC008280.3	chr2:53864068-54305300	huvec_48	huvec_50	OK	0.127567	0.337472	2.64545	1.40352	0.142878	0.62605	0.997447
XLOC_038874	XLOC_038874	SPATA25	chr20:45886488-45887635	huvec_48	huvec_50	OK	0.121816	0.322257	2.64544	1.40352	0.866738	0.41315	0.997447
XLOC_040929	XLOC_040929	AL022313.2	chr22:36445394-36454944	huvec_48	huvec_50	OK	0.198858	0.52607	2.64546	1.40352	0.620411	0.5227	0.997447
XLOC_041076	XLOC_041076	Z82243.1	chr22:45133019-45163781	huvec_48	huvec_50	OK	0.249701	0.660572	2.64545	1.40352	0.440304	0.3563	0.997447
XLOC_043906	XLOC_043906	PPIAP75	chr3:178028129-178937352	huvec_48	huvec_50	OK	0.119972	0.317381	2.64546	1.40352	0.488921	0.46055	0.997447
XLOC_044427	XLOC_044427	AC095057.4	chr4:40187169-40190464	huvec_48	huvec_50	OK	0.158907	0.42038	2.64545	1.40352	0.620411	0.5227	0.997447
XLOC_045112	XLOC_045112	AC097372.2	chr4:146175702-146200000	huvec_48	huvec_50	OK	0.128167	0.33906	2.64545	1.40352	0.174398	0.60265	0.997447
XLOC_045431	XLOC_045431	AC092574.1	chr4:386173-499156	huvec_48	huvec_50	OK	0.465783	1.23221	2.64546	1.40352	0.372219	0.5964	0.997447
XLOC_045612	XLOC_045612	CDC42P6	chr4:22692913-22819575	huvec_48	huvec_50	OK	0.271267	0.717624	2.64545	1.40352	1.04427	0.33845	0.997447
XLOC_046530	XLOC_046530	PTGES3P3	chr4:169791220-169791702	huvec_48	huvec_50	OK	0.12083	0.319651	2.64546	1.40352	0.620411	0.5227	0.997447
XLOC_048635	XLOC_048635	RPL27AP5	chr5:74917725-75023928	huvec_48	huvec_50	OK	0.137005	0.362441	2.64546	1.40352	0.596235	0.51995	0.997447
XLOC_050790	XLOC_050790	ULBP1	chr6:149963942-149973715	huvec_48	huvec_50	OK	0.12349	0.326686	2.64544	1.40352	1.6883	0.1132	0.997447
XLOC_051909	XLOC_051909	Z98200.1	chr6:108030248-108030718	huvec_48	huvec_50	OK	0.252501	0.66798	2.64545	1.40352	0.866738	0.41315	0.997447
XLOC_053310	XLOC_053310	AC005046.1	chr7:107891161-108003187	huvec_48	huvec_50	OK	0.159872	0.422934	2.64545	1.40352	0.042372	0.61125	0.997447
XLOC_055051	XLOC_055051	RN7SL521P	chr7:149102783-149126324	huvec_48	huvec_50	OK	0.342367	0.905717	2.64546	1.40352	0.444629	0.47395	0.997447
XLOC_055102	XLOC_055102	AC104843.1	chr7:152602212-152602892	huvec_48	huvec_50	OK	0.284487	0.752596	2.64545	1.40352	0.620411	0.5227	0.997447
XLOC_057672	XLOC_057672	CLIC4P1	chr9:22646199-23438700	huvec_48	huvec_50	OK	0.203143	0.537405	2.64545	1.40352	0.713661	0.4774	0.997447
XLOC_058672	XLOC_058672	SNRPEP2	chr9:6716156-7175648	huvec_48	huvec_50	OK	0.813074	2.15095	2.64545	1.40352	0.298166	0.636	0.997447
XLOC_059277	XLOC_059277	AL590705.1,ANKRD18CP	chr9:97156569-97378751	huvec_48	huvec_50	OK	0.179881	0.475868	2.64546	1.40352	0.512937	0.5678	0.997447
XLOC_060479	XLOC_060479	AL390039.1	chrX:107123426-107206433	huvec_48	huvec_50	OK	0.248026	0.656142	2.64546	1.40352	1.04107	0.3373	0.997447
XLOC_055909	XLOC_055909	TMEM67	chr8:93754843-93819234	huvec_48	huvec_50	OK	2.75956	7.29587	2.64385	1.40264	1.82293	0.02005	0.820861
XLOC_047128	XLOC_047128	CENPH	chr5:69189573-69210357	huvec_48	huvec_50	OK	6.93385	18.3159	2.64152	1.40136	3.29077	0.0012	0.18132
XLOC_032769	XLOC_032769	ACP5	chr19:11559373-11619161	huvec_48	huvec_50	OK	0.994572	2.6267	2.64104	1.4011	0.622852	0.2651	0.997447
XLOC_026966	XLOC_026966	LINC01572	chr16:72236280-72665014	huvec_48	huvec_50	OK	0.368677	0.972951	2.63903	1.40001	1.20079	0.0412	0.997447
XLOC_017404	XLOC_017404	LRRIQ1	chr12:85036313-85264457	huvec_48	huvec_50	OK	0.311768	0.817924	2.6235	1.39149	1.08639	0.1527	0.997447
XLOC_036868	XLOC_036868	CCDC74B	chr2:130129620-130145134	huvec_48	huvec_50	OK	0.295042	0.772693	2.61893	1.38897	1.09754	0.06905	0.997447
XLOC_026858	XLOC_026858	B3GNT9	chr16:67109940-67150998	huvec_48	huvec_50	OK	0.44591	1.16772	2.61873	1.38887	1.17512	0.22805	0.997447
XLOC_036465	XLOC_036465	POLR1A	chr2:86020215-86106155	huvec_48	huvec_50	OK	3.58132	9.35936	2.61338	1.38592	0.938422	0.1049	0.997447
XLOC_044679	XLOC_044679	AREG	chr4:74445135-74455005	huvec_48	huvec_50	OK	0.360169	0.939301	2.60795	1.38291	1.52095	0.08615	0.997447
XLOC_051733	XLOC_051733	HTR1B	chr6:77461752-77463773	huvec_48	huvec_50	OK	2.97161	7.74662	2.60688	1.38232	3.49867	0.00065	0.144124
XLOC_060447	XLOC_060447	TCEAL7	chrX:103330228-103332326	huvec_48	huvec_50	OK	2.64681	6.87411	2.59713	1.37692	2.88233	0.0056	0.459881
XLOC_009712	XLOC_009712	DIPK1A	chr1:92832012-92961522	huvec_48	huvec_50	OK	0.151889	0.394394	2.59659	1.37662	0.0756059	0.58615	0.997447
XLOC_032391	XLOC_032391	SSC5D	chr19:55488403-55519099	huvec_48	huvec_50	OK	0.1627	0.422368	2.59599	1.37628	1.0765	0.0759	0.997447
XLOC_008257	XLOC_008257	G0S2	chr1:209661363-209734949	huvec_48	huvec_50	OK	0.752195	1.94568	2.58667	1.37109	1.84415	0.08	0.997447
XLOC_035751	XLOC_035751	LINC01881,SEPTIN14P2	chr2:242088632-242160153	huvec_48	huvec_50	OK	0.191584	0.49548	2.58623	1.37085	0.536362	0.2843	0.997447
XLOC_038223	XLOC_038223	PTPN1	chr20:50510320-50585241	huvec_48	huvec_50	OK	11.301	29.2029	2.5841	1.36967	4.17239	0.00015	0.0596962
XLOC_021272	XLOC_021272	PPP1R36	chr14:64549919-64596536	huvec_48	huvec_50	OK	0.206847	0.533897	2.58112	1.368	0.907936	0.1675	0.997447
XLOC_041924	XLOC_041924	AC079944.2	chr3:113828181-113947570	huvec_48	huvec_50	OK	0.826064	2.12928	2.57762	1.36604	0.777673	0.4146	0.997447
XLOC_017048	XLOC_017048	ACVR1B	chr12:51951698-51997078	huvec_48	huvec_50	OK	4.11533	10.5895	2.57318	1.36355	2.52419	0.0038	0.368624
XLOC_022336	XLOC_022336	AC005520.5	chr14:73851843-74084492	huvec_48	huvec_50	OK	2.39961	6.16751	2.57021	1.36189	0.104743	0.6958	0.997447
XLOC_033194	XLOC_033194	ZNF573	chr19:37735832-37817300	huvec_48	huvec_50	OK	0.505526	1.29888	2.56936	1.36141	0.939987	0.0278	0.901424
XLOC_024882	XLOC_024882	SOX8	chr16:981769-986979	huvec_48	huvec_50	OK	0.234022	0.599295	2.56085	1.35662	2.04794	0.04645	0.997447
XLOC_020109	XLOC_020109	SHISA2	chr13:26044596-26051031	huvec_48	huvec_50	OK	0.610035	1.55779	2.55361	1.35253	2.59812	0.0137	0.715952
XLOC_013366	XLOC_013366	CFAP46	chr10:132808391-132942823	huvec_48	huvec_50	OK	0.536089	1.36803	2.55187	1.35156	1.51721	0.07415	0.997447
XLOC_053265	XLOC_053265	LRRC17	chr7:102813229-103074843	huvec_48	huvec_50	OK	6.23782	15.9129	2.55104	1.35108	2.77919	0.0033	0.336969
XLOC_026581	XLOC_026581	HERC2P4	chr16:32103244-32188107	huvec_48	huvec_50	OK	0.20282	0.517376	2.55091	1.35101	0.779498	0.2583	0.997447
XLOC_009265	XLOC_009265	NFYC-AS1	chr1:40690379-40771603	huvec_48	huvec_50	OK	0.204761	0.521623	2.54747	1.34907	0.484772	0.3685	0.997447
XLOC_026080	XLOC_026080	UNKL	chr16:1351930-1414751	huvec_48	huvec_50	OK	8.5322	21.7345	2.54735	1.349	0.57492	0.1436	0.997447
XLOC_036306	XLOC_036306	C1D	chr2:68041129-68110948	huvec_48	huvec_50	OK	6.44089	16.4039	2.54684	1.34871	3.41561	0.0004	0.110864
XLOC_024623	XLOC_024623	HOMER2	chr15:82836945-83439445	huvec_48	huvec_50	OK	0.323222	0.821661	2.54209	1.34602	0.0969278	0.4481	0.997447
XLOC_013601	XLOC_013601	TMEM9B-AS1	chr11:8947201-8977527	huvec_48	huvec_50	OK	0.169785	0.431529	2.54162	1.34575	0.400257	0.48215	0.997447
XLOC_013010	XLOC_013010	RNLS	chr10:88273863-88584530	huvec_48	huvec_50	OK	0.519113	1.31613	2.53534	1.34218	1.23813	0.1127	0.997447
XLOC_050940	XLOC_050940	C6orf120	chr6:169702189-169738992	huvec_48	huvec_50	OK	4.93356	12.4835	2.53032	1.33932	1.40469	0.1517	0.997447
XLOC_025932	XLOC_025932	GSE1	chr16:85169524-85751129	huvec_48	huvec_50	OK	0.39932	1.00819	2.52477	1.33615	0.650547	0.16245	0.997447
XLOC_052161	XLOC_052161	ADAT2	chr6:143422831-143450695	huvec_48	huvec_50	OK	1.25091	3.15432	2.52162	1.33435	1.63623	0.0591	0.997447
XLOC_006056	XLOC_006056	MTND2P28	chr1:586070-859446	huvec_48	huvec_50	OK	9.99367	25.1991	2.52151	1.33428	0.835126	0.3912	0.997447
XLOC_037191	XLOC_037191	AC009336.1	chr2:176121610-176192538	huvec_48	huvec_50	OK	0.17506	0.441061	2.51948	1.33313	0.234319	0.66475	0.997447
XLOC_040395	XLOC_040395	AL022322.1	chr22:38084899-38110684	huvec_48	huvec_50	OK	0.192132	0.484073	2.51948	1.33313	1.23552	0.21255	0.997447
XLOC_014238	XLOC_014238	BANF1	chr11:66002227-66004149	huvec_48	huvec_50	OK	203.411	511.728	2.51573	1.33098	3.63002	0.0001	0.0443457
XLOC_049424	XLOC_049424	DOK3	chr5:177483393-177511274	huvec_48	huvec_50	OK	2.22162	5.58015	2.51175	1.32869	0.709198	0.3424	0.997447
XLOC_029384	XLOC_029384	PLCD3	chr17:45023339-45144181	huvec_48	huvec_50	OK	4.97161	12.4737	2.50899	1.3271	0.382529	0.22855	0.997447
XLOC_040675	XLOC_040675	RTN4R	chr22:20241414-20283246	huvec_48	huvec_50	OK	0.42986	1.07819	2.50824	1.32667	1.49856	0.07195	0.997447
XLOC_024379	XLOC_024379	MTFMT	chr15:65001511-65029639	huvec_48	huvec_50	OK	5.52683	13.8521	2.50634	1.32558	1.25077	0.06915	0.997447
XLOC_060050	XLOC_060050	WAS	chrX:48676595-48691427	huvec_48	huvec_50	OK	0.225635	0.565517	2.50634	1.32558	0.741886	0.1734	0.997447
XLOC_050764	XLOC_050764	SAMD5	chr6:147508689-147953937	huvec_48	huvec_50	OK	0.7446	1.8648	2.50443	1.32448	1.61537	0.0092	0.587626
XLOC_037516	XLOC_037516	TUBA4A	chr2:219229782-219278170	huvec_48	huvec_50	OK	4.6133	11.5319	2.49971	1.32176	1.05981	0.22455	0.997447
XLOC_022089	XLOC_022089	AL359397.2	chr14:50312323-50416461	huvec_48	huvec_50	OK	0.832158	2.07913	2.49848	1.32105	0.559164	0.5043	0.997447
XLOC_050750	XLOC_050750	AL023806.1	chr6:145382534-145737218	huvec_48	huvec_50	OK	0.140093	0.350021	2.49849	1.32105	0.751381	0.47395	0.997447
XLOC_033190	XLOC_033190	ZNF571	chr19:37497158-37719761	huvec_48	huvec_50	OK	0.358458	0.890795	2.48507	1.31329	0.625858	0.4303	0.997447
XLOC_019153	XLOC_019153	GCN1	chr12:120127201-120194715	huvec_48	huvec_50	OK	10.2558	25.4649	2.48298	1.31207	1.71533	0.04145	0.997447
XLOC_006057	XLOC_006057	MTCO1P12	chr1:586070-859446	huvec_48	huvec_50	OK	2.92264	7.24292	2.47821	1.3093	0.562904	0.4618	0.997447
XLOC_008135	XLOC_008135	RPS10P7	chr1:201483529-201584367	huvec_48	huvec_50	OK	0.412027	1.0202	2.47605	1.30803	0.148493	0.4336	0.997447
XLOC_013575	XLOC_013575	ZNF215	chr11:6821941-7020346	huvec_48	huvec_50	OK	0.895938	2.21381	2.47094	1.30506	2.19513	0.01305	0.700862
XLOC_046047	XLOC_046047	SNCA	chr4:89410959-89841978	huvec_48	huvec_50	OK	48.3397	119.429	2.47062	1.30487	3.33434	0.0009	0.158738
XLOC_061670	XLOC_061670	IL13RA2	chrX:115003974-115019977	huvec_48	huvec_50	OK	0.148717	0.367198	2.46911	1.30399	1.00566	0.20645	0.997447
XLOC_011866	XLOC_011866	TNPO1P1	chr10:84328585-84518521	huvec_48	huvec_50	OK	0.180512	0.445701	2.46909	1.30398	0.286862	0.6612	0.997447
XLOC_045540	XLOC_045540	WDR1	chr4:10074338-10116949	huvec_48	huvec_50	OK	172.984	425.694	2.46089	1.29918	1.95277	0.0112	0.646708
XLOC_023992	XLOC_023992	MTMR10	chr15:30890558-30991628	huvec_48	huvec_50	OK	0.133099	0.32696	2.45652	1.29661	0.911873	0.0709	0.997447
XLOC_031586	XLOC_031586	FCHO1	chr19:17747717-17788568	huvec_48	huvec_50	OK	0.234923	0.57637	2.45344	1.2948	0.582973	0.0092	0.587626
XLOC_060885	XLOC_060885	PLXNA3	chrX:154458280-154479257	huvec_48	huvec_50	OK	10.7392	26.3478	2.45342	1.2948	0.684533	0.11785	0.997447
XLOC_043783	XLOC_043783	RARRES1	chr3:158696891-158829719	huvec_48	huvec_50	OK	1.4106	3.45184	2.44707	1.29105	0.132781	0.5819	0.997447
XLOC_035215	XLOC_035215	ITPRID2	chr2:181891729-181930738	huvec_48	huvec_50	OK	32.1179	78.2899	2.43758	1.28545	1.41376	0.00025	0.0881875
XLOC_040713	XLOC_040713	PI4KAP2	chr22:21472999-21517533	huvec_48	huvec_50	OK	0.776679	1.89273	2.43695	1.28508	0.809931	0.10895	0.997447
XLOC_006070	XLOC_006070	SAMD11	chr1:923927-959309	huvec_48	huvec_50	OK	0.141441	0.344483	2.43552	1.28423	0.203558	0.36445	0.997447
XLOC_018889	XLOC_018889	AC138123.1	chr12:92999217-93215679	huvec_48	huvec_50	OK	0.412448	1.00266	2.431	1.28155	0.896568	0.27015	0.997447
XLOC_026571	XLOC_026571	YBX3P1	chr16:31568385-31569475	huvec_48	huvec_50	OK	0.15222	0.369134	2.425	1.27798	1.03656	0.3202	0.997447
XLOC_037416	XLOC_037416	AC096772.1	chr2:207711539-207761839	huvec_48	huvec_50	OK	0.373695	0.90621	2.425	1.27798	0.239918	0.67455	0.997447
XLOC_046537	XLOC_046537	HSP90AA6P	chr4:170581469-170605450	huvec_48	huvec_50	OK	0.253706	0.615214	2.42491	1.27793	0.579628	0.3627	0.997447
XLOC_028120	XLOC_028120	STXBP4	chr17:54899386-55173632	huvec_48	huvec_50	OK	0.846855	2.05348	2.42483	1.27788	0.640763	0.22755	0.997447
XLOC_037411	XLOC_037411	AC007879.3,AC007879.4	chr2:207074136-207625928	huvec_48	huvec_50	OK	0.231713	0.56183	2.42468	1.27779	0.101142	0.5997	0.997447
XLOC_023548	XLOC_023548	IDH3A	chr15:78077807-78245688	huvec_48	huvec_50	OK	14.3161	34.6785	2.42234	1.2764	2.40029	0.00495	0.431623
XLOC_024144	XLOC_024144	AC011330.3,CATSPER2,STRC	chr15:43593053-43684339	huvec_48	huvec_50	OK	1.1385	2.75108	2.41641	1.27286	0.994277	0.15745	0.997447
XLOC_009885	XLOC_009885	PTPN22	chr1:113761831-113905201	huvec_48	huvec_50	OK	0.275784	0.660952	2.39663	1.26101	0.336672	0.42725	0.997447
XLOC_024503	XLOC_024503	CYP1A1	chr15:74719541-74725536	huvec_48	huvec_50	OK	3.54829	8.4975	2.39482	1.25991	3.15875	0.00095	0.162032
XLOC_045356	XLOC_045356	AC099343.3	chr4:184474801-184477304	huvec_48	huvec_50	OK	0.205538	0.491957	2.39351	1.25913	1.6383	0.12005	0.997447
XLOC_017950	XLOC_017950	FBXL14	chr12:1529890-1647212	huvec_48	huvec_50	OK	1.33673	3.19692	2.3916	1.25797	1.38098	0.05565	0.997447
XLOC_048907	XLOC_048907	PGGT1B	chr5:115204011-115263448	huvec_48	huvec_50	OK	3.88822	9.27747	2.38605	1.25462	2.05509	0.0414	0.997447
XLOC_055315	XLOC_055315	SLC7A2	chr8:17497087-17570573	huvec_48	huvec_50	OK	1.18011	2.81031	2.3814	1.25181	3.3519	0.0008	0.158737
XLOC_034276	XLOC_034276	AC017083.2	chr2:68122935-68261230	huvec_48	huvec_50	OK	0.678858	1.6163	2.38091	1.25151	0.261033	0.6938	0.997447
XLOC_008407	XLOC_008407	ZNF678	chr1:227563542-227677443	huvec_48	huvec_50	OK	0.598784	1.42482	2.37952	1.25067	1.92879	0.0182	0.797972
XLOC_052635	XLOC_052635	ZNRF2P1	chr7:32495425-32762924	huvec_48	huvec_50	OK	0.730591	1.73689	2.37738	1.24937	0.326801	0.6729	0.997447
XLOC_012649	XLOC_012649	ZNF239	chr10:43556343-43574618	huvec_48	huvec_50	OK	0.258043	0.612337	2.373	1.24671	1.45664	0.08515	0.997447
XLOC_037821	XLOC_037821	ANKEF1	chr20:9986087-10368776	huvec_48	huvec_50	OK	0.384064	0.910916	2.37178	1.24597	1.94028	0.025	0.871537
XLOC_032019	XLOC_032019	ZNF283	chr19:43827320-43852017	huvec_48	huvec_50	OK	1.51237	3.58211	2.36854	1.244	1.3781	0.03525	0.979094
XLOC_013322	XLOC_013322	AL158835.3,EDRF1-AS1,EDRF1-DT	chr10:125683228-125775821	huvec_48	huvec_50	OK	0.489303	1.15373	2.35791	1.23751	0.40784	0.1769	0.997447
XLOC_054734	XLOC_054734	AC006387.1	chr7:107044704-107161811	huvec_48	huvec_50	OK	0.439736	1.03492	2.3535	1.2348	0.534296	0.41865	0.997447
XLOC_006055	XLOC_006055	MTND1P23	chr1:586070-859446	huvec_48	huvec_50	OK	0.596574	1.40285	2.35151	1.23359	0.0843929	0.64545	0.997447
XLOC_009125	XLOC_009125	AC114495.2	chr1:31259567-31296788	huvec_48	huvec_50	OK	0.432046	1.01596	2.35151	1.23359	0.201127	0.6665	0.997447
XLOC_018600	XLOC_018600	AC073487.1	chr12:55743121-55842966	huvec_48	huvec_50	OK	0.310314	0.729707	2.35151	1.23359	0.103778	0.64815	0.997447
XLOC_018724	XLOC_018724	PCNPP3	chr12:65278642-65663299	huvec_48	huvec_50	OK	0.377341	0.887323	2.35151	1.23359	0.217001	0.6682	0.997447
XLOC_020360	XLOC_020360	RPL13AP25	chr13:54440703-54441315	huvec_48	huvec_50	OK	0.247421	0.581813	2.35151	1.23359	0.906819	0.3761	0.997447
XLOC_023774	XLOC_023774	ARRDC4	chr15:97960702-97973833	huvec_48	huvec_50	OK	0.157518	0.370405	2.35151	1.23359	1.75069	0.0896	0.997447
XLOC_035193	XLOC_035193	AC009948.1	chr2:178413634-178461409	huvec_48	huvec_50	OK	0.198472	0.466709	2.35151	1.23359	0.233103	0.66415	0.997447
XLOC_055704	XLOC_055704	NPM1P6	chr8:61057157-61714640	huvec_48	huvec_50	OK	0.606257	1.42562	2.35151	1.23359	0.26432	0.69	0.997447
XLOC_060292	XLOC_060292	RPS7P14	chrX:74409517-74410100	huvec_48	huvec_50	OK	0.266277	0.626154	2.35151	1.23359	0.906819	0.3761	0.997447
XLOC_007155	XLOC_007155	SLC44A3	chr1:94613813-94895246	huvec_48	huvec_50	OK	0.257375	0.60463	2.34922	1.23218	0.672069	0.30295	0.997447
XLOC_011238	XLOC_011238	PFKFB3	chr10:6144933-6254644	huvec_48	huvec_50	OK	22.4693	52.7715	2.3486	1.23181	1.37866	0.01895	0.80354
XLOC_058474	XLOC_058474	GPR107	chr9:130053425-130140169	huvec_48	huvec_50	OK	12.9036	30.2774	2.34643	1.23047	0.583044	0.1439	0.997447
XLOC_049473	XLOC_049473	SCGB3A1	chr5:180590104-180591499	huvec_48	huvec_50	OK	0.367752	0.862819	2.3462	1.23032	0.898117	0.34745	0.997447
XLOC_028243	XLOC_028243	AC025362.1,SNHG25	chr17:64145969-64146476	huvec_48	huvec_50	OK	60.0227	140.602	2.34248	1.22803	0.954038	0.29415	0.997447
XLOC_032797	XLOC_032797	SYCE2	chr19:12891159-12919293	huvec_48	huvec_50	OK	0.700096	1.63751	2.33898	1.22588	0.279786	0.6318	0.997447
XLOC_040298	XLOC_040298	AL096701.3	chr22:31399603-31662432	huvec_48	huvec_50	OK	0.195394	0.456679	2.33722	1.22479	0.100959	0.53625	0.997447
XLOC_035320	XLOC_035320	BZW1	chr2:200678232-200827338	huvec_48	huvec_50	OK	36.3107	84.6752	2.33196	1.22154	1.83653	0.04765	0.997447
XLOC_038734	XLOC_038734	GGT7	chr20:34844719-34927962	huvec_48	huvec_50	OK	0.8808	2.05161	2.32926	1.21987	0.612779	0.41245	0.997447
XLOC_038492	XLOC_038492	JAG1	chr20:10637683-10994924	huvec_48	huvec_50	OK	3.40439	7.91705	2.32554	1.21757	3.07979	0.00045	0.120422
XLOC_045165	XLOC_045165	MIR4453HG	chr4:152536263-152539263	huvec_48	huvec_50	OK	0.398411	0.926223	2.32479	1.2171	2.06259	0.05075	0.997447
XLOC_057742	XLOC_057742	PRSS3	chr9:33750465-33920399	huvec_48	huvec_50	OK	29.3529	68.1991	2.32342	1.21625	0.691706	0.25585	0.997447
XLOC_040509	XLOC_040509	FBLN1	chr22:45502237-45601135	huvec_48	huvec_50	OK	0.196794	0.45712	2.32284	1.21588	0.45591	0.15675	0.997447
XLOC_010209	XLOC_010209	KCNN3	chr1:154697454-154870281	huvec_48	huvec_50	OK	0.372621	0.864922	2.32118	1.21486	1.08186	0.1753	0.997447
XLOC_049897	XLOC_049897	TCF19	chr6:31158546-31180731	huvec_48	huvec_50	OK	0.149551	0.345886	2.31283	1.20966	0.813563	0.36125	0.997447
XLOC_061339	XLOC_061339	ZXDA	chrX:57906707-57910820	huvec_48	huvec_50	OK	0.241832	0.555978	2.29903	1.20102	1.95611	0.05975	0.997447
XLOC_016631	XLOC_016631	LINC02449	chr12:8232511-8242948	huvec_48	huvec_50	OK	0.271805	0.624569	2.29786	1.20029	0.647023	0.40985	0.997447
XLOC_006510	XLOC_006510	LINC01715	chr1:28643227-28648581	huvec_48	huvec_50	OK	0.240372	0.552083	2.29679	1.19962	0.848167	0.35415	0.997447
XLOC_027374	XLOC_027374	MAP2K4	chr17:11998352-12143830	huvec_48	huvec_50	OK	3.74099	8.58055	2.29366	1.19765	3.16041	0.00085	0.158737
XLOC_023077	XLOC_023077	FAM98B	chr15:38454126-38487710	huvec_48	huvec_50	OK	15.1894	34.8278	2.2929	1.19718	1.1684	0.137	0.997447
XLOC_022881	XLOC_022881	AC242376.2	chr15:23309606-23314566	huvec_48	huvec_50	OK	0.248152	0.568946	2.29273	1.19707	1.06286	0.2746	0.997447
XLOC_016452	XLOC_016452	AP001000.1	chr11:127940912-127941654	huvec_48	huvec_50	OK	0.313006	0.717637	2.29273	1.19706	1.06447	0.31335	0.997447
XLOC_035910	XLOC_035910	AC012065.3	chr2:20560447-20651130	huvec_48	huvec_50	OK	0.713989	1.63698	2.29272	1.19706	0.280889	0.6632	0.997447
XLOC_036262	XLOC_036262	AC016734.1	chr2:63106878-63827843	huvec_48	huvec_50	OK	0.37401	0.857502	2.29272	1.19706	0.1659	0.6782	0.997447
XLOC_014829	XLOC_014829	SORL1	chr11:121447330-121633763	huvec_48	huvec_50	OK	0.233842	0.536045	2.29234	1.19682	1.2067	0.065	0.997447
XLOC_012533	XLOC_012533	ARMC4	chr10:27775185-27999079	huvec_48	huvec_50	OK	0.722935	1.65516	2.2895	1.19503	1.08874	0.1839	0.997447
XLOC_009653	XLOC_009653	ZNHIT6	chr1:85649416-85708433	huvec_48	huvec_50	OK	2.5372	5.80657	2.28857	1.19445	3.43268	0.0009	0.158737
XLOC_042105	XLOC_042105	AC107027.1	chr3:131462211-131520880	huvec_48	huvec_50	OK	0.54399	1.24323	2.28539	1.19244	0.241672	0.4709	0.997447
XLOC_052137	XLOC_052137	GVQW2	chr6:138725210-138793319	huvec_48	huvec_50	OK	0.43534	0.994609	2.28467	1.19199	0.470976	0.4704	0.997447
XLOC_012497	XLOC_012497	PIP4K2A	chr10:22534853-22714578	huvec_48	huvec_50	OK	5.9006	13.4774	2.28407	1.19161	3.41724	0.00025	0.0881875
XLOC_047522	XLOC_047522	ISOC1	chr5:129094748-129114028	huvec_48	huvec_50	OK	4.91081	11.2147	2.28368	1.19135	3.18375	0.0016	0.213414
XLOC_034307	XLOC_034307	ANKRD53	chr2:70900575-71079808	huvec_48	huvec_50	OK	0.298988	0.681691	2.27999	1.18903	0.185753	0.48805	0.997447
XLOC_011307	XLOC_011307	OLAH	chr10:15032226-15073852	huvec_48	huvec_50	OK	0.210521	0.479515	2.27775	1.18761	0.598237	0.1815	0.997447
XLOC_010944	XLOC_010944	AL353593.1	chr1:228203502-228378876	huvec_48	huvec_50	OK	0.17652	0.401985	2.27728	1.18731	1.24017	0.16065	0.997447
XLOC_010877	XLOC_010877	AIDA	chr1:222668012-222735196	huvec_48	huvec_50	OK	4.36328	9.90806	2.27078	1.18319	1.60919	0.0962	0.997447
XLOC_061480	XLOC_061480	ITM2A	chrX:79360383-79367667	huvec_48	huvec_50	OK	1.60609	3.64647	2.2704	1.18295	0.735961	0.2474	0.997447
XLOC_041667	XLOC_041667	KBTBD8	chr3:66998306-67011210	huvec_48	huvec_50	OK	0.59176	1.34198	2.26778	1.18128	1.69462	0.02895	0.907743
XLOC_002917	XLOC_002917	TRBC2	KI270803.1:824013-825718	huvec_48	huvec_50	OK	0.427898	0.970272	2.26753	1.18112	1.18921	0.2414	0.997447
XLOC_053538	XLOC_053538	KDM7A-DT	chr7:140177183-140179640	huvec_48	huvec_50	OK	0.209732	0.475574	2.26753	1.18112	1.52506	0.1427	0.997447
XLOC_060696	XLOC_060696	AL136169.1	chrX:135037280-135040355	huvec_48	huvec_50	OK	0.650628	1.47112	2.26108	1.17701	2.09697	0.0441	0.997447
XLOC_042215	XLOC_042215	CPA3	chr3:148791101-148960112	huvec_48	huvec_50	OK	0.714874	1.61409	2.25787	1.17496	1.48225	0.10105	0.997447
XLOC_036198	XLOC_036198	CLHC1	chr2:55172546-55235853	huvec_48	huvec_50	OK	6.16273	13.8957	2.2548	1.17299	0.0776195	0.44285	0.997447
XLOC_041408	XLOC_041408	MOBP	chr3:39467197-39529479	huvec_48	huvec_50	OK	0.255619	0.575888	2.25292	1.17179	0.715738	0.15085	0.997447
XLOC_012246	XLOC_012246	FANK1	chr10:125896538-126009592	huvec_48	huvec_50	OK	2.2894	5.14637	2.24791	1.16859	2.02384	0.02825	0.901424
XLOC_051866	XLOC_051866	CCNC	chr6:99432378-99589899	huvec_48	huvec_50	OK	15.9323	35.8119	2.24775	1.16848	1.37264	0.01755	0.789508
XLOC_058836	XLOC_058836	UBE2R2-AS1	chr9:33750465-33920399	huvec_48	huvec_50	OK	0.302317	0.678688	2.24495	1.16669	0.177071	0.47095	0.997447
XLOC_013043	XLOC_013043	FGFBP3	chr10:91906583-91909486	huvec_48	huvec_50	OK	0.158059	0.354783	2.24462	1.16648	1.36817	0.1826	0.997447
XLOC_027480	XLOC_027480	AC026271.1	chr17:18635005-18682262	huvec_48	huvec_50	OK	0.324325	0.727988	2.24462	1.16648	0.722783	0.47645	0.997447
XLOC_043295	XLOC_043295	ABI3BP	chr3:100749155-100993515	huvec_48	huvec_50	OK	3.68179	8.24423	2.23919	1.16298	1.3564	0.0101	0.609969
XLOC_034621	XLOC_034621	IL18R1,IL1RL1	chr2:102311501-102398775	huvec_48	huvec_50	OK	49.2695	109.972	2.23205	1.15837	3.32049	0.00025	0.0881875
XLOC_060237	XLOC_060237	MED12	chrX:71118555-71142454	huvec_48	huvec_50	OK	3.62064	8.07345	2.22984	1.15694	1.60378	0.0582	0.997447
XLOC_058879	XLOC_058879	FAM166B	chr9:35490110-35563899	huvec_48	huvec_50	OK	0.238678	0.531223	2.22569	1.15425	0.195663	0.52785	0.997447
XLOC_017273	XLOC_017273	HMGA2	chr12:65758019-65966295	huvec_48	huvec_50	OK	25.3771	56.4512	2.22449	1.15348	2.77865	0.0009	0.158737
XLOC_050290	XLOC_050290	AL080250.1	chr6:75285013-75493800	huvec_48	huvec_50	OK	0.279935	0.622146	2.22247	1.15216	0.390155	0.36895	0.997447
XLOC_033349	XLOC_033349	AC021092.1	chr19:44094338-44134822	huvec_48	huvec_50	OK	0.304317	0.675848	2.22087	1.15112	0.690744	0.42335	0.997447
XLOC_033368	XLOC_033368	EXOC3L2	chr19:45071499-45305284	huvec_48	huvec_50	OK	1.27197	2.82029	2.21726	1.14878	0.599473	0.49115	0.997447
XLOC_039794	XLOC_039794	LCA5L	chr21:39377697-39515506	huvec_48	huvec_50	OK	0.319877	0.707513	2.21183	1.14524	0.399345	0.19435	0.997447
XLOC_043971	XLOC_043971	EHHADH	chr3:185162870-185281990	huvec_48	huvec_50	OK	0.674617	1.49112	2.21032	1.14426	1.00612	0.0795	0.997447
XLOC_044036	XLOC_044036	LINC00887	chr3:194296190-194322871	huvec_48	huvec_50	OK	0.18943	0.418416	2.20882	1.14327	0.648114	0.30395	0.997447
XLOC_031007	XLOC_031007	CCBE1	chr18:59430938-59698111	huvec_48	huvec_50	OK	1.20957	2.66835	2.20603	1.14146	1.71654	0.0377	0.979094
XLOC_003581	XLOC_003581	ARHGAP23	KI270857.1:2463727-2547694	huvec_48	huvec_50	OK	0.176116	0.388275	2.20465	1.14055	0.544469	0.1973	0.997447
XLOC_008571	XLOC_008571	AL451007.2	chr1:244731023-244731586	huvec_48	huvec_50	OK	0.187366	0.413056	2.20454	1.14048	0.683572	0.5064	0.997447
XLOC_009611	XLOC_009611	AC103591.2	chr1:77979174-78138444	huvec_48	huvec_50	OK	0.23974	0.528518	2.20455	1.14048	0.147334	0.6742	0.997447
XLOC_011291	XLOC_011291	AL590677.1	chr10:13438483-13530262	huvec_48	huvec_50	OK	0.380038	0.837811	2.20455	1.14048	0.249868	0.6406	0.997447
XLOC_012713	XLOC_012713	AC016397.2	chr10:48443835-48445820	huvec_48	huvec_50	OK	0.341058	0.751878	2.20455	1.14048	1.59549	0.1178	0.997447
XLOC_015468	XLOC_015468	AC023232.1	chr11:47905322-47905607	huvec_48	huvec_50	OK	1.53226	3.37795	2.20455	1.14048	0.908677	0.38455	0.997447
XLOC_017635	XLOC_017635	ATXN2-AS	chr12:111405947-111600256	huvec_48	huvec_50	OK	0.239095	0.527095	2.20454	1.14048	0.0845755	0.6478	0.997447
XLOC_023069	XLOC_023069	AC078909.1	chr15:36889203-37101299	huvec_48	huvec_50	OK	0.258294	0.569421	2.20455	1.14048	0.221888	0.65155	0.997447
XLOC_024117	XLOC_024117	AC039056.2	chr15:41828091-41972557	huvec_48	huvec_50	OK	0.218946	0.482675	2.20454	1.14048	0.063452	0.65225	0.997447
XLOC_029061	XLOC_029061	UBL5P2	chr17:32141225-32253374	huvec_48	huvec_50	OK	1.70657	3.76222	2.20455	1.14048	0.195858	0.65595	0.997447
XLOC_032581	XLOC_032581	SMIM24	chr19:3473985-3480525	huvec_48	huvec_50	OK	0.147642	0.325483	2.20454	1.14048	0.531658	0.4012	0.997447
XLOC_035991	XLOC_035991	FTH1P3	chr2:27381194-27409591	huvec_48	huvec_50	OK	0.177053	0.39032	2.20454	1.14048	0.0707266	0.6476	0.997447
XLOC_037594	XLOC_037594	TPM3P8	chr2:230415941-230580006	huvec_48	huvec_50	OK	0.15334	0.338044	2.20454	1.14048	0.0840017	0.65345	0.997447
XLOC_039356	XLOC_039356	RN7SL678P	chr21:37208502-37268497	huvec_48	huvec_50	OK	0.672584	1.48274	2.20454	1.14048	0.142608	0.66125	0.997447
XLOC_042855	XLOC_042855	RPL29P11	chr3:36993331-37050918	huvec_48	huvec_50	OK	0.233314	0.514351	2.20454	1.14048	0.184595	0.6547	0.997447
XLOC_042984	XLOC_042984	TMEM89	chr3:48620758-48621769	huvec_48	huvec_50	OK	0.180845	0.39868	2.20454	1.14048	0.683572	0.5064	0.997447
XLOC_044164	XLOC_044164	AL590235.2	chr4:3450637-3453108	huvec_48	huvec_50	OK	0.177053	0.39032	2.20454	1.14048	0.683572	0.5064	0.997447
XLOC_046338	XLOC_046338	RPL14P3	chr4:140257285-140385726	huvec_48	huvec_50	OK	0.161015	0.354965	2.20455	1.14048	0.139239	0.65615	0.997447
XLOC_050792	XLOC_050792	BTF3P10	chr6:149977470-149979105	huvec_48	huvec_50	OK	0.461842	1.01815	2.20454	1.14048	0.908677	0.37325	0.997447
XLOC_057794	XLOC_057794	CCIN	chr9:36169387-36171334	huvec_48	huvec_50	OK	0.193604	0.426809	2.20455	1.14048	1.31439	0.20305	0.997447
XLOC_060281	XLOC_060281	ATP5MDP1	chrX:73940434-74293574	huvec_48	huvec_50	OK	3.52216	7.76476	2.20454	1.14048	0.12211	0.65725	0.997447
XLOC_015962	XLOC_015962	PAK1	chr11:77321706-77477030	huvec_48	huvec_50	OK	4.71347	10.349	2.19562	1.13464	1.26271	0.1003	0.997447
XLOC_020641	XLOC_020641	RAB20	chr13:110523065-110561722	huvec_48	huvec_50	OK	2.12302	4.65745	2.19379	1.13343	2.46186	0.01695	0.778332
XLOC_030013	XLOC_030013	ARHGAP28	chr18:6727052-6915716	huvec_48	huvec_50	OK	1.69123	3.69885	2.18708	1.129	2.08277	0.003	0.314615
XLOC_050114	XLOC_050114	POLH	chr6:43576149-43629264	huvec_48	huvec_50	OK	3.65759	7.99758	2.18657	1.12867	0.873946	0.196	0.997447
XLOC_052457	XLOC_052457	PMS2CL	chr7:6710127-6753862	huvec_48	huvec_50	OK	0.850546	1.85699	2.18329	1.1265	1.09897	0.1914	0.997447
XLOC_010815	XLOC_010815	AC011700.1,PROX1-AS1	chr1:213817750-214041510	huvec_48	huvec_50	OK	0.323188	0.705447	2.18278	1.12616	0.336533	0.0731	0.997447
XLOC_019654	XLOC_019654	WDFY2	chr13:51584454-51845177	huvec_48	huvec_50	OK	0.915118	1.99595	2.18108	1.12505	0.974719	0.12045	0.997447
XLOC_011964	XLOC_011964	TBC1D12	chr10:94402540-94613905	huvec_48	huvec_50	OK	3.95862	8.63149	2.18043	1.12461	0.693671	0.3907	0.997447
XLOC_013419	XLOC_013419	EPS8L2	chr11:644232-727727	huvec_48	huvec_50	OK	1.55477	3.38995	2.18035	1.12457	0.422864	0.3333	0.997447
XLOC_039845	XLOC_039845	AATBC	chr21:43805757-43812567	huvec_48	huvec_50	OK	0.693672	1.50909	2.17551	1.12136	1.45018	0.1471	0.997447
XLOC_007219	XLOC_007219	AMY2B,RNPC3	chr1:103525690-103579534	huvec_48	huvec_50	OK	7.15608	15.5674	2.17541	1.12129	1.25448	0.02705	0.899888
XLOC_059112	XLOC_059112	RFK	chr9:76385525-76394517	huvec_48	huvec_50	OK	12.2233	26.5871	2.17512	1.12109	3.35969	0.00055	0.135501
XLOC_009458	XLOC_009458	AC119674.2,PLPP3	chr1:56145720-56645301	huvec_48	huvec_50	OK	7.28756	15.8065	2.16897	1.11701	2.93576	0.00105	0.169761
XLOC_025775	XLOC_025775	IL34	chr16:70579894-70660682	huvec_48	huvec_50	OK	0.307104	0.665028	2.16548	1.11469	0.879334	0.219	0.997447
XLOC_049386	XLOC_049386	BOD1	chr5:173607144-173616659	huvec_48	huvec_50	OK	23.5426	50.9806	2.16546	1.11468	3.00338	0.00125	0.18132
XLOC_016676	XLOC_016676	EIF2S3B	chr12:10505601-10523135	huvec_48	huvec_50	OK	0.265463	0.574584	2.16446	1.11401	1.30703	0.18135	0.997447
XLOC_008384	XLOC_008384	LINC01703	chr1:226083589-226090465	huvec_48	huvec_50	OK	0.153152	0.331094	2.16187	1.11228	0.481866	0.48	0.997447
XLOC_024080	XLOC_024080	PLCB2	chr15:40278175-40307935	huvec_48	huvec_50	OK	1.01412	2.19154	2.16103	1.11171	1.1998	0.1189	0.997447
XLOC_036375	XLOC_036375	AC005041.1,C2orf81	chr2:74198609-74421662	huvec_48	huvec_50	OK	0.578103	1.24832	2.15934	1.11058	0.0905198	0.5373	0.997447
XLOC_043443	XLOC_043443	MYLK	chr3:123585299-123884331	huvec_48	huvec_50	OK	4.84863	10.4682	2.159	1.11036	0.85619	0.17675	0.997447
XLOC_031261	XLOC_031261	ANKRD24	chr19:4183353-4224814	huvec_48	huvec_50	OK	0.264458	0.570782	2.15831	1.1099	0.990784	0.24175	0.997447
XLOC_016114	XLOC_016114	SESN3	chr11:95150538-95234391	huvec_48	huvec_50	OK	0.583927	1.25745	2.15344	1.10664	2.24763	0.00915	0.587626
XLOC_057434	XLOC_057434	SLC45A4	chr8:141207165-141308305	huvec_48	huvec_50	OK	0.661186	1.42195	2.15061	1.10474	1.90669	0.02195	0.836847
XLOC_047224	XLOC_047224	BHMT2	chr5:78997563-79236038	huvec_48	huvec_50	OK	0.17701	0.380447	2.1493	1.10386	0.686329	0.18205	0.997447
XLOC_006217	XLOC_006217	EXOSC10-AS1	chr1:11066617-11102100	huvec_48	huvec_50	OK	1.40004	3.00139	2.14379	1.10017	0.272686	0.62245	0.997447
XLOC_037212	XLOC_037212	TTC30A	chr2:177603088-177618742	huvec_48	huvec_50	OK	0.566819	1.21464	2.14291	1.09957	2.42487	0.0168	0.778332
XLOC_043289	XLOC_043289	FILIP1L	chr3:99817836-100260264	huvec_48	huvec_50	OK	2.35701	5.05031	2.14268	1.09941	0.898059	0.20375	0.997447
XLOC_022053	XLOC_022053	MIS18BP1	chr14:45203189-45253540	huvec_48	huvec_50	OK	9.44844	20.2344	2.14156	1.09866	1.4255	0.07615	0.997447
XLOC_032521	XLOC_032521	CIRBP-AS1	chr19:1259383-1274880	huvec_48	huvec_50	OK	0.409914	0.877855	2.14156	1.09866	0.26361	0.70755	0.997447
XLOC_060987	XLOC_060987	NPM1P9	chrX:14834475-14835319	huvec_48	huvec_50	OK	0.368534	0.789237	2.14156	1.09866	1.1008	0.28355	0.997447
XLOC_042964	XLOC_042964	CSPG5	chr3:47562237-47580792	huvec_48	huvec_50	OK	0.284016	0.606772	2.1364	1.09518	0.852142	0.3228	0.997447
XLOC_009767	XLOC_009767	SASS6	chr1:99968382-100132955	huvec_48	huvec_50	OK	2.3294	4.97289	2.13484	1.09413	0.672191	0.2899	0.997447
XLOC_025196	XLOC_025196	MOSMO	chr16:22007479-22092485	huvec_48	huvec_50	OK	0.449026	0.957988	2.13348	1.09321	1.05605	0.19845	0.997447
XLOC_014355	XLOC_014355	FOLR3	chr11:72114868-72139892	huvec_48	huvec_50	OK	0.208518	0.443648	2.12762	1.08924	0.422775	0.51405	0.997447
XLOC_009250	XLOC_009250	MYCL	chr1:39895425-39902256	huvec_48	huvec_50	OK	0.558631	1.18847	2.12747	1.08914	1.23596	0.09115	0.997447
XLOC_030206	XLOC_030206	AC017100.1	chr18:31622246-31686823	huvec_48	huvec_50	OK	0.594057	1.2634	2.12673	1.08864	0.639551	0.49385	0.997447
XLOC_031545	XLOC_031545	HSH2D,RAB8A	chr19:16111888-16158575	huvec_48	huvec_50	OK	30.9539	65.708	2.12277	1.08595	1.50094	0.0572	0.997447
XLOC_044961	XLOC_044961	METTL14	chr4:118685391-118715433	huvec_48	huvec_50	OK	3.8903	8.25208	2.12119	1.08488	1.72125	0.05665	0.997447
XLOC_031929	XLOC_031929	DLL3	chr19:39498894-39508481	huvec_48	huvec_50	OK	0.174557	0.369772	2.11835	1.08294	0.837937	0.20985	0.997447
XLOC_026351	XLOC_026351	NOMO2	chr16:18417324-18562211	huvec_48	huvec_50	OK	0.819532	1.7351	2.11718	1.08215	1.45806	0.0792	0.997447
XLOC_009191	XLOC_009191	COL8A2	chr1:36095238-36125222	huvec_48	huvec_50	OK	0.15914	0.336806	2.11641	1.08162	1.51764	0.0977	0.997447
XLOC_007781	XLOC_007781	AL592295.1	chr1:161399408-161470523	huvec_48	huvec_50	OK	0.247789	0.524411	2.11636	1.08159	0.734029	0.48325	0.997447
XLOC_011528	XLOC_011528	AL450326.1	chr10:43420737-43422100	huvec_48	huvec_50	OK	0.3029	0.641047	2.11637	1.08159	0.961071	0.3514	0.997447
XLOC_011633	XLOC_011633	AC010996.1	chr10:56361478-56364714	huvec_48	huvec_50	OK	0.195112	0.412927	2.11636	1.08159	0.961071	0.3514	0.997447
XLOC_020658	XLOC_020658	AL139384.2	chr13:112602827-112606417	huvec_48	huvec_50	OK	0.199406	0.422016	2.11637	1.08159	1.56889	0.13115	0.997447
XLOC_024466	XLOC_024466	AC079322.1	chr15:72398301-72602987	huvec_48	huvec_50	OK	0.181093	0.383259	2.11637	1.08159	0.221499	0.70345	0.997447
XLOC_024983	XLOC_024983	AC004232.2	chr16:3263742-3318852	huvec_48	huvec_50	OK	0.523604	1.10814	2.11637	1.08159	0.217499	0.7028	0.997447
XLOC_025109	XLOC_025109	AC140504.1,BMERB1,MPV17L	chr16:15395753-15643154	huvec_48	huvec_50	OK	0.230852	0.488567	2.11636	1.08159	0.611966	0.13445	0.997447
XLOC_043281	XLOC_043281	AC021660.4	chr3:98497603-98593648	huvec_48	huvec_50	OK	0.357388	0.756362	2.11636	1.08159	0.160693	0.69765	0.997447
XLOC_048411	XLOC_048411	SERBP1P6	chr5:42423438-42721878	huvec_48	huvec_50	OK	0.231485	0.489906	2.11636	1.08159	0.827667	0.4038	0.997447
XLOC_053413	XLOC_053413	AC018638.2	chr7:128652840-128653243	huvec_48	huvec_50	OK	0.84192	1.78181	2.11636	1.08159	0.961071	0.3514	0.997447
XLOC_009212	XLOC_009212	C1orf109	chr1:37681569-37692249	huvec_48	huvec_50	OK	2.89039	6.11482	2.11557	1.08105	2.18558	0.01105	0.642349
XLOC_038090	XLOC_038090	ARHGAP40	chr20:38601933-38651035	huvec_48	huvec_50	OK	0.262037	0.55433	2.11546	1.08097	0.98485	0.26725	0.997447
XLOC_019525	XLOC_019525	CCNA1	chr13:36431519-36442870	huvec_48	huvec_50	OK	2.05375	4.34258	2.11446	1.08029	2.38508	0.0166	0.77372
XLOC_055796	XLOC_055796	GDAP1	chr8:74234699-74488872	huvec_48	huvec_50	OK	0.547056	1.15404	2.10955	1.07693	1.17637	0.0745	0.997447
XLOC_052978	XLOC_052978	AUTS2	chr7:69598295-70793506	huvec_48	huvec_50	OK	0.44491	0.938499	2.10941	1.07684	0.811457	0.06345	0.997447
XLOC_055936	XLOC_055936	SDC2	chr8:96493812-96611790	huvec_48	huvec_50	OK	0.534365	1.12706	2.10916	1.07667	1.21819	0.10305	0.997447
XLOC_041333	XLOC_041333	ZNF860	chr3:31657889-32077580	huvec_48	huvec_50	OK	0.257691	0.543393	2.1087	1.07635	0.518369	0.53635	0.997447
XLOC_007467	XLOC_007467	BCL9	chr1:147541500-147626216	huvec_48	huvec_50	OK	0.919113	1.93775	2.10828	1.07607	2.42529	0.0084	0.587626
XLOC_042606	XLOC_042606	MELTF-AS1	chr3:196988620-197029817	huvec_48	huvec_50	OK	2.98072	6.27869	2.10643	1.07481	0.925074	0.2543	0.997447
XLOC_033220	XLOC_033220	FBXO27	chr19:38915265-39032785	huvec_48	huvec_50	OK	0.623528	1.31128	2.103	1.07245	0.85352	0.122	0.997447
XLOC_025836	XLOC_025836	ZFP1	chr16:75148493-75172236	huvec_48	huvec_50	OK	0.471851	0.990993	2.10022	1.07054	0.783699	0.2715	0.997447
XLOC_043595	XLOC_043595	DZIP1L	chr3:138061989-138115818	huvec_48	huvec_50	OK	0.964014	2.02079	2.09622	1.0678	1.28657	0.0781	0.997447
XLOC_035999	XLOC_035999	RBKS	chr2:27771716-28338901	huvec_48	huvec_50	OK	1.08349	2.2704	2.09545	1.06726	0.397721	0.6275	0.997447
XLOC_034765	XLOC_034765	ACTR3	chr2:113890062-113962596	huvec_48	huvec_50	OK	53.1307	111.186	2.09269	1.06536	2.53677	0.00915	0.587626
XLOC_009334	XLOC_009334	ZSWIM5	chr1:45016398-45306209	huvec_48	huvec_50	OK	0.308039	0.643795	2.08998	1.06349	1.52352	0.078	0.997447
XLOC_055736	XLOC_055736	AC009879.2,AC009879.3,ADHFE1,RRS1,VXN	chr8:66363773-66518524	huvec_48	huvec_50	OK	12.4857	26.0933	2.08985	1.0634	2.87481	0.00205	0.250536
XLOC_006641	XLOC_006641	BMP8A	chr1:39491635-39559671	huvec_48	huvec_50	OK	0.186479	0.389176	2.08697	1.06141	1.26028	0.1813	0.997447
XLOC_041410	XLOC_041410	MYRIP	chr3:39808913-40309698	huvec_48	huvec_50	OK	0.56386	1.17586	2.08538	1.06031	1.92694	0.03105	0.941264
XLOC_037733	XLOC_037733	ZCCHC3	chr20:297569-300321	huvec_48	huvec_50	OK	11.4855	23.9244	2.08301	1.05866	3.2184	0.0012	0.18132
XLOC_012613	XLOC_012613	NAMPTP1	chr10:36521720-36524234	huvec_48	huvec_50	OK	0.526011	1.09519	2.08207	1.05802	1.82846	0.07495	0.997447
XLOC_042374	XLOC_042374	AC092919.2	chr3:171058413-171469702	huvec_48	huvec_50	OK	0.913131	1.89948	2.08018	1.05671	0.629813	0.4896	0.997447
XLOC_036059	XLOC_036059	HEATR5B	chr2:36968382-37084372	huvec_48	huvec_50	OK	2.2021	4.57886	2.07932	1.05611	1.44024	0.027	0.899888
XLOC_044351	XLOC_044351	TBC1D19	chr4:26576436-26756223	huvec_48	huvec_50	OK	1.15442	2.39963	2.07865	1.05564	1.95935	0.0231	0.836847
XLOC_054954	XLOC_054954	ZC3HAV1L	chr7:139025705-139036042	huvec_48	huvec_50	OK	0.604846	1.25722	2.07858	1.05559	1.69928	0.099	0.997447
XLOC_042980	XLOC_042980	PFKFB4,UCN2	chr3:48517683-48563781	huvec_48	huvec_50	OK	10.5301	21.8642	2.07635	1.05405	3.11355	0.001	0.165117
XLOC_037666	XLOC_037666	RAB17	chr2:237574321-237601614	huvec_48	huvec_50	OK	1.0407	2.15935	2.0749	1.05304	1.06526	0.1991	0.997447
XLOC_009800	XLOC_009800	VAV3	chr1:107571160-107994607	huvec_48	huvec_50	OK	0.686506	1.42408	2.07439	1.05268	1.29819	0.0418	0.997447
XLOC_017758	XLOC_017758	ORAI1	chr12:121626549-121642677	huvec_48	huvec_50	OK	0.574433	1.19117	2.07364	1.05217	1.49285	0.121	0.997447
XLOC_017814	XLOC_017814	AC122688.3	chr12:125065433-125143333	huvec_48	huvec_50	OK	0.206919	0.428793	2.07227	1.05121	0.464725	0.5344	0.997447
XLOC_033508	XLOC_033508	KCNC3	chr19:50311936-50383388	huvec_48	huvec_50	OK	0.311483	0.64405	2.06769	1.04802	0.508333	0.63735	0.997447
XLOC_010359	XLOC_010359	ADAMTS4	chr1:161184301-161214395	huvec_48	huvec_50	OK	2.82269	5.82635	2.06411	1.04552	1.04301	0.13645	0.997447
XLOC_029711	XLOC_029711	ABCA9	chr17:68867288-69060949	huvec_48	huvec_50	OK	1.1255	2.3159	2.05766	1.04101	0.642533	0.2001	0.997447
XLOC_006273	XLOC_006273	AL391094.1	chr1:15226372-15227549	huvec_48	huvec_50	OK	0.265412	0.546106	2.05758	1.04095	0.975161	0.33315	0.997447
XLOC_007021	XLOC_007021	AC113935.1	chr1:77088988-77219430	huvec_48	huvec_50	OK	1.43713	2.95701	2.05758	1.04095	0.432965	0.5651	0.997447
XLOC_008124	XLOC_008124	RPL34P6	chr1:200863807-200864152	huvec_48	huvec_50	OK	0.7063	1.45327	2.05758	1.04095	0.745836	0.4449	0.997447
XLOC_008724	XLOC_008724	AL513477.2	chr1:2315039-2391707	huvec_48	huvec_50	OK	0.277204	0.570368	2.05757	1.04095	0.381153	0.5595	0.997447
XLOC_008785	XLOC_008785	Z98884.1	chr1:7784319-7853512	huvec_48	huvec_50	OK	0.161467	0.33223	2.05757	1.04095	0.473323	0.37705	0.997447
XLOC_023331	XLOC_023331	AC092755.2	chr15:59594874-59689534	huvec_48	huvec_50	OK	0.507672	1.04457	2.05757	1.04095	0.0893325	0.6677	0.997447
XLOC_024515	XLOC_024515	RPL36AP45	chr15:75186650-75186968	huvec_48	huvec_50	OK	1.72043	3.53992	2.05758	1.04095	0.975161	0.33315	0.997447
XLOC_027752	XLOC_027752	AC004223.4	chr17:34927858-35121522	huvec_48	huvec_50	OK	0.773578	1.5917	2.05758	1.04095	0.142717	0.6772	0.997447
XLOC_032617	XLOC_032617	AC005339.1	chr19:4639515-4670370	huvec_48	huvec_50	OK	1.60289	3.29806	2.05757	1.04095	0.0990544	0.69135	0.997447
XLOC_037994	XLOC_037994	AL121583.1	chr20:32355052-32355734	huvec_48	huvec_50	OK	0.422605	0.869541	2.05757	1.04095	0.975161	0.33315	0.997447
XLOC_038126	XLOC_038126	RPL27AP	chr20:43652522-43653291	huvec_48	huvec_50	OK	0.435762	0.896612	2.05757	1.04095	0.745836	0.4449	0.997447
XLOC_041200	XLOC_041200	AC018809.1	chr3:9933821-9945413	huvec_48	huvec_50	OK	0.289067	0.594776	2.05757	1.04095	0.176142	0.6824	0.997447
XLOC_041254	XLOC_041254	RN7SL4P	chr3:15560698-15859771	huvec_48	huvec_50	OK	1.0459	2.15201	2.05757	1.04095	0.124243	0.67485	0.997447
XLOC_048456	XLOC_048456	AC008966.2	chr5:52673185-53094779	huvec_48	huvec_50	OK	0.404453	0.832193	2.05758	1.04095	0.0891446	0.6698	0.997447
XLOC_051960	XLOC_051960	AL358942.1	chr6:112616702-112617880	huvec_48	huvec_50	OK	0.207733	0.427426	2.05757	1.04095	0.975161	0.33315	0.997447
XLOC_058174	XLOC_058174	AL161729.4	chr9:95442979-95517057	huvec_48	huvec_50	OK	1.11133	2.28664	2.05757	1.04095	0.578154	0.5374	0.997447
XLOC_027325	XLOC_027325	CYB5D1	chr17:7856684-7912760	huvec_48	huvec_50	OK	2.95356	6.06443	2.05326	1.03792	0.637452	0.49475	0.997447
XLOC_034422	XLOC_034422	SH2D6	chr2:85418503-85437029	huvec_48	huvec_50	OK	0.18788	0.385087	2.04964	1.03537	0.34719	0.2493	0.997447
XLOC_013618	XLOC_013618	AMPD3	chr11:10308312-10507579	huvec_48	huvec_50	OK	1.58286	3.24301	2.04883	1.0348	0.667483	0.19795	0.997447
XLOC_028432	XLOC_028432	AC061992.2	chr17:78360452-78373911	huvec_48	huvec_50	OK	0.411512	0.843102	2.04879	1.03477	0.897778	0.35035	0.997447
XLOC_037560	XLOC_037560	DOCK10	chr2:224765089-225042445	huvec_48	huvec_50	OK	7.74917	15.8576	2.04636	1.03306	1.78812	0.04015	0.987253
XLOC_030970	XLOC_030970	CCDC68	chr18:54901508-54959461	huvec_48	huvec_50	OK	0.287591	0.58702	2.04116	1.02939	1.18124	0.11305	0.997447
XLOC_034733	XLOC_034733	TTL	chr2:112482155-112541739	huvec_48	huvec_50	OK	11.6612	23.7973	2.04072	1.02908	2.5093	0.003	0.314615
XLOC_043545	XLOC_043545	ASTE1	chr3:130850594-131381656	huvec_48	huvec_50	OK	1.58387	3.22909	2.03873	1.02768	0.348911	0.4254	0.997447
XLOC_023587	XLOC_023587	IL16	chr15:81159574-81324183	huvec_48	huvec_50	OK	0.902308	1.83516	2.03385	1.02422	1.07586	0.1584	0.997447
XLOC_039934	XLOC_039934	AP000547.3,TPTEP1	chr22:16601886-16704477	huvec_48	huvec_50	OK	0.480914	0.977726	2.03306	1.02365	0.514873	0.4853	0.997447
XLOC_046424	XLOC_046424	TMEM154	chr4:152618627-152680012	huvec_48	huvec_50	OK	2.04975	4.16564	2.03227	1.02309	1.29953	0.05725	0.997447
XLOC_034557	XLOC_034557	CNNM4	chr2:96760901-96811874	huvec_48	huvec_50	OK	0.49213	0.999918	2.03182	1.02277	1.6088	0.05965	0.997447
XLOC_023120	XLOC_023120	AC020661.1	chr15:40906810-40910337	huvec_48	huvec_50	OK	0.179114	0.363675	2.03041	1.02177	0.865761	0.3026	0.997447
XLOC_049471	XLOC_049471	GFPT2	chr5:180300697-180353336	huvec_48	huvec_50	OK	1.56258	3.16604	2.02616	1.01875	2.15953	0.01505	0.744325
XLOC_054423	XLOC_054423	TYW1B	chr7:72558743-72828200	huvec_48	huvec_50	OK	0.312887	0.633569	2.02491	1.01786	1.51747	0.10205	0.997447
XLOC_037374	XLOC_037374	ICA1L	chr2:202773149-202871985	huvec_48	huvec_50	OK	0.564298	1.14234	2.02436	1.01746	0.708403	0.0922	0.997447
XLOC_031338	XLOC_031338	SNAPC2	chr19:7920337-7923250	huvec_48	huvec_50	OK	20.3303	41.1386	2.02351	1.01686	0.927846	0.0532	0.997447
XLOC_033736	XLOC_033736	ZNF418	chr19:57921883-57935393	huvec_48	huvec_50	OK	1.00735	2.03459	2.01974	1.01418	1.02181	0.21485	0.997447
XLOC_053752	XLOC_053752	NOS3	chr7:150991016-151024499	huvec_48	huvec_50	OK	29.2309	59.0106	2.01877	1.01348	1.5628	0.0694	0.997447
XLOC_052998	XLOC_052998	GTF2IP4	chr7:73154937-73207283	huvec_48	huvec_50	OK	0.255382	0.514743	2.01558	1.0112	1.28837	0.1909	0.997447
XLOC_036350	XLOC_036350	CYP26B1	chr2:72129237-72148038	huvec_48	huvec_50	OK	0.238787	0.4805	2.01225	1.00881	1.02559	0.14545	0.997447
XLOC_042336	XLOC_042336	SERPINI1	chr3:167735242-167825568	huvec_48	huvec_50	OK	0.344128	0.692254	2.01162	1.00836	0.705723	0.3239	0.997447
XLOC_036727	XLOC_036727	MALL	chr2:110083869-110116566	huvec_48	huvec_50	OK	1.25905	2.53263	2.01154	1.0083	1.23785	0.2097	0.997447
XLOC_015466	XLOC_015466	NUP160	chr11:47778086-47848555	huvec_48	huvec_50	OK	0.607077	1.22045	2.01037	1.00746	0.755015	0.11965	0.997447
XLOC_021881	XLOC_021881	SLC7A8	chr14:23125294-23183674	huvec_48	huvec_50	OK	0.381251	0.764691	2.00574	1.00413	0.958911	0.09945	0.997447
XLOC_042951	XLOC_042951	ALS2CL	chr3:46668994-46693704	huvec_48	huvec_50	OK	2.11715	4.24549	2.00529	1.00381	1.65974	0.0641	0.997447
XLOC_060546	XLOC_060546	PLS3	chrX:115518181-115650861	huvec_48	huvec_50	OK	82.156	164.66	2.00424	1.00305	3.09881	0.0015	0.204224
XLOC_053412	XLOC_053412	AC018638.4	chr7:128651184-128652334	huvec_48	huvec_50	OK	0.392098	0.785816	2.00413	1.00298	1.1733	0.2358	0.997447
XLOC_052415	XLOC_052415	LFNG	chr7:2512528-2529177	huvec_48	huvec_50	OK	4.50551	9.02075	2.00216	1.00156	2.57638	0.0088	0.587626
XLOC_027409	XLOC_027409	AC015922.3	chr17:15789015-15789705	huvec_48	huvec_50	OK	2.07835	1.03854	-2.00122	-1.00087	-1.31236	0.1868	0.997447
XLOC_032857	XLOC_032857	AC005785.2	chr19:15353384-15419141	huvec_48	huvec_50	OK	2.3645	1.18153	-2.00122	-1.00087	-0.237226	0.72285	0.997447
XLOC_045504	XLOC_045504	LINC02482	chr4:6648694-6676755	huvec_48	huvec_50	OK	8.42282	4.20718	-2.00201	-1.00145	-0.791877	0.41165	0.997447
XLOC_050644	XLOC_050644	AL021408.1	chr6:132085083-132099279	huvec_48	huvec_50	OK	0.415574	0.207167	-2.00599	-1.00431	-0.552527	0.5281	0.997447
XLOC_027509	XLOC_027509	SLC47A1	chr17:19495384-19597922	huvec_48	huvec_50	OK	5.03037	2.50753	-2.00611	-1.0044	-1.19493	0.18035	0.997447
XLOC_008327	XLOC_008327	AC096642.1	chr1:219270773-219273387	huvec_48	huvec_50	OK	0.644254	0.321108	-2.00635	-1.00457	-1.51193	0.1334	0.997447
XLOC_022523	XLOC_022523	AL163051.1	chr14:96500809-96567111	huvec_48	huvec_50	OK	0.593206	0.295665	-2.00635	-1.00457	-0.186559	0.72385	0.997447
XLOC_032578	XLOC_032578	AC005264.1	chr19:3136032-3163749	huvec_48	huvec_50	OK	0.367025	0.182932	-2.00635	-1.00457	-1.11787	0.25845	0.997447
XLOC_028187	XLOC_028187	CA4	chr17:60149941-60170899	huvec_48	huvec_50	OK	0.498233	0.247917	-2.00968	-1.00697	-0.669718	0.3567	0.997447
XLOC_040628	XLOC_040628	AC016027.1	chr22:18076526-18146554	huvec_48	huvec_50	OK	1.63463	0.812724	-2.0113	-1.00813	-0.423763	0.60385	0.997447
XLOC_061468	XLOC_061468	ATRX	chrX:77504877-77786233	huvec_48	huvec_50	OK	47.8405	23.7823	-2.0116	-1.00834	-1.59282	0.0151	0.744325
XLOC_009068	XLOC_009068	TENT5B	chr1:27005019-27012850	huvec_48	huvec_50	OK	0.495883	0.245969	-2.01604	-1.01152	-1.34813	0.1807	0.997447
XLOC_011092	XLOC_011092	AL590682.1	chr1:240763333-241357230	huvec_48	huvec_50	OK	3.79248	1.88115	-2.01604	-1.01152	-0.939091	0.3219	0.997447
XLOC_050500	XLOC_050500	AL359711.2	chr6:109382794-109383666	huvec_48	huvec_50	OK	0.807135	0.400357	-2.01604	-1.01152	-1.05064	0.2896	0.997447
XLOC_050180	XLOC_050180	7SK	chr6:52995619-52995950	huvec_48	huvec_50	OK	8.4978	4.21506	-2.01606	-1.01154	-1.31257	0.1707	0.997447
XLOC_047589	XLOC_047589	C5orf24,DDX46	chr5:134758770-134859735	huvec_48	huvec_50	OK	141.258	70.0334	-2.01701	-1.01222	-1.86776	0.01755	0.789508
XLOC_031214	XLOC_031214	AC005306.1	chr19:1985437-2034881	huvec_48	huvec_50	OK	24.2622	12.0255	-2.01756	-1.01262	-0.767502	0.43575	0.997447
XLOC_057726	XLOC_057726	ANKRD18B	chr9:33524393-33573009	huvec_48	huvec_50	OK	51.6363	25.5742	-2.01908	-1.0137	-0.869858	0.35565	0.997447
XLOC_055310	XLOC_055310	MICU3	chr8:17027237-17122642	huvec_48	huvec_50	OK	1.88305	0.932457	-2.01945	-1.01396	-0.960497	0.19005	0.997447
XLOC_018871	XLOC_018871	DUSP6	chr12:89347234-89353271	huvec_48	huvec_50	OK	144.962	71.7722	-2.01975	-1.01417	-2.9877	0.002	0.248336
XLOC_006485	XLOC_006485	FAM76A	chr1:27725978-27763122	huvec_48	huvec_50	OK	4.30863	2.13175	-2.02117	-1.01519	-1.62881	0.04345	0.997447
XLOC_058855	XLOC_058855	RPP25L	chr9:34610485-34612104	huvec_48	huvec_50	OK	20.6205	10.1851	-2.02458	-1.01762	-2.6275	0.0092	0.587626
XLOC_054727	XLOC_054727	ATXN7L1	chr7:105605066-105876604	huvec_48	huvec_50	OK	6.25083	3.08664	-2.02512	-1.01801	-1.08419	0.2069	0.997447
XLOC_049031	XLOC_049031	GDF9	chr5:132861180-132868847	huvec_48	huvec_50	OK	0.529744	0.261495	-2.02583	-1.01851	-0.23711	0.57445	0.997447
XLOC_045921	XLOC_045921	CXCL2	chr4:74097039-74099196	huvec_48	huvec_50	OK	8.36481	4.1242	-2.02823	-1.02022	-2.27469	0.02465	0.865594
XLOC_016342	XLOC_016342	CCDC153	chr11:119185456-119196769	huvec_48	huvec_50	OK	1.42604	0.702866	-2.02889	-1.02069	-1.31704	0.1124	0.997447
XLOC_032390	XLOC_032390	NAT14	chr19:55485187-55487568	huvec_48	huvec_50	OK	81.4746	40.12	-2.03077	-1.02203	-2.55942	0.01075	0.63201
XLOC_031603	XLOC_031603	PGPEP1	chr19:18340597-18369950	huvec_48	huvec_50	OK	21.842	10.7507	-2.03168	-1.02267	-1.05836	0.2245	0.997447
XLOC_038218	XLOC_038218	LINC01273	chr20:50171808-50176676	huvec_48	huvec_50	OK	2.09296	1.02915	-2.03368	-1.02409	-1.29654	0.14565	0.997447
XLOC_012005	XLOC_012005	AL391684.1	chr10:99430918-99463259	huvec_48	huvec_50	OK	0.462442	0.226676	-2.0401	-1.02864	-1.21957	0.1129	0.997447
XLOC_018075	XLOC_018075	PZP	chr12:9148839-9208395	huvec_48	huvec_50	OK	0.395976	0.194016	-2.04095	-1.02923	-0.867781	0.1409	0.997447
XLOC_008051	XLOC_008051	FDPSP1	chr1:187070699-187686628	huvec_48	huvec_50	OK	0.349988	0.171459	-2.04123	-1.02944	-0.850436	0.35795	0.997447
XLOC_012673	XLOC_012673	AL358394.1	chr10:45000922-45181427	huvec_48	huvec_50	OK	0.914143	0.447838	-2.04124	-1.02944	-0.18533	0.69645	0.997447
XLOC_021876	XLOC_021876	AL132780.4	chr14:23016542-23035230	huvec_48	huvec_50	OK	2.60774	1.27753	-2.04124	-1.02944	-0.275395	0.70645	0.997447
XLOC_023299	XLOC_023299	AC025271.4	chr15:57553954-57555680	huvec_48	huvec_50	OK	0.399038	0.195488	-2.04124	-1.02944	-1.11001	0.2715	0.997447
XLOC_027072	XLOC_027072	AC040169.3	chr16:84053760-84116942	huvec_48	huvec_50	OK	0.742262	0.363633	-2.04124	-1.02944	-0.142337	0.69495	0.997447
XLOC_031730	XLOC_031730	AC073534.2	chr19:24146700-24147081	huvec_48	huvec_50	OK	1.7007	0.833173	-2.04123	-1.02944	-0.849252	0.3881	0.997447
XLOC_035119	XLOC_035119	DAP3P2	chr2:171491421-171491931	huvec_48	huvec_50	OK	0.988459	0.484245	-2.04124	-1.02944	-0.849252	0.3881	0.997447
XLOC_037278	XLOC_037278	AC013468.1	chr2:189674289-189765556	huvec_48	huvec_50	OK	0.768535	0.376505	-2.04123	-1.02944	-0.454142	0.45625	0.997447
XLOC_048674	XLOC_048674	AC020898.1	chr5:79236130-79327211	huvec_48	huvec_50	OK	0.520035	0.254765	-2.04123	-1.02944	-0.359358	0.3386	0.997447
XLOC_059902	XLOC_059902	FTLP2	chrX:30630297-30630825	huvec_48	huvec_50	OK	0.933801	0.457468	-2.04124	-1.02944	-0.849252	0.3881	0.997447
XLOC_040415	XLOC_040415	APOBEC3F	chr22:39040603-39055972	huvec_48	huvec_50	OK	7.28137	3.56706	-2.04128	-1.02947	-1.59273	0.0899	0.997447
XLOC_032504	XLOC_032504	AC009005.1	chr19:567209-583493	huvec_48	huvec_50	OK	1.38553	0.677547	-2.04492	-1.03205	-0.0887167	0.5861	0.997447
XLOC_058132	XLOC_058132	LINC00475	chr9:92141297-92160114	huvec_48	huvec_50	OK	3.1241	1.52716	-2.04569	-1.03259	-0.895831	0.21515	0.997447
XLOC_037092	XLOC_037092	FAP	chr2:162159761-162245151	huvec_48	huvec_50	OK	1.38041	0.674618	-2.04621	-1.03295	-0.915289	0.22665	0.997447
XLOC_042310	XLOC_042310	SMC4	chr3:160225495-160485773	huvec_48	huvec_50	OK	425.349	207.793	-2.04698	-1.0335	-1.87682	0.0411	0.997447
XLOC_061713	XLOC_061713	NKAPP1	chrX:120036235-120245267	huvec_48	huvec_50	OK	1.22332	0.5974	-2.04774	-1.03404	-0.632015	0.48485	0.997447
XLOC_040468	XLOC_040468	WBP2NL	chr22:41998724-42070842	huvec_48	huvec_50	OK	0.481465	0.23441	-2.05394	-1.0384	-0.245639	0.44725	0.997447
XLOC_022461	XLOC_022461	NRDE2	chr14:90256526-90331969	huvec_48	huvec_50	OK	31.3964	15.2816	-2.05452	-1.03881	-1.03542	0.27935	0.997447
XLOC_015454	XLOC_015454	AC090559.1	chr11:47381508-47416496	huvec_48	huvec_50	OK	0.387213	0.188387	-2.05541	-1.03943	-0.292963	0.6697	0.997447
XLOC_038814	XLOC_038814	CHD6	chr20:41402082-41618384	huvec_48	huvec_50	OK	19.2889	9.38058	-2.05626	-1.04003	-1.80277	0.0572	0.997447
XLOC_043124	XLOC_043124	FAM3D	chr3:58564116-58666834	huvec_48	huvec_50	OK	0.567995	0.276024	-2.05777	-1.04108	-0.295716	0.5675	0.997447
XLOC_018829	XLOC_018829	AC027288.2	chr12:78863992-79503396	huvec_48	huvec_50	OK	30.0045	14.5792	-2.05803	-1.04127	-0.848174	0.36415	0.997447
XLOC_043972	XLOC_043972	EIF2S2P2	chr3:185162870-185281990	huvec_48	huvec_50	OK	0.866548	0.420276	-2.06185	-1.04394	-0.638563	0.50425	0.997447
XLOC_018831	XLOC_018831	PPP1R12A	chr12:79574978-79942712	huvec_48	huvec_50	OK	199.753	96.8511	-2.06248	-1.04437	-1.44023	0.1432	0.997447
XLOC_015456	XLOC_015456	RAPSN	chr11:47437763-47449143	huvec_48	huvec_50	OK	20.0474	9.71474	-2.06361	-1.04517	-1.8173	0.0616	0.997447
XLOC_046243	XLOC_046243	NUDT6	chr4:122826707-122922968	huvec_48	huvec_50	OK	5.94264	2.87882	-2.06426	-1.04562	-1.21512	0.1983	0.997447
XLOC_037671	XLOC_037671	LINC02610	chr2:238224551-238300620	huvec_48	huvec_50	OK	1.03676	0.501218	-2.06848	-1.04858	-0.5172	0.57815	0.997447
XLOC_024737	XLOC_024737	FAM174B	chr15:92602909-92809884	huvec_48	huvec_50	OK	103.881	50.2062	-2.06909	-1.049	-2.02589	0.0275	0.901424
XLOC_052021	XLOC_052021	RNF217-AS1	chr6:123803864-125092633	huvec_48	huvec_50	OK	0.44291	0.213957	-2.07009	-1.04969	-0.312186	0.34105	0.997447
XLOC_040518	XLOC_040518	PPARA	chr22:46150520-46243756	huvec_48	huvec_50	OK	2.46317	1.1895	-2.07076	-1.05016	-0.786871	0.0951	0.997447
XLOC_032165	XLOC_032165	PRRG2	chr19:49555467-49591004	huvec_48	huvec_50	OK	1.22232	0.590261	-2.07081	-1.0502	-0.334502	0.737	0.997447
XLOC_011286	XLOC_011286	OPTN	chr10:12877458-13138308	huvec_48	huvec_50	OK	170.674	82.3531	-2.07247	-1.05135	-2.31693	0.01245	0.685236
XLOC_045093	XLOC_045093	RPSAP36	chr4:143336761-143474568	huvec_48	huvec_50	OK	1.69109	0.815958	-2.07252	-1.05139	-0.684345	0.49195	0.997447
XLOC_009884	XLOC_009884	RSBN1	chr1:113761831-113905201	huvec_48	huvec_50	OK	5.95961	2.87209	-2.07501	-1.05311	-1.70511	0.07725	0.997447
XLOC_008395	XLOC_008395	COQ8A	chr1:226897535-226987545	huvec_48	huvec_50	OK	8.64628	4.16462	-2.07613	-1.0539	-1.86558	0.0299	0.930016
XLOC_035493	XLOC_035493	GPBAR1	chr2:218259495-218263861	huvec_48	huvec_50	OK	1.3714	0.660251	-2.07709	-1.05457	-1.64951	0.08675	0.997447
XLOC_047054	XLOC_047054	SETD9	chr5:56900040-56971675	huvec_48	huvec_50	OK	8.19061	3.94142	-2.07809	-1.05525	-1.21178	0.1723	0.997447
XLOC_061088	XLOC_061088	DMD	chrX:31097676-33339441	huvec_48	huvec_50	OK	1.59577	0.767654	-2.07876	-1.05572	-1.01132	0.03945	0.979686
XLOC_008721	XLOC_008721	MORN1	chr1:2315039-2391707	huvec_48	huvec_50	OK	2.04844	0.985373	-2.07885	-1.05578	-0.963828	0.1692	0.997447
XLOC_043471	XLOC_043471	KLF15	chr3:126342634-126357408	huvec_48	huvec_50	OK	0.317873	0.152896	-2.07901	-1.0559	-0.993084	0.2187	0.997447
XLOC_012447	XLOC_012447	PPIAP30	chr10:15095384-15168693	huvec_48	huvec_50	OK	3.52129	1.69371	-2.07904	-1.05592	-0.217776	0.7229	0.997447
XLOC_014785	XLOC_014785	AP004609.3	chr11:118791253-118793137	huvec_48	huvec_50	OK	0.441887	0.212544	-2.07904	-1.05592	-1.231	0.228	0.997447
XLOC_015689	XLOC_015689	AP001160.4	chr11:62806859-62832051	huvec_48	huvec_50	OK	2.06719	0.994301	-2.07904	-1.05592	-0.25413	0.6999	0.997447
XLOC_024251	XLOC_024251	BCL2L10	chr15:52109262-52112775	huvec_48	huvec_50	OK	0.355006	0.170755	-2.07904	-1.05592	-0.895924	0.33175	0.997447
XLOC_047929	XLOC_047929	AC008429.2	chr5:172975510-172976374	huvec_48	huvec_50	OK	0.561616	0.270133	-2.07904	-1.05592	-0.947543	0.347	0.997447
XLOC_027135	XLOC_027135	AC134312.5	chr16:88177288-88195217	huvec_48	huvec_50	OK	0.334546	0.160865	-2.07967	-1.05636	-0.913699	0.3195	0.997447
XLOC_009343	XLOC_009343	CCDC17	chr1:45620043-45624057	huvec_48	huvec_50	OK	7.95267	3.823	-2.08022	-1.05673	-1.34257	0.09765	0.997447
XLOC_045015	XLOC_045015	LINC02615	chr4:128292750-128519398	huvec_48	huvec_50	OK	2.48091	1.19215	-2.08104	-1.0573	-1.53616	0.0838	0.997447
XLOC_019956	XLOC_019956	TEX29	chr13:111316183-111344249	huvec_48	huvec_50	OK	7.15529	3.43731	-2.08165	-1.05773	-2.10502	0.03545	0.979094
XLOC_042305	XLOC_042305	IL12A	chr3:159902044-160225299	huvec_48	huvec_50	OK	1.4066	0.675502	-2.0823	-1.05818	-1.23168	0.1601	0.997447
XLOC_028891	XLOC_028891	UPF3AP2	chr17:20009343-20403557	huvec_48	huvec_50	OK	0.400845	0.192248	-2.08504	-1.06008	-0.474283	0.5634	0.997447
XLOC_042391	XLOC_042391	NAALADL2	chr3:174438572-175810548	huvec_48	huvec_50	OK	0.737535	0.353211	-2.08809	-1.06218	-0.429664	0.3877	0.997447
XLOC_032912	XLOC_032912	AC010618.3	chr19:17468768-17521288	huvec_48	huvec_50	OK	2.15509	1.03164	-2.08899	-1.0628	-0.302326	0.68685	0.997447
XLOC_049622	XLOC_049622	CD83	chr6:14117255-14136918	huvec_48	huvec_50	OK	0.561685	0.268873	-2.08903	-1.06284	-1.4342	0.15	0.997447
XLOC_024522	XLOC_024522	AC068338.3	chr15:75346743-75455842	huvec_48	huvec_50	OK	9.24526	4.42177	-2.09085	-1.06409	-0.368709	0.51165	0.997447
XLOC_042078	XLOC_042078	H1FX-AS1	chr3:129314770-129326225	huvec_48	huvec_50	OK	9.721	4.63353	-2.09797	-1.06899	-0.668917	0.52975	0.997447
XLOC_047706	XLOC_047706	AC091825.3	chr5:142165766-142168387	huvec_48	huvec_50	OK	1.21495	0.578785	-2.09914	-1.0698	-1.94665	0.0585	0.997447
XLOC_024855	XLOC_024855	Z97634.1	chr16:366968-392960	huvec_48	huvec_50	OK	1.79147	0.852344	-2.10182	-1.07164	-0.162938	0.5252	0.997447
XLOC_017999	XLOC_017999	AC005845.1	chr12:6155034-6160719	huvec_48	huvec_50	OK	0.974583	0.462757	-2.10604	-1.07453	-1.01256	0.3326	0.997447
XLOC_020562	XLOC_020562	H2AFZP3	chr13:99200773-99386504	huvec_48	huvec_50	OK	2.3775	1.1289	-2.10603	-1.07453	-0.261912	0.701	0.997447
XLOC_042614	XLOC_042614	AC055764.2	chr3:197789699-197790369	huvec_48	huvec_50	OK	0.939145	0.44593	-2.10604	-1.07453	-1.01256	0.3326	0.997447
XLOC_047191	XLOC_047191	AC008897.3	chr5:75320154-75601144	huvec_48	huvec_50	OK	1.5652	0.743195	-2.10604	-1.07453	-0.149277	0.69715	0.997447
XLOC_056019	XLOC_056019	AC103853.2	chr8:104590732-106060524	huvec_48	huvec_50	OK	0.855019	0.405985	-2.10604	-1.07453	-0.465697	0.5072	0.997447
XLOC_061169	XLOC_061169	LINC02595	chrX:45847041-45851541	huvec_48	huvec_50	OK	0.34971	0.16605	-2.10605	-1.07454	-0.843226	0.2559	0.997447
XLOC_041224	XLOC_041224	PPARG	chr3:12287367-12434356	huvec_48	huvec_50	OK	1.88449	0.894751	-2.10616	-1.07462	-1.45758	0.03605	0.979094
XLOC_018464	XLOC_018464	FAM186B	chr12:49568217-49764934	huvec_48	huvec_50	OK	1.50605	0.714949	-2.10651	-1.07485	-0.141839	0.49735	0.997447
XLOC_034939	XLOC_034939	UBXN4	chr2:135741733-135785056	huvec_48	huvec_50	OK	136.771	64.8896	-2.10775	-1.0757	-1.59893	0.05445	0.997447
XLOC_016826	XLOC_016826	AC009509.4	chr12:27696387-27710803	huvec_48	huvec_50	OK	8.81496	4.17809	-2.10981	-1.07711	-1.22586	0.23055	0.997447
XLOC_051505	XLOC_051505	GUCA1B	chr6:42183283-42194956	huvec_48	huvec_50	OK	1.0945	0.518588	-2.11054	-1.07761	-1.80235	0.0821	0.997447
XLOC_035373	XLOC_035373	NBEAL1	chr2:203014878-203226378	huvec_48	huvec_50	OK	17.9542	8.50405	-2.11125	-1.0781	-1.90838	0.0606	0.997447
XLOC_037812	XLOC_037812	PLCB1	chr20:8077250-8968360	huvec_48	huvec_50	OK	45.2992	21.4297	-2.11385	-1.07987	-0.400892	0.19935	0.997447
XLOC_029526	XLOC_029526	AC006141.1	chr17:51177424-51260163	huvec_48	huvec_50	OK	2.36892	1.12016	-2.11481	-1.08052	-1.10149	0.25905	0.997447
XLOC_040812	XLOC_040812	LINC01638	chr22:27221348-27225134	huvec_48	huvec_50	OK	3.68387	1.74188	-2.11488	-1.08058	-1.48685	0.11535	0.997447
XLOC_015965	XLOC_015965	RSF1	chr11:77659995-77821017	huvec_48	huvec_50	OK	138.566	65.445	-2.11729	-1.08221	-1.65103	0.067	0.997447
XLOC_030426	XLOC_030426	TNFRSF11A	chr18:62325286-62391288	huvec_48	huvec_50	OK	6.31514	2.98177	-2.11792	-1.08265	-2.05797	0.00855	0.587626
XLOC_053463	XLOC_053463	LINC00513	chr7:130790207-131497694	huvec_48	huvec_50	OK	0.438248	0.206917	-2.11799	-1.08269	-0.22619	0.5686	0.997447
XLOC_041434	XLOC_041434	NKTR	chr3:42547968-42683793	huvec_48	huvec_50	OK	35.602	16.8037	-2.1187	-1.08318	-1.09753	0.1002	0.997447
XLOC_033511	XLOC_033511	FAM71E1	chr19:50466784-50490870	huvec_48	huvec_50	OK	0.420465	0.198324	-2.12009	-1.08413	-0.117052	0.568	0.997447
XLOC_052310	XLOC_052310	CAHM	chr6:163413064-163413960	huvec_48	huvec_50	OK	2.09411	0.987729	-2.12013	-1.08415	-1.56206	0.1325	0.997447
XLOC_035519	XLOC_035519	ZFAND2B	chr2:219195236-219209651	huvec_48	huvec_50	OK	53.0661	24.9892	-2.12356	-1.08649	-2.59017	0.00805	0.581135
XLOC_010098	XLOC_010098	RN7SL600P	chr1:150548561-150579738	huvec_48	huvec_50	OK	5.04438	2.37239	-2.12629	-1.08834	-0.125852	0.69105	0.997447
XLOC_014484	XLOC_014484	AP001767.4	chr11:83072051-83107789	huvec_48	huvec_50	OK	4.06074	1.90978	-2.12629	-1.08834	-0.65594	0.4869	0.997447
XLOC_043510	XLOC_043510	AC112484.3	chr3:128859715-128860526	huvec_48	huvec_50	OK	0.832542	0.391547	-2.12629	-1.08834	-1.0961	0.2813	0.997447
XLOC_058455	XLOC_058455	AL158151.4	chr9:129170433-129170940	huvec_48	huvec_50	OK	1.66366	0.782425	-2.12629	-1.08834	-1.0961	0.2813	0.997447
XLOC_017490	XLOC_017490	METAP2	chr12:95473519-95515839	huvec_48	huvec_50	OK	1043.29	490.143	-2.12854	-1.08987	-1.43867	0.1164	0.997447
XLOC_024821	XLOC_024821	PCSK6	chr15:101295418-101525202	huvec_48	huvec_50	OK	0.479087	0.224839	-2.1308	-1.09139	-0.493548	0.1648	0.997447
XLOC_023283	XLOC_023283	C15orf65	chr15:55202965-55508234	huvec_48	huvec_50	OK	3.77567	1.77024	-2.13286	-1.09279	-0.284915	0.6566	0.997447
XLOC_030862	XLOC_030862	AC023043.1	chr18:36129443-36187448	huvec_48	huvec_50	OK	2.65863	1.24548	-2.13462	-1.09398	-0.347666	0.61605	0.997447
XLOC_061855	XLOC_061855	MAP7D3	chrX:136213219-136256482	huvec_48	huvec_50	OK	32.9911	15.4317	-2.13788	-1.09618	-2.17345	0.0115	0.656219
XLOC_029843	XLOC_029843	USP36	chr17:78787380-78841441	huvec_48	huvec_50	OK	38.4466	17.973	-2.13913	-1.09703	-1.70396	0.0591	0.997447
XLOC_043100	XLOC_043100	ERC2	chr3:55508310-56468467	huvec_48	huvec_50	OK	1.37959	0.64448	-2.14062	-1.09803	-1.13331	0.11605	0.997447
XLOC_012437	XLOC_012437	AC069544.1	chr10:14877687-14878686	huvec_48	huvec_50	OK	0.720846	0.336523	-2.14204	-1.09898	-1.14959	0.272	0.997447
XLOC_014529	XLOC_014529	AP003120.1	chr11:88422399-88428176	huvec_48	huvec_50	OK	0.453701	0.211808	-2.14204	-1.09898	-1.14959	0.272	0.997447
XLOC_050310	XLOC_050310	IRAK1BP1	chr6:78867550-79081371	huvec_48	huvec_50	OK	1.35254	0.631421	-2.14206	-1.099	-0.344441	0.524	0.997447
XLOC_056779	XLOC_056779	CEBPD	chr8:47736912-47738164	huvec_48	huvec_50	OK	18.8259	8.76873	-2.14694	-1.10228	-2.99582	0.00415	0.392757
XLOC_024866	XLOC_024866	WDR90	chr16:649310-667833	huvec_48	huvec_50	OK	26.5503	12.3382	-2.15188	-1.1056	-2.12706	0.0182	0.797972
XLOC_022556	XLOC_022556	AL132709.7	chr14:101068282-101077910	huvec_48	huvec_50	OK	4.99363	2.31954	-2.15285	-1.10625	-1.08346	0.1835	0.997447
XLOC_008951	XLOC_008951	AKR7L	chr1:19265981-19274194	huvec_48	huvec_50	OK	0.360207	0.167177	-2.15464	-1.10745	-0.896615	0.19275	0.997447
XLOC_031470	XLOC_031470	RPS6P25	chr19:12891159-12919293	huvec_48	huvec_50	OK	1.17634	0.545957	-2.15464	-1.10745	-0.426854	0.3532	0.997447
XLOC_034767	XLOC_034767	AC110769.1,LINC01191	chr2:113970718-114007304	huvec_48	huvec_50	OK	8.3456	3.87287	-2.15489	-1.10761	-2.30614	0.0205	0.826443
XLOC_061583	XLOC_061583	ZMAT1	chrX:101882287-101932079	huvec_48	huvec_50	OK	5.13109	2.37564	-2.15988	-1.11095	-2.51919	0.0078	0.573762
XLOC_007910	XLOC_007910	DNM3	chr1:171841497-172468831	huvec_48	huvec_50	OK	1.07817	0.4983	-2.1637	-1.11349	-0.484128	0.50855	0.997447
XLOC_038437	XLOC_038437	AL353194.1	chr20:3888238-4015558	huvec_48	huvec_50	OK	2.97361	1.37352	-2.16496	-1.11433	-0.255693	0.70375	0.997447
XLOC_056589	XLOC_056589	GNRH1	chr8:25419257-25424654	huvec_48	huvec_50	OK	15.3569	7.09091	-2.16572	-1.11485	-2.08833	0.0337	0.958733
XLOC_042249	XLOC_042249	AADACP1	chr3:151733915-151928175	huvec_48	huvec_50	OK	0.530314	0.244822	-2.16612	-1.11511	-0.534046	0.2919	0.997447
XLOC_000265	XLOC_000265	GTF2H4,VARS2	GL000251.2:2387929-2406057	huvec_48	huvec_50	OK	0.788152	0.363628	-2.16747	-1.11601	-1.1723	0.05245	0.997447
XLOC_037198	XLOC_037198	LINC01116	chr2:176495254-176819310	huvec_48	huvec_50	OK	38.0622	17.5604	-2.1675	-1.11604	-2.98344	0.0025	0.28323
XLOC_055545	XLOC_055545	TCIM	chr8:40153481-40155310	huvec_48	huvec_50	OK	16.6327	7.67227	-2.1679	-1.1163	-3.14177	0.00165	0.213414
XLOC_007990	XLOC_007990	KIAA1614	chr1:180912896-181023121	huvec_48	huvec_50	OK	1.10505	0.509648	-2.16826	-1.11654	-0.246396	0.52115	0.997447
XLOC_046327	XLOC_046327	AC097376.3	chr4:139266164-139476609	huvec_48	huvec_50	OK	1.54912	0.712863	-2.1731	-1.11975	-0.444481	0.6606	0.997447
XLOC_057500	XLOC_057500	VPS28	chr8:144423600-144428563	huvec_48	huvec_50	OK	0.423671	0.19492	-2.17356	-1.12006	-0.732388	0.0743	0.997447
XLOC_055646	XLOC_055646	RGS20	chr8:53851794-53959303	huvec_48	huvec_50	OK	18.8166	8.65256	-2.17469	-1.12081	-2.54768	0.0085	0.587626
XLOC_042800	XLOC_042800	SLC4A7	chr3:27369567-27484420	huvec_48	huvec_50	OK	28.7399	13.2081	-2.17593	-1.12163	-2.02557	0.03205	0.949314
XLOC_052239	XLOC_052239	AL357075.5,CNKSR3,IPCEF1	chr6:154010495-154510685	huvec_48	huvec_50	OK	7.47937	3.43232	-2.1791	-1.12373	-2.34463	0.0089	0.587626
XLOC_033256	XLOC_033256	PRX	chr19:40393767-40413366	huvec_48	huvec_50	OK	1.22821	0.563275	-2.18048	-1.12465	-1.31831	0.07215	0.997447
XLOC_052047	XLOC_052047	AL356124.2	chr6:128883140-129576047	huvec_48	huvec_50	OK	4.4759	2.05241	-2.1808	-1.12486	-0.859766	0.3871	0.997447
XLOC_041395	XLOC_041395	TTC21A	chr3:39052012-39138903	huvec_48	huvec_50	OK	5.66801	2.5982	-2.18151	-1.12533	-0.583604	0.29025	0.997447
XLOC_040195	XLOC_040195	ADORA2A,SPECC1L,SPECC1L-ADORA2A	chr22:24270816-24528390	huvec_48	huvec_50	OK	58.823	26.9275	-2.1845	-1.1273	-3.06829	0.00125	0.18132
XLOC_056171	XLOC_056171	PHF20L1	chr8:132775357-132848807	huvec_48	huvec_50	OK	60.4587	27.6621	-2.18561	-1.12804	-1.77562	0.0367	0.979094
XLOC_017431	XLOC_017431	POC1B-AS1	chr12:89419717-89548005	huvec_48	huvec_50	OK	0.765051	0.349834	-2.1869	-1.12889	-0.501918	0.7621	0.997447
XLOC_014059	XLOC_014059	AP001350.2	chr11:58627434-58628528	huvec_48	huvec_50	OK	1.02288	0.467699	-2.18705	-1.12898	-1.40181	0.17195	0.997447
XLOC_012668	XLOC_012668	DEPP1	chr10:44793118-44995891	huvec_48	huvec_50	OK	468.778	214.046	-2.19008	-1.13098	-3.19102	0.0009	0.158737
XLOC_050174	XLOC_050174	EFHC1,PAQR8	chr6:52361420-52643058	huvec_48	huvec_50	OK	32.3019	14.7235	-2.1939	-1.1335	-0.61548	0.3917	0.997447
XLOC_062457	XLOC_062457	AC007244.1,HSFY2	chrY:18674032-19077563	huvec_48	huvec_50	OK	1.80826	0.823195	-2.19664	-1.13529	-0.917951	0.0955	0.997447
XLOC_055333	XLOC_055333	AC100800.1	chr8:18527302-19084730	huvec_48	huvec_50	OK	0.601971	0.273457	-2.20134	-1.13838	-0.67728	0.5187	0.997447
XLOC_003696	XLOC_003696	MED16	KI270868.1:46855-60469	huvec_48	huvec_50	OK	1.63121	0.739726	-2.20515	-1.14088	-1.00477	0.1871	0.997447
XLOC_009656	XLOC_009656	LINC02795	chr1:86288703-86320711	huvec_48	huvec_50	OK	1.89121	0.855585	-2.21043	-1.14432	-1.13629	0.22905	0.997447
XLOC_007930	XLOC_007930	GAS5-AS1	chr1:173799549-173903549	huvec_48	huvec_50	OK	2.15399	0.974066	-2.21134	-1.14492	-0.220661	0.7136	0.997447
XLOC_018269	XLOC_018269	AC009318.2	chr12:29142968-29381189	huvec_48	huvec_50	OK	2.93679	1.32806	-2.21134	-1.14492	-0.294423	0.6815	0.997447
XLOC_017760	XLOC_017760	TMEM120B	chr12:121712751-121803906	huvec_48	huvec_50	OK	4.61756	2.08754	-2.21196	-1.14533	-1.10299	0.12025	0.997447
XLOC_049373	XLOC_049373	DUSP1	chr5:172755456-172782334	huvec_48	huvec_50	OK	45.3867	20.5132	-2.21256	-1.14572	-3.49581	0.0003	0.0950265
XLOC_059817	XLOC_059817	REPS2	chrX:16946657-17153272	huvec_48	huvec_50	OK	2.58757	1.16919	-2.21313	-1.1461	-1.32639	0.13875	0.997447
XLOC_023506	XLOC_023506	AC068338.2	chr15:75346743-75455842	huvec_48	huvec_50	OK	1.12809	0.509518	-2.21403	-1.14668	-0.324761	0.65715	0.997447
XLOC_029286	XLOC_029286	DNAJC7	chr17:41966762-42098479	huvec_48	huvec_50	OK	1.77588	0.802098	-2.21404	-1.14668	-0.258231	0.7143	0.997447
XLOC_007301	XLOC_007301	C1orf162	chr1:111473791-111478512	huvec_48	huvec_50	OK	1.70552	0.770235	-2.21429	-1.14684	-1.58249	0.10535	0.997447
XLOC_016660	XLOC_016660	AC010186.2,AC010186.4,AC092821.1,AC092821.3,GOT2P3	chr12:9448294-9658412	huvec_48	huvec_50	OK	2.98308	1.34609	-2.21611	-1.14803	-1.56592	0.0778	0.997447
XLOC_043536	XLOC_043536	FAM86HP	chr3:130081830-130201336	huvec_48	huvec_50	OK	1.24359	0.561026	-2.21664	-1.14837	-0.910832	0.2261	0.997447
XLOC_007972	XLOC_007972	AXDND1	chr1:179365719-179575952	huvec_48	huvec_50	OK	0.398309	0.179673	-2.21686	-1.14852	-0.429778	0.3068	0.997447
XLOC_022514	XLOC_022514	SCARNA13,SNHG10	chr14:95521942-95544724	huvec_48	huvec_50	OK	42.0113	18.9492	-2.21705	-1.14864	-0.491739	0.5732	0.997447
XLOC_045746	XLOC_045746	TEC	chr4:48135782-48269838	huvec_48	huvec_50	OK	0.561105	0.252506	-2.22215	-1.15195	-0.681078	0.2873	0.997447
XLOC_015926	XLOC_015926	XRRA1	chr11:74748848-74949200	huvec_48	huvec_50	OK	4.06307	1.82805	-2.22263	-1.15226	-0.858795	0.1568	0.997447
XLOC_028091	XLOC_028091	ABCC3	chr17:50634776-50692253	huvec_48	huvec_50	OK	2.23781	1.00644	-2.22349	-1.15283	-1.34914	0.05235	0.997447
XLOC_057433	XLOC_057433	AC040970.1	chr8:141117277-141195808	huvec_48	huvec_50	OK	3.46115	1.55636	-2.22387	-1.15308	-0.568944	0.4355	0.997447
XLOC_018896	XLOC_018896	SOCS2-AS1	chr12:93542021-93583487	huvec_48	huvec_50	OK	0.83204	0.37348	-2.2278	-1.15562	-0.632806	0.41105	0.997447
XLOC_057428	XLOC_057428	AC107375.1	chr8:140505812-140508043	huvec_48	huvec_50	OK	1.86479	0.836883	-2.22826	-1.15591	-2.21925	0.03305	0.955797
XLOC_032690	XLOC_032690	RAB11B-AS1	chr19:8374372-8404434	huvec_48	huvec_50	OK	27.6398	12.3588	-2.23645	-1.16121	-0.718536	0.5002	0.997447
XLOC_037418	XLOC_037418	PLEKHM3	chr2:207821287-208025527	huvec_48	huvec_50	OK	3.48181	1.55584	-2.2379	-1.16214	-1.9199	0.05345	0.997447
XLOC_043757	XLOC_043757	AC084036.1	chr3:156037700-156555184	huvec_48	huvec_50	OK	10.0598	4.48422	-2.24338	-1.16568	-0.269636	0.7099	0.997447
XLOC_054560	XLOC_054560	AC002456.1	chr7:90335222-91210590	huvec_48	huvec_50	OK	1.15087	0.510689	-2.25356	-1.1722	-0.193325	0.55895	0.997447
XLOC_028407	XLOC_028407	MGAT5B	chr17:76868455-76969530	huvec_48	huvec_50	OK	1.09529	0.486016	-2.25361	-1.17223	-1.66185	0.0523	0.997447
XLOC_041387	XLOC_041387	SLC22A13	chr3:38265811-38278757	huvec_48	huvec_50	OK	0.546645	0.242552	-2.25372	-1.17231	-1.26625	0.1622	0.997447
XLOC_021219	XLOC_021219	ARID4A	chr14:58298503-58395641	huvec_48	huvec_50	OK	61.8087	27.4035	-2.2555	-1.17345	-2.02241	0.03245	0.949314
XLOC_010732	XLOC_010732	NUCKS1	chr1:205712821-205750182	huvec_48	huvec_50	OK	2034.13	901.462	-2.25648	-1.17407	-1.18975	0.23595	0.997447
XLOC_056298	XLOC_056298	RPL23AP53	chr8:213185-264703	huvec_48	huvec_50	OK	5.09262	2.25667	-2.2567	-1.17421	-0.997185	0.30615	0.997447
XLOC_042222	XLOC_042222	TM4SF1-AS1	chr3:149377777-149386583	huvec_48	huvec_50	OK	0.763816	0.338358	-2.25742	-1.17467	-0.940782	0.31025	0.997447
XLOC_007934	XLOC_007934	RABGAP1L	chr1:174110267-174995308	huvec_48	huvec_50	OK	19.2041	8.50682	-2.25749	-1.17472	-2.07088	0.0222	0.836847
[truncated: 973 more rows]

## Sheet: CoCl2 (-) HIF1A
test_id	gene_id	gene	locus	CoCl2	CoCl2 (-) HIF1A	status	CoCl2	CoCl2 (-) HIF1A	huvec_52 vs. huven_51 fold change	log2(fold_change)	test_stat	p_value	q_value
[truncated: 2,467 more rows]

[truncated: 6 more sheets: CoCl2 (-) EPAS1, DMOG (-) HIF1A, DMOG (-) EPAS1, HIF1&HIF2 miRNA targets hyp, HIF1&HIF2 miRNA targets CoCl2, HIF1&HIF2 miRNA targets DMOG]
