# Supplementary material for: Challenges in mimicking hypoxia: insights into HIF-regulated MiRNA expression induced by DMOG and CoCl2
Source: Cell Commun Signal. 2025 Oct 22;23:454. doi: 10.1186/s12964-025-02459-7 (PMC12542114; doi:10.1186/s12964-025-02459-7)
Supplement: Supplementary file 5 — Supplementary Material 5. [file 12964_2025_2459_MOESM5_ESM.xlsx]

## Sheet: Figure 6A 
The targets of Hypoxia-induced miRNA that were HIF-1 dependent and significatly reduced upon hypoxia (P<0.05)					The targets of CoCl2-induced miRNA that were HIF-1 dependent and significatly reduced upon hypoxia (P<0.05)					The targets of DMOG-induced miRNA that were HIF-1 dependent and significatly reduced upon hypoxia (P<0.05)
Gene id	2h	8h	16h		Gene id	2h	8h	16h		Gene id	2h	8h	16h
IDH3A	0.97381	0.75116	0.305247		NAP1L2	1.21518	0.706969	0.362967		PLXNA4	1.20858	0.851426	0.199849
SLC25A15	1.0322	0.8049	0.403094		HMOX1	1.10667	0.645778	0.401773		SLC16A7	1.145	0.650069	0.298336
NLGN1	1.0977	0.806027	0.440952		PTHLH	0.941572	0.642411	0.447987		TMEM120B	0.872198	0.622508	0.304609
DAGLA	1.55846	0.710779	0.46496		SLC19A1	1.01666	0.746552	0.450031		HSPH1	1.01497	0.711114	0.308058
RHBDD1	1.0426	0.839301	0.484945		ZFYVE28	1.12928	0.839369	0.456296		LRP8	1.15327	0.727068	0.319674
RAB23	0.935668	0.807442	0.525409		GPRIN1	1.04232	0.994899	0.492627		RRP7A	1.07779	0.758778	0.359427
NUP160	1.00797	0.791649	0.535364		DPH3	1.01346	0.750788	0.519806		GALNT12	1.05117	0.855781	0.362304
PAQR3	1.03368	0.756873	0.535734		PTPN1	1.10702	0.84569	0.55945		NRG1	1.09018	0.783814	0.375771
JAG1	0.997136	0.632415	0.561409		LSM12	1.02514	0.79386	0.56965		XYLB	0.934166	0.79862	0.379684
GSE1	1.2541	0.785413	0.577191		GSE1	1.2541	0.785413	0.577191		SLC20A1	1.1484	0.634421	0.422611
MCL1	1.00086	0.830287	0.594756		NRF1	1.07258	0.861927	0.59508		GMPPB	1.07562	0.849576	0.454883
BANF1	1.01236	0.935343	0.598014		TRIM36	1.03543	1.05042	0.595367		KCNC4	0.993735	0.764983	0.457788
SLC45A4	0.624419	0.272617	0.225074		SLC45A4	0.624419	0.272617	0.225074		PRMT6	1.02949	0.619428	0.474312
ANKRD33B	0.647331	0.40877	0.336661		GDAP1	0.705751	0.458283	0.648593		GPRIN1	1.04232	0.994899	0.492627
GDAP1	0.705751	0.458283	0.648593		STEAP2	1.06229	0.556435	0.257314		ZNF81	1.09316	0.714724	0.493963
SHISA2	0.970247	0.489039	0.667782		TRPV3	0	0.0193622	0.113488		SDC1	1.19193	0.94759	0.50116
PER3	0.936979	0.501509	0.553357		SPTA1	0	1.58636	8.51506		MCFD2	1.12776	0.866349	0.512741
CDH11	4.60967	0.532184	1.86174		PLEKHH1	0.00948455	0.971715	1.57134		PAQR3	1.03368	0.756873	0.535734
BCAS4	0.695748	0.555778	0.464959		SAMD12	0.130535	0.404728	0.490837		PLEKHG4	1.33743	1.00932	0.55395
ITGB1	0.594734	0.56441	0.76824		ZNF554	0.192712	0.361414	0.931801		ZNF655	1.09582	0.836277	0.557196
CHN2	0.0779476	0.148516	0.0280944		PCLO	0.261056	0.29005	0.278443		PUS7L	0.790039	0.125145	0.46951
SDK1	0.0811073	0.118964	0.182105		ACKR2	0.281341	0.377932	0.159238		ATP2B3	0.684405	0.383127	0.239096
C12orf54	0.168777	0.486348	1.21294		MACROD2	0.366496	0.607503	0.373576		PPARGC1B	1.08899	0.449719	0.165239
ZNF774	0.448104	0.423938	0.550304		HOMER2	0.371166	0.387635	0.488503		PER3	0.936979	0.501509	0.553357
SNAP91	0.489342	0.16791	0.878711		RASSF5	0.383361	0.533359	0.607901		C22orf46	0.761839	0.515775	0.503293
					COMMD5	0.41514	0.809858	0.825395		CHSY3	0.943477	0.529462	0.542833
					KLF13	0.45649	0.420244	0.556346		IL1RL1	1.15702	0.546874	0.0601395
					EML6	0.476365	0.591285	0.662283		CROT	0.622336	0.604371	0.676107
					FMNL1	0.530534	0.825949	0.719671		BMPR1A	0	0.992659	1.96327
					EDNRB	0.531198	0.460265	0.87131		LBH	0.0197823	0.21096	0.224397
					GPR153	0.59124	0.991529	1.37962		SAMD12	0.130535	0.404728	0.490837
										ZNF554	0.192712	0.361414	0.931801
										FAM227A	0.238799	1.87261	0.351661
										WDR5B	0.284629	0.69267	1.00663
										TSSK6	0.571367	0.815048	0.660921
										STMN1	0.585242	0.716952	0.815143

## Sheet: Figure 6B
The targets of Hypoxia-induced miRNA that were HIF-2 dependent and significatly reduced upon hypoxia (P<0.05)					The targets of CoCl2-induced miRNA that were HIF-2 dependent and significatly reduced upon hypoxia (P<0.05)					The targets of DMOG-induced miRNA that were HIF-2 dependent and significatly reduced upon hypoxia (P<0.05)
Gene id	2h	8h	16h		Gene id	2h	8h	16h		Gene id	2h	8h	16h
IDH3A	0.97381	0.75116	0.305247		ANGPT1	1.14267	0.823895	0.302973		PLXNA4	1.20858	0.851426	0.199849
HMGA2	1.1295	0.775266	0.355639		HMGA2	1.1295	0.775266	0.355639		LRP8	1.15327	0.727068	0.319674
SASS6	0.940113	0.644402	0.375499		NAP1L2	1.21518	0.706969	0.362967		PCDH7	1.25262	0.841087	0.359332
NRXN3	1.05444	0.70696	0.441878		SLC37A2	1.13878	0.718787	0.426823		NLGN1	1.02254	0.800322	0.390938
ZNF215	1.06705	0.738938	0.446362		SLC19A1	1.01666	0.746552	0.450031		ADORA2B	1.12692	0.783673	0.401082
TCF19	1.1659	1.01759	0.475472		ANKRD44	1.12531	0.80768	0.519329		CCDC68	1.26957	0.871819	0.415659
PAK1	1.13681	0.925472	0.510545		KCNAB2	0.863573	0.930892	0.570477		KCNC4	0.993735	0.764983	0.457788
ADAMTS4	0.800083	0.751302	0.528311		KBTBD8	0.793418	0.406145	0.257431		MCFD2	1.12776	0.866349	0.512741
NUP160	1.00797	0.791649	0.535364		GDAP1	0.705751	0.458283	0.648593		KCNAB1	1.07219	0.868757	0.518805
ARHGAP23	1.21217	0.925403	0.539841		PPARGC1B	1.10223	0.474378	0.168105		PPAP2B	1.12073	0.682993	0.527958
JAG1	0.997136	0.632415	0.561409		FOXP2	0.197516	0.403616	0.902156		ADAMTS4	0.800083	0.751302	0.528311
GSE1	1.2541	0.785413	0.577191		ADD2	0.279265	1.04857	0.132253		ZNF655	1.09582	0.836277	0.557196
BZW1	0.990735	0.955537	0.604483		EML6	0.476365	0.591285	0.662283		PTPN1	1.10702	0.84569	0.55945
LRRIQ1	1.27737	0.0969536	0.300341		STK33	0.516486	0.450115	0.549465		DIRAS3	1.01004	0.643295	0.5721
KBTBD8	0.793418	0.406145	0.257431							NRF1	1.07258	0.861927	0.59508
KCNN3	0.776834	0.433933	0.631016							KIF16B	1.24525	0.797869	0.60774
GDAP1	0.705751	0.458283	0.648593							MYLK	0.766365	0	0.261323
SHISA2	0.970247	0.489039	0.667782							SLC45A4	0.624419	0.272617	0.225074
NHS	5.19824	0.579448	2.43667							ADAMTS9	1.06386	0.325027	0.149725
POLR1A	0.94672	0.583384	0.52904							C22orf46	0.761839	0.515775	0.503293
CYP26B1	0.0229767	0.156471	0							RASGRF1	2.68977	0.59766	0.955428
CHN2	0.0779476	0.148516	0.0280944							NDUFA4L2	0	0.471213	5.33577
CCDC184	0.372016	0.962803	0.0542374							GDF9	0.0902453	0.268207	0
ESPN	0.386892	0.99856	0.580248							GPD1	0.345457	0.177195	0.208208
GRIK4	0.432191	0.716743	1.1585							EPHB3	0.404352	0.182645	0
BMP8A	0.499375	0.415346	0.954246							SLC6A9	0.520995	0.650166	0.683378
IL16	0.564461	0.644791	0.738323

## Sheet: Figure 6C
GO inputs (targets assigned based on miRDIP to HIF-1-dependent miRNA are depicted with gray bacground while ones assigned to HIF-2-dependent have white bacground)					https://maayanlab.cloud/Enrichr/enrich
Hypoxia	CoCl2	DMOG				Database	Term	Overlap	P-value (below 0.05 marked red)	Adjusted P-value (below 0.05 marked red)	Odds Ratio	Combined Score	Genes
ACTR3	ABCG2	ABHD15				ARCHS4 TFs Coexp
ACVR1B	ACKR2	ACP2			Hypoxia	1	HIF1A human tf ARCHS4 coexpression	17/299	7.793300476009043E-8	1.247707406209048E-4	5.489477696029694	89.84856668022523	ITGB1;ACTR3;PFKFB3;WDR1;NTN4;PARVA;ATP11B;BZW1;EXT1;KCTD9;RAB23;ITGA11;CDH11;CALU;ADAM9;MET;MCL1
ADAM9	ACVR1B	ACTN2				2	ID4 human tf ARCHS4 coexpression	15/299	2.2202277399761753E-6	0.0017772923058509283	4.764524647887324	62.02410913847945	ARRDC4;AUTS2;GRIK4;SULF1;TTL;SLC25A16;IQCK;CRISPLD1;DPYSL3;LRIG1;ZNF678;KCNN3;PLPP3;FGFBP3;CDON
ADM2	ADAM9	AKR1C1				3	MKX human tf ARCHS4 coexpression	14/299	1.0680220972997085E-5	0.005699677925922777	4.410639501980758	50.489106575239546	ITGB1;NTN4;PARVA;SULF1;PKD2;ARHGAP23;EXT1;KCTD9;RAB23;ITGA11;CDH11;COL8A2;CALU;ADAM9
AIDA	AGO3	AKR1C2				4	TBX18 human tf ARCHS4 coexpression	13/299	4.769373635128108E-5	0.010908238842628716	4.06234361968307	40.42320523820197	ITGB1;TGFB2;NTN4;PARVA;SULF1;EXT1;DDX39B;RAB23;CDH11;CALU;ADAM9;PLPP3;VGLL3
AMPD3	ATP5MC3	BDNF				5	BNC2 human tf ARCHS4 coexpression	13/299	4.769373635128108E-5	0.010908238842628716	4.06234361968307	40.42320523820197	ITGB1;NCKAP1;PARVA;ARHGAP28;SULF1;PKD2;RAB23;ITGA11;CDH11;CALU;TLN2;FILIP1L;CRK
ANKRD13C	BACE2	BMPR1A				TF Perturbations Followed by Expression
ANKRD33B	BCAS4	BRSK2				1	EPAS1 KD HUVEC HUMAN GSE62974 RNASEQ UP	24/328	7.924872881682358E-13	1.4328170170081702E-9	7.387651821862348	205.84657478247559	ITGB1;ACTR3;ITPRID2;TGFB2;JAG1;WDR1;SEL1L;HMGA2;HMGCR;BZW1;PDIA4;DNAJC3;SPTLC2;SESN3;DPYSL3;CALU;SRPRA;BANF1;AIDA;CRK;MET;RAB7A;MCL1;SNCA
ANKRD45	BCL11A	C1orf159				2	EZH2 SIRNA HUVEC HUMAN GSE87534 RNASEQ UP	25/383	3.2439271469433716E-12	2.932510140836808E-9	6.548052789247834	173.22373669338964	ITGB1;WDR1;SEL1L;FURIN;BZW1;RAP1B;SPTLC2;AKT3;DPYSL3;RSU1;FILIP1L;TRIM44;MCL1;ACTR3;ITPRID2;JAG1;YTHDF3;HMGA2;MALL;CALU;SRPRA;ADAM9;AIDA;MET;RAB7A
AOC3	BCL7A	C22orf46				3	TFE3 SIRNA 8988T HUMAN GSE62077 CONSTRUCT1 RNASEQ UP	18/212	5.6782665720933797E-11	3.4221019874482766E-8	8.486655747181809	200.2154003404284	ITGB1;ITPRID2;WSB1;WDR1;SEL1L;PARVA;ATP11B;FURIN;PDIA4;PPP2R1B;NSD2;CALU;SRPRA;BANF1;AIDA;MET;TRIM44;MCL1
AP1AR	CABLES1	C6orf120				4	MYB KD HUMAN GSE49286 CREEDSID GENE 1842 UP	19/268	3.6447823300474034E-10	1.6474416131814262E-7	6.992495804815507	151.9647946564955	SAMD5;WSB1;WDR1;CCNC;TTL;KLHL9;DPYSL3;CALU;SRPRA;PIP4K2A;GSE1;KCNMB4;BANF1;CRK;MET;TRIM44;RAB7A;MCL1;SNCA
ARMC8	CALU	CABLES1				5	MYB KD HUMAN GSE49286 CREEDSID GENE 1839 UP	16/328	1.5455082792654503E-6	5.588557937823869E-4	4.619183285849952	61.805400894751195	WSB1;TTL;PDIA4;BCL9;ADM2;DPYSL3;CALU;SRPRA;PIP4K2A;GSE1;BANF1;CRK;MET;JDP2;RAB7A;MCL1
ATP11B	CANX	CALU				Panther 2016							DDX3Y;MAP2K4;NLGN1;WSB1;JAG1;WDR1;ATP11B;KLHL9;CALU;PIP4K2A;GSE1;BANF1;AIDA;TAPT1;TRIM44;RAB7A
ATP2A1	CAPZA2	CCDC71L				1	Angiogenesis Homo sapiens P00005	17/142	2.4239399461998626E-4	0.013017404103903282	5.280623907489579	43.96090929198794	MAP2K4;PRKCI;PAK1;JAG1;AKT3;FRS2;F3;CRK; ITGB1;SLC2A14;PDPK1;KCNC3;GAB1;RAP1B;CALU;ADAM9;CCND2
AUTS2	CASTOR2	CD34				2	Integrin signalling pathway Homo sapiens P00034	8/156	4.5675102118958885E-4	0.013017404103903282	4.777696615534453	36.74704257967368	RAP1B;ITGB1;MAP2K4;ITGA11;COL8A2;NTN4;PARVA;CRK
BANF1	CCBE1	CDKN1A				3	P53 pathway feedback loops 1 Homo sapiens P04392	2/7	0.0026619477618869615	0.05057700747585227	34.675438596491226	205.58017512060331	RCHY1;TP53
BCAS4	CELSR1	CDNF				4	Alzheimer disease-amyloid secretase pathway Homo sapiens P00003	4/56	0.003919812083439026	0.05585732218900612	6.711368277739959	37.19246719653799	CACNB1;PRKCI;ADAM9;FURIN
BCL11A	CHKA	CHSY3				5	FGF signaling pathway Homo sapiens P00021	5/99	0.005740267300699077	0.06543904722796948	4.651536643026005	24.003089644169474	MAP2K4;PRKCI;PPP2R1B;AKT3;FRS2
BCL7A	CNOT7	COG5				MSigDB Hallmark 2020
BCL9	COMMD5	CPAMD8				1	UV Response Dn	6/144	0.006616912272851281	0.1347605073806341	3.7934299516908214	19.03591114601195	AKT3;KCNMA1;PLPP3;F3;MET;CDON
BCLAF3	CRISPLD1	CROT				2	Apical Junction	7/200	0.008754531092666008	0.1347605073806341	3.1696891191709846	15.018569868411173	ITGB1;AKT3;CDH11;ADAM9;PARVA;RSU1;EGFR
BZW1	DDX3Y	DIRAS1				3	Apoptosis	6/161	0.011137420324937758	0.1347605073806341	3.3744516129032256	15.176409319310679	DNAJC3;TGFB2;PAK1;WEE1;CCND2;MCL1
C12orf54	DPH3	DISP2				4	Wnt-beta Catenin Signaling	315	0.012535861151686893	0.1347605073806341	6.656545209176788	29.150088832534518	CCND2;JAG1;TP53
C6orf120	DTX2	DNAAF3				5	Hypoxia	6/200	0.02894721003118788	0.17781857590586841	2.6907216494845363	9.531293390352392	EXT1;WSB1;PFKFB3;AMPD3;F3;EGFR
CACNB1	DUSP1	DPYSL3
CALU	EDA	EDA
CBX5	EDNRB	EFCAB5
CCDC120	EFNB3	EFNB3			CoCl2	ARCHS4 TFs Coexp
CCNC	EML6	F2RL3				1	FOXA1 human tf ARCHS4 coexpression	12/299	9.615513923018232E-5	0.037380310375733375	4.036085141615207	37.33196178526986	VMP1;HOMER2;USP54;PPP1R3D;GSE1;INHBB;EPS8L2;ZBTB7B;CELSR1;STEAP2;RHOB;NKX3-1
CCND2	EPB41L1	FAM227A				2	NR4A2 human tf ARCHS4 coexpression	12/299	9.615513923018232E-5	0.037380310375733375	4.036085141615207	37.33196178526986	DDX3Y;FMNL1;ITPRIP;NR4A3;DUSP1;RASSF5;ID2;ANKRD44;PDE4D;KBTBD8;FOXP2;RHOB
CCNK	EPS8L2	FAM78A				3	ZNF436 human tf ARCHS4 coexpression	12/299	9.615513923018232E-5	0.037380310375733375	4.036085141615207	37.33196178526986	CBX5;SORT1;TNKS;ZFP3;ZNF704;SEMA6D;USP11;AKT3;ADAM9;FRS2;JAM2;FOXP2
CDH11	ETFBKMT	FBXO33				4	TIPARP human tf ARCHS4 coexpression	12/299	9.615513923018232E-5	0.037380310375733375	4.036085141615207	37.33196178526986	ITGB1;SPSB1;ITPRIP;NR4A3;AGO3;SMURF2;HOMER2;TNFSF9;FOSB;ADAM9;NRBF2;GPR137B
CDNF	FBLN5	FYTTD1					…..
CDON	FBXL14	FZD2				41	HIF1A human tf ARCHS4 coexpression	8/299	0.01547821136414644	0.2798676589679967	2.601674840689954	10.844618377596777	ITGB1;ITPRIP;SMURF2;WDR1;ITGA11;CALU;NTN4;ADAM9
CHN2	FHIT	G3BP2
CNNM4	FMNL1	GALNT12				TF Perturbations Followed by Expression
CPEB4	FOSB	GASK1B				1	EPAS1 KD HUVEC HUMAN GSE62974 RNASEQ UP	17/328	9.73375954435972E-8	1.7939318840254963E-4	5.403806290498964	87.24488775835192	ITGB1;PTPN1;SMURF2;WDR1;MAPKAP1;HMGA2;HMGCR;RHOB;PDIA4;SESN3;PLSCR4;CALU;SRPRA;SQSTM1;CRK;RAB7A;SNCA
CRISPLD1	FRS2	GMPPB				2	MYB KD HUMAN GSE49286 CREEDSID GENE 1842 UP	13/268	6.7174306720554406E-6	0.005088389189241168	4.953721588137743	59.0028109541071	SAMD5;PTPN1;WDR1;RHOB;CALU;SRPRA;GSE1;KCNMB4;NRBF2;NUPR1;CRK;RAB7A;SNCA
CRK	GALNT13	GPR137C				3	ZNF207 OE HUMAN GSE9951 CREEDSID GENE 1581 DOWN	15/360	8.282782185416985E-6	0.005088389189241168	4.247542058116671	49.701898248307536	GRAMD2B;ITPRIP;TSHZ3;DUSP1;KLHL21;NTN4;WTIP;GPR137B;FBLN5;PTHLH;LBH;NUPR1;NPTX1;SOX7;KBTBD8
DAGLA	GDAP1	GPRIN1				4	NFKB1 KD HUMAN GSE65363 CREEDSID GENE 1558 UP	13/283	1.2040477534488308E-5	0.005285511796227198	4.674921687857012	52.95394337415042	ARRDC4;CCBE1;GRAMD2B;P3H2;NAP1L2;SLC2A3;PTHLH;PCLO;LBH;PODXL;ID2;TNFSF9;NUPR1
DCUN1D1	GGT7	GSPT2				5	ZMAT4 SIRNA T47D HUMAN GSE79586 RNASEQ UP	15/378	1.475244491025759E-5	0.005285511796227198	4.033182441131276	44.86553178001764	ITGB1;CBX5;HOMER2;SORT1;HLA-B;HLA-C;FRS2;RHOB;CANX;SRPRA;GSE1;ADAM9;SQSTM1;RAB7A;NOMO2
DDX39B	GPR153	HKDC1											ITGB1;PTPN1;YTHDF3;WDR1;HOMER2;HMGA2;PCSK7;FBLN5;AKT3;CANX;CALU;SRPRA;ADAM9;SQSTM1;RAB7A
DDX3Y	GPRIN1	HMGCS1				Panther 2016
DNAJC3	GPX3	HSPH1				1	Axon guidance mediated by Slit/Robo Homo sapiens P00008	2/18	0.01557677424323027	0.31776061863958965	11.65683962264151	48.51546698342316	NTNG2;NTN4
DPYSL3	GRAMD2B	IGF2				2	Angiogenesis Homo sapiens P00005	5/142	0.0184394014483833	0.31776061863958965	3.4311808053644395	13.70161600567794	ANGPT1;AKT3;FRS2;CRK;RHOB
EGFR	GSE1	IL1RL1				3	Integrin signalling pathway Homo sapiens P00034	5/156	0.026389077702861113	0.31776061863958965	3.11084001394214	11.307297078942211	ITGB1;ITGA11;NTN4;CRK;RHOB
EHBP1	HINT3	INHBB				4	Ras Pathway Homo sapiens P04393	3/69	0.03779791109725889	0.31776061863958965	4.248168892718656	13.914883324872125	RPS6KA6;AKT3;RHOB
EIF2AK1	HIVEP3	IQGAP2				5	Axon guidance mediated by netrin Homo sapiens P00009	2/30	0.040738540851229445	0.31776061863958965	6.657008086253369	21.3062915003913	NTNG2;NTN4
EPB41L1	HLA-B	ISCU
ESPN	HMGCR	JDP2				MSigDB Hallmark 2020
EXT1	HMOX1	KCNC4				1	TNF-alpha Signaling via NF-kB	10/200	6.125678622774233E-5	0.0027565553802484048	5.055727554179566	49.04276116385745	SPSB1;NR4A3;DUSP1;ID2;SLC16A6;TNFSF9;FOSB;SLC2A3;SQSTM1;RHOB
F3	HOMER2	KIAA0513				2	p53 Pathway	7/200	0.005856991764915542	0.10737812209479305	3.432980400991214	17.645928327829488	SOCS1;HMOX1;TNFSF9;INHBB;EPS8L2;NUPR1;ACVR1B
FAM76B	HTRA3	LBH				3	UV Response Up	6/158	0.007158541472986204	0.10737812209479305	3.7260880566801617	18.404822013604377	CHKA;GPX3;HMOX1;FOSB;SQSTM1;RHOB
FILIP1L	ID2	LDLRAD4				4	IL-6/JAK/STAT3 Signaling	4/87	0.014221257036991217	0.1599891416661512	4.521629374641423	19.230568674780354	PTPN1;SOCS1;HMOX1;ACVR1B
FOSB	INHBB	LRIG1					…..
FRS2	IQCH	LRP8				10	Apoptosis	4/161	0.09477419842857372	0.42648389292858174	2.381437670609645	5.611281742056338	GPX3;HMOX1;SQSTM1;RHOB
FURIN	IQCK	MACROD2				24	Hypoxia	3/200	0.3615321644905319	0.6289971746689943	1.4137897851661174	1.43839575902822	DUSP1;HMOX1;SLC2A3
FYTTD1	IQSEC3	MARK1
GAB1	ITGB1	MCFD2
GCN1	ITPRIP	MIGA1			DMOG	ARCHS4 TFs Coexp
GDAP1	JAM2	MPRIP				1	PLXNA2 human tf ARCHS4 coexpression	15/299	1.6916235508589464E-6	0.002715055799128609	4.878679660903812	64.83678335761074	BRSK2;SYT1;DIRAS1;TMOD2;SNAP91;EFNB2;PDZD4;MPRIP;SCRN1;ZNF704;GPRIN1;DPYSL3;AKT3;MVB12B;PLXNA4
GPR37	KCMF1	MVB12B				2	TUB human tf ARCHS4 coexpression	13/299	3.805010687848309E-5	0.030535210769982682	4.158770806658131	42.32217470826634	BRSK2;SYT1;DIRAS1;USP11;TMOD2;SNAP91;SHTN1;PDZD4;SV2A;GPRIN1;DPYSL3;STMN1;AKT3
GSE1	KCNMB4	MYCN				3	CUX2 human tf ARCHS4 coexpression	12/299	1.6065442879221068E-4	0.03683576545878545	3.8074180207756685	33.26257435872396	PDZD4;BRSK2;PRKAR1B;SYT1;SV2A;ZNF704;DIRAS1;GPRIN1;DOK6;DPYSL3;TMOD2;SNAP91
HERC1	KLF13	NEGR1				4	POU6F1 human tf ARCHS4 coexpression	12/299	1.6065442879221068E-4	0.03683576545878545	3.8074180207756685	33.26257435872396	KIAA0513;PDZD4;BRSK2;PRKAR1B;SYT1;SV2A;DIRAS1;DOK6;TMOD2;RASGRF1;RAB11FIP4;SNAP91
HMGCR	KLHL21	NEMP2					…..
HSH2D	LACTB2	NHLRC1				60	HIF1A human tf ARCHS4 coexpression	8/299	0.02074438094806102	0.3397421573636524	2.456950093004193	9.521860618829972	MCFD2;WDR1;SLC20A1;CALU;PTGS2;ADAMTS9;MET;SSFA2
ICA1L	LBH	NIBAN1
IDH3A	LRATD2	NRBF2				TF Perturbations Followed by Expression
IQCK	LSM12	NRG1				1	EPAS1 KD HUVEC HUMAN GSE62974 RNASEQ UP	18/328	3.909896592801172E-8	6.698046036317838E-5	5.433498759305211	92.68011103879029	ITPRID2;PTPN1;CDKN1A;MCFD2;IGFBP5;WDR1;HMGCS1;MAPKAP1;SPTLC2;SCRN1;DPYSL3;PIEZO2;CALU;G3BP2;SRPRA;MET;SNCA;EIF3B
ITGA11	MACROD2	OXCT1				2	MYB KD HUMAN GSE49286 CREEDSID GENE 1842 UP	16/268	7.209952676337823E-8	6.698046036317838E-5	5.9023431594860165	97.06532207151263	PTPN1;FZD2;DNAAF3;WDR1;HMGCS1;ARL1;SCRN1;DPYSL3;CALU;G3BP2;SRPRA;PIP4K2A;PSMG4;NRBF2;MET;SNCA
ITGB1	MINDY3	PAQR3				3	TFE3 SIRNA 8988T HUMAN GSE62077 CONSTRUCT1 RNASEQ UP	13/212	9.232491161051541E-7	5.717989525744589E-4	6.0036095972821855	83.42235712154643	ITPRID2;MCFD2;WDR1;HMGCS1;MAPKAP1;LDHA;PPP2R1B;SCRN1;STMN1;CALU;SRPRA;MET;EIF3B
ITPRID2	MR1	PDE4D				4	REST SHRNA C2 HUMAN GSE90068 PBMPA RNASEQ DOWN	9/118	7.88057329723135E-6	0.0036605262965639625	7.48256035175242	87.92838905140657	LDHA;IGFBP5;AKR1C1;PRUNE2;CALU;AKR1C2;PLPP3;PTGS2;PLXNA4
JAG1	MTSS2	PDE6B				5	MYB KD HUMAN GSE49286 CREEDSID GENE 1835 UP	14/333	2.7712610644187832E-5	0.010298006115380199	4.027473827408766	42.262791948758476	DDX3Y;PTPN1;MCFD2;NLGN1;WDR1;HMGCS1;VASH2;OXCT1;SESN1;RBM12B;CALU;G3BP2;PIP4K2A;NRBF2
JDP2	NAP1L2	PER3
KANSL1	NAP1L4	PLA2G3				Panther 2016
KCMF1	NCSTN	PLEKHG4				1	Endothelin signaling pathway Homo sapiens P00019	4/75	0.010324816925964344	0.2914331693541051	5.000126887450831	22.866604639476797	PRKCI;PRKAR1B;AKT3;PTGS2
KCNK4	NPTX1	PLXNA4				2	p53 pathway feedback loops 2 Homo sapiens P04398	3/45	0.014255705174396956	0.2914331693541051	6.3203074951953875	26.865086962713214	CDKN1A;AKT3;PTEN
KCNMA1	NR4A3	PNMA8A				3	Angiogenesis Homo sapiens P00005	5/142	0.022720290217890047	0.2914331693541051	3.2428906430623905	12.27270962311871	EFNB2;PRKCI;FZD2;AKT3;EPHB3
KCNMB4	NRBF2	PPARGC1B				4	Hypoxia response via HIF activation Homo sapiens P00030	2/24	0.029801152943464828	0.2914331693541051	8.016233766233766	28.1626981753275	AKT3;PTEN
KCTD9	NRF1	PPP2R1B				5	EGF receptor signaling pathway Homo sapiens P00018	4/109	0.03523702404840944	0.2914331693541051	3.3752037752037753	11.292277274511552	PRKCI;NRG3;AKT3;NRG1
KLHL9	NTN4	PRMT6
KMT2D	NTNG2	PROX1				MSigDB Hallmark 2020
LLGL1	NUPR1	PSKH1				1	UV Response Dn	11/144	7.536400529774273E-7	3.31601623310068E-5	7.555551669872355	106.52081918543031	FZD2;IGFBP5;GRK5;BDNF;ADORA2B;SCHIP1;AKT3;PTEN;PLPP3;MET;BMPR1A
LRIG1	OPHN1	PSMG4				2	KRAS Signaling Up	7/200	0.007811790090010728	0.171859381980236	3.2428845198381717	15.734868522023117	MYCN;MAFB;HKDC1;IGF2;CROT;PTGS2;SNAP91
M6PR	PAPLN	PTEN				3	Epithelial Mesenchymal Transition	6/200	0.026387688920083682	0.19350971874728032	2.752577319587629	10.005226882508955	BDNF;DPYSL3;CALU;SDC1;MEST;MYLK
MALL	PCLO	PUS7L				4	Inflammatory Response	6/200	0.026387688920083682	0.19350971874728032	2.752577319587629	10.005226882508955	LYN;CDKN1A;ADORA2B;TNFRSF9;PCDH7;MET
MAP2K4	PCSK7	RAB11FIP4					…
MAPK8IP3	PDE4D	RAP1GAP2				24	Hypoxia	3/200	0.39405232361634807	0.6935320895647726	1.3368919441851994	1.2450094697345453	LDHA;CDKN1A;ADORA2B
MARK1	PDIA4	RHOD				27	Apoptosis	2/161	0.5452225155423289	0.7907958846615025	1.1014712488769092	0.6681098130758016	CDKN1A;SLC20A1
MCL1	PGAP3	RRP7A
METTL14	PIGA	RUBCN
MON2	PLCD3	SAMD12
NAP1L4	PLEKHH1	SCRN1
NCKAP1	PLSCR4	SDC1
NEMP2	PNMA8A	SESN1
NFE2L3	PODXL	SETDB2
NLGN1	PPIL3	SHTN1
NSD2	PPP1R3D	SLC16A7
NTN4	PTHLH	SLC20A1
NUP160	PTPN1	SLC25A21
OTULINL	PTPRN2	SLC35A4
PAPPA	RAB7A	SLC46A3
PAQR3	RASSF5	SNAP91
PARVA	REXO1	SNCA
PDIA4	RHOB	SPTLC2
PDPK1	RHOD	SRPRA
PDXDC1	RUBCN	SRR
PER3	SAMD12	STARD5
PKD2	SDCCAG8	STMN1
PLCD3	SDHC	STX17
PPFIA1	SEMA6D	SV2A
PPP2R1B	SEPTIN4	TAF9B
PRDM8	SESN3	TECPR2
PRKCI	SETDB2	TLN2
RAB11FIP4	SHANK3	TMEM120B
RAB23	SLC12A7	TMEM268
RAB7A	SLC16A2	TNFSF13B
RAB8A	SLC16A6	TRANK1
RAP1B	SLC19A1	TSSK6
RCHY1	SLC25A53	UHRF1BP1
REXO1	SLC26A11	USP11
RHBDD1	SLC37A2	VXN
RSU1	SLC45A4	WDR1
SDK1	SLC46A1	WDR5B
SEL1L	SLC6A4	XYLB
SHANK3	SMURF2	ZFYVE26
SHISA2	SOCS1	ZNF347
SLC12A5	SORT1	ZNF43
SLC12A7	SPSB1	ZNF471
SLC25A15	SPTA1	ZNF554
SLC25A16	SRPRA	ZNF655
SLC2A14	STEAP2	ZNF704
SLC37A3	STIM1	ZNF81
SLC45A4	TAPT1	ABR
SLFN13	TECPR2	ACRBP
SNAP91	TMCC1	ADAMTS4
SNCA	TMEM143	ADAMTS9
SPATA6	TMEM170B	ADORA2B
SPIN4	TMTC1	AKT3
SPN	TNFSF9	ANKMY2
SPTLC2	TNKS	ANKRD54
SRPRA	TRIM36	ARL1
SULF1	TRPV3	BRSK2
TAPT1	USP11	C1D
TGFB2	USP54	C22orf46
TIGAR	VMP1	C6orf120
TP53	WDR1	CALU
TRAPPC10	WTIP	CCDC113
TRIM44	YIPF1	CCDC152
TUBGCP3	YPEL4	CCDC171
USP7	YTHDF3	CCDC68
VGLL3	ZBTB7B	CLCN6
WDFY2	ZFYVE28	CLYBL
WDR1	ZNF219	CYB561D1
WEE1	ZNF554	DDX3Y
WSB1	ZNF592	DIRAS3
YTHDF3	ZNF641	DNMT3B
ZBTB18	ZNF662	DOK6
ZBTB39	ZNF701	DPYSL3
ZFYVE16	ZNF704	EFNB2
ZNF460	ZNF808	EIF3B
ZNF551	AADAC	EPHB3
ZNF641	ABCG2	FRAT1
ZNF774	ADD2	GDF9
ZNF776	AKAP6	GID4
CP5	AKT3	GNAT1
ADAMTS4	ANGPT1	GPD1
ARHGAP23	ANK1	GRK5
ARHGAP28	ANK3	IGFBP5
ARRDC4	ANKRD44	INHBB
BMERB1	ARRDC4	IRF5
BMP8A	BCL11A	ITPRID2
CCBE1	C6orf120	SSFA2
CCDC184	CALU	KCNAB1
CGN	CAPZA2	KCNC4
COG5	CBX5	KIF16B
COL8A2	CFAP161	KIF26A
CYP26B1	CPA3	KLF8
DOCK7	CRK	LDHA
EPS8L2	DDX3Y	LRAT
FBXL14	DOCK11	LRIG1
FGFBP3	EML6	LRP8
GGT7	EPB41L1	LYN
GLIPR1L2	EPS8L2	MAFB
GPR107	FIGNL2	MAP10
GRIK4	FOXP2	MAPKAP1
GUCY1A1	GDAP1	MCFD2
HMGA2	GOLGA7B	MEST
IL16	GPR137B	MET
KBTBD8	HERC2	KIAA1024
KCNC3	HLA-C	MINAR1
KCNN3	HMGA2	MPRIP
LFNG	ITGA11	MYLK
LRRIQ1	JAM2	NDUFA4L2
MDGA1	KBTBD8	NEGR1
MET	KCMF1	NIBAN1
MOSMO	KCNAB2	FAM129A
MYCL	KCND1	NLGN1
MYRIP	KLF13	NOTCH3
NHS	MAPKAP1	NRF1
NRXN3	MDGA1	NRG3
PAK1	MOB1B	PCDH7
PFKFB3	NAP1L2	PDZD4
PGGT1B	NKX3-1	PIEZO2
PIP4K2A	NOMO2	PIP4K2A
PLPP3	NRG3	PLPP3
POLR1A	P3H2	PPAP2B
RAB20	PAPLN	PLXNA4
RNPC3	PBX3	PRKAR1B
SAMD5	PDIA4	PRKCI
SASS6	PHC3	PROX1
SESN3	PNMA8A	PRUNE2
SIX2	PPARGC1B	PTEN
SLC7A8	PPT2	PTGS2
SLCO3A1	RPS6KA6	PTPN1
SORL1	SAMD5	RAB11FIP4
STXBP4	SDCCAG8	RAB30
SYNRG	SEMA6D	RARB
TBC1D12	SESN3	RASGRF1
TCF19	SLC19A1	RBM12B
TLN2	SLC25A21	RBM24
TTL	SLC2A3	RCHY1
ULBP1	SLC37A2	RND1
VAV3	SLC6A4	ROR1
VXN	SNCA	RUBCN
ZNF215	SNCB	SCHIP1
ZNF678	SOX7	SH3TC2
ZSWIM5	SQSTM1	SIK3
ZXDA	SRPRA	SLC25A21
ACTR3	STK33	SLC2A10
AKT3	TCAF1	SLC45A4
AMPD3	TEAD3	SLC6A9
ARMC8	TENT5A	SLC9A3
AUTS2	TLN2	SRPRA
BCL9	TSHZ3	SRPR
BZW1	ZFP3	SULF1
CALU	ZSWIM5	SYT1
CCNC		TEAD3
CDNF		TECPR2
CHN2		TMOD2
CNNM4		TNFRSF9
ESPN		VASH2
FILIP1L		ZFP3
GCN1		ZFP37
GDAP1		ZNF572
GSE1		ZNF594
ICA1L		ZNF655
IDH3A		ZNF681
ITPRID2
JAG1
KCNMA1
MALL
MAP2K4
METTL14
NEMP2
NUP160
PLCD3
PPP2R1B
RAB11FIP4
RAB8A
SHISA2
SLC12A5
SNCA
SPN
WDR1
