# Supplementary material for: Challenges in mimicking hypoxia: insights into HIF-regulated MiRNA expression induced by DMOG and CoCl2
Source: Cell Commun Signal. 2025 Oct 22;23:454. doi: 10.1186/s12964-025-02459-7 (PMC12542114; doi:10.1186/s12964-025-02459-7)
Supplement: Supplementary file 7 — Supplementary Material 7. [file 12964_2025_2459_MOESM7_ESM.xlsx]

## Sheet: Arkusz1
Supplemental Table 2. Summary of selected expression miRNA changes following exposure to hypoxia, CoCl2 and DMOG (as shown in Figure 5), along with the effects of HIF1A or EPAS1 silencing. The presence of HIF-1 and HIF-2 motifs and known miRNA targets are included. MiRNA targets were provides based on miRTarBase (Shidong Cui et. al, Nucleic Acids Research, Volume 53, Issue D1, 6 January 2025, Pag…
miRNA	HIF-1 motif	HIF-2 motif	HIF1A silencing	EPAS1 silencing	Hypoxia	CoCl2	DMOG	Confirmed targets based on miRTarBase (strong evidence by Western blot, reporter assay and qPCR)	Proposed targets based on miRTarBase (based on less strong evidence by microarray, NGS , Clip-Seq and other)
miR-210-3p	12	18	↓	↓	↑	↑	↑	HOXA9; FGFRL1; RAD52; BDNF; PTPN1; ISCU; CPEB2; MNT; AIFM3; CASP8AP2; NDUFA4; SDHD; ALDH5A1; FOXN3; MCM3; INPP5A; EHD2; SH3BGRL; PTPN2; FOXP3; HIF3A;	EFNA3;PFDN2;U2AF2;UBA1;ESPL1;ACTR1A;SCN1B;RCC2;TNPO3;SIPA1L3;SIN3A;RPL22;PSAP;PPP1R2;POU2AF1;ICMT;MEF2D;HMGCS1;GIT2;FCHSD2;;DEAF1;CSNK1E;NFIC;MITF;DYRK2;ZNF607;SERTM1;CNTNAP5;PKIA;RUNX1T1;ESCO2;KCNJ6;DOCK7;VAMP4;TNRC6B;SLCO3A1;GTDC1;ASB11;ADAMTS6;ID2;NTN4
miR-6789-5p	2	1	↓	↑	↑	↑	↑		HBP1; SOX4; UBQLN4; TMEM91; SETD5; NAA50; APEX1; MEF2D; VPS4A; ANKRD52; MTA3; RAF1; LIPG; MTG2; CCDC121; SRSF2; PKD1; FSTL3;
miR-26a-2-3p	0	0	ꟷ	↓	↑	↑	↑		ZNF652; BIRC5; ZBTB18; HNRNPA3; RPL36A-HNRNPH2; HBS1L; ABHD2; LRPPRC; ATP5S; MCOLN2; INTS2; USP42; ZNF695; UTRN; IYD; CYTIP; STX7; SHISA6; AAK1; UPP2; CSRNP3; ; GABRG2; RBM20; PTEN; SRSF7; KDELR1; GABRB1; ZKSCAN2; SCOC; CCDC149; SAR1A; PLSCR1; FAM192A; ASB16; ZNF48; TAB1; SOWAHC; PKN2; PHF13; GOSR1; DEPTOR; KANK2; ZNF326; FGFBP3; LANCL3; ZNF573; C19orf52; ZBTB10; ANP32B; PPIP5K2; NLN; PRKCH;
miR-503-3p	4	10	ꟷ	↓	↑	↑	↑	PDK1; SGK1	TEAD1; ZC3H11A; WHSC1; PLCXD2; NUFIP2; IFITM1; ZFYVE9; STK38; SF3B3; REL; SOCS1; ORC4; ODF2L; INTU; SLC29A2; CSNK1G3; NPM3; HIST1H3H; YWHAZ; PSMG2; PPIP5K2; C8orf37; NNT; FRK; SOD2; BUB1; BRD7; TXK; LYVE1; SFT2D2; KLHL15; FAM229B; BRAP; L2HGDH; NRBF2; TMEM218; PLXNA3; LGALSL; VBP1; SLC30A5; PSME3; MSX2;
miR-543	NA	NA	ꟷ	↓	↑	↑	↑	TWIST1; MTA1; SIRT1; HMGA2; KRAS;PTK2; PTEN;MAPK1; STK31;KLF6	CENPO;FAM13A;ADAMTS17;HEBP2;TMPRSS4;STX1B;SIGLEC14;MN1;EN2;NOM1;PHOX2B;FAM3C;DDX3X;NCOA7;GDAP2;ZNF99;YY1;RREB1;PTPDC1;BACH1;ARL6IP1;ATM;MATR3;AMPD3;ETS1;MLLT6;KCNQ5;FUT11;ADD1;ZNF550;STX7;NOTCH2;ATXN1L;PDF;UBL3;SPTY2D1;CNEP1R1;ADAM9;NARS;KIAA0226;FOS;EIF4G3;DNAJC3;COL5A1;CLTC;C16orf72;INO80C;EML6;ASCC1;SOCS5;PTP4A1;PLXND1;NAA50;MRPS14;MDM4;ITCH;FNDC3A;NDUFB5;FKBP1C;GBP4;RNF6;KIAA1804;ARID1B;SHC4;…
miR-450b-5p	0	0	ꟷ (CoCl2); ↑ (DMOG)	↓	↑	↑	↑	ELF1;LUM	ACTB; ADCYAP1; XIAP; ARHGAP1; AZF1; BACH1; BCL7A; BID; BUB1; CALM1; CALM2; CCNT2; SCARB1; CHML; COL9A2; CTNS; EDN1; ELF1; EPHB1; ETS1; ACSL4; GPC4; FER; FRK; GDNF; GM2A; GTF2H1; HMGB1; HNRNPF; KCNJ6; LDLR; LIMS1; LUM; KMT2A; MLLT6; MYO10; NME2; OCRL; P2RY1; PLIN1; MAPK8; PTPRM; PURB; REL; RPL30; RPLP0; SATB1; SKI; SSR1; HSPA13; TBXA2R; PHLDA2; UBTF; UQCRFS1; CNBP; ZNF154; ZNF226; SLBP; ARID1A; GA…
miR-6717-5p	NA	NA	↓(CoCl2); ꟷ (DMOG)	↓(CoCl2); ꟷ (DMOG)	↑	↑	ꟷ		MUC17;FIBCD1;FN3K;PLCG2;BUB1;DNAJC10;ARF6;SOD2;ANGPTL3;SIGLEC14;PPIP5K2;C8orf37;SFT2D2;RPL41;ALG14;MYO5C
miR-7-5p	1	0	ꟷ	↓	ꟷ	↑	↑	SNCA; EGFR; RAF1; CKAP4; PSME3; SRSF1; SLC7A5; IGF1R; PTK2; HOXB5; BCL2; OSBPL11; PIK3R3; XRCC2; KLF4; CCNE1; CUL5; SERPINB5; FOS; REL; GDF5;PAK1;ABCC1;IRS1; IRS2;SETD8;BTG2; YY1; PIK3R3;XRCC2;KLF4;XIAP;CCNE1;CUL5;PAX6;PIK3CG;AR;NOTCH4; PLP2;Sp1;HELLS;DIS3L2;LINC00240; DMPK;RAPGEF3; ARRB1; CAPZA1;PIK3CD;HOXB3	RELA;TGFB2;CNOT8;CNN3;ARF4;PFN2;PLEC;SLC25A39;SLC26A3;KCNH2;TCL1B;LUC7L2;SNAP29;SP7;MAP1B;BMPR2;RPL15;LYPLA2;LCE1E;HTRA4;MFSD5;KRT80;UHRF1;GJC1;ARMC10;KCNK13;RHBDF2;TGM2;KRTAP4-2;SOLH;C11orf24;MS4A4A;WNT8B;HPS6;MATR3;OR1A1;PMEPA1;AKR7A2;GLT8D2;PLEKHH1;TMEM134;SLC52A2;KRTAP11-1;TAPBP;;EHD3;LAMC2;TIMM50;CHD9;EIF5A2;PDGFC;TSN;ACOT4;CYB561A3;AP3M1;GALNT2;GFRA1;PLEKHB1;TMEM69;ZNF625;PCED1B;HSPBP1;ANXA…
miR-424-3p	NA	NA	ꟷ	↓	ꟷ	ꟷ	↑	LGALS3;SMURF1;ABCC2; SGK1	HUWE1;MAT2A;EIF5A;EIF5AL1;ALG1;ARFGEF1;SLC5A6;SCD;ARHGAP1;EDEM3;TRAM2;TRIM16L;MAP10;GABRB3;CASP16;RGR;NETO2;BCLAF1;RCC2;FBXO8;ENTPD5;LCOR;ZFP91;SNRPD1;SFT2D3;PDE4D;APP
